# Supplementary material for: Tumor suppressor PALB2 maintains redox and mitochondrial homeostasis in the brain and cooperates with ATG7/autophagy to suppress neurodegeneration
Source: PLoS Genet. 2022 Apr 11;18(4):e1010138. doi: 10.1371/journal.pgen.1010138 (PMC9022806; doi:10.1371/journal.pgen.1010138)
Supplement: S1 File — (XLSX) [file pgen.1010138.s008.xlsx]

## Sheet: RNA Seq KD_PALB2 vs KD_Con
Gene_ID	KP2_1493	KP2_1981	KP2_2693	KP2_2942	KP2_718	KP2_737	KD_CON1	KD_CON2	KD_CON3	KD_CON4	KD_CON5	log2FoldChange	FC	pvalue	padj	GeneName	Chrom	Strand	Start	End	GeneLength	GeneType	GeneDescription	KP2_1493_readcount	KP2_1981_readcount	KP2_2693_readcount	KP2_2942_readcount	KP2_718_readcount	KP2_737_readcount	KD_CON1_readcount	KD_CON2_readcount	KD_CON3_readcount	KD_CON4_readcount	KD_CON5_readcount	KP2_1099_fpkm	KP2_1493_fpkm	KP2_1981_fpkm	KP2_2693_fpkm	KP2_2942_fpkm	KP2_718_fpkm	KP2_732_fpkm	KD_CON1_fpkm	KD_CON2_fpkm	KD_CON3_fpkm	KD_CON4_fpkm	KD_CON5_fpkm
ENSG00000000003	1012.24	1393.77	1129.85	1472	1032.6	1055.49	373.044	1424.46	1683.18	952.577	1816.04	-0.071945	0.951355	0.77439	0.99996	TSPAN6	chrX	-	99883667	99894988	2206	protein_coding	tetraspanin_6	1087	1102	953	2148	792	1077	375	1447	1838	1654	1659	25.3079	25.1118	32.1908	25.8865	35.7037	23.9909	25.9984	8.40759	33.8541	39.7875	22.4605	42.4347
ENSG00000000419	537.317	811.981	737.425	1367.15	335.073	1062.35	365.086	922.406	1016.5	563.253	688.542	0.089704	1.06415	0.7321	0.99996	DPM1	chr20	-	49551404	49575092	1161	protein_coding	dolichyl-phosphate_mannosyltransferase_polypeptide_1_catalytic_subunit	577	642	622	1995	257	1084	367	937	1110	978	629	23.8841	25.3278	35.6334	32.1029	63.0079	14.792	49.7203	15.6343	41.654	45.6559	25.2346	30.5702
ENSG00000000457	183.451	172.008	177.836	264.521	170.796	241.087	85.5514	216.573	190.479	217.123	251.772	0.10621	1.0764	0.64417	0.99996	SCYL3	chr1	-	169821804	169863408	3477	protein_coding	SCY1-like_3_(S._cerevisiae)	197	136	150	386	131	246	86	220	208	377	230	3.75925	2.88745	2.52051	2.58507	4.07068	2.51764	3.76762	1.22332	3.26563	2.8567	3.24808	3.73253
ENSG00000000460	545.698	514.761	698.301	912.118	670.147	1033.93	318.331	726.506	852.578	537.913	635.998	0.17387	1.12808	0.45076	0.99996	C1orf112	chr1	+	169631245	169823221	4355	protein_coding	chromosome_1_open_reading_frame_112	586	407	589	1331	514	1055	320	738	931	934	581	6.90191	6.85745	6.02228	8.10425	11.2066	7.88681	12.9003	3.63419	8.74615	10.2086	6.42464	7.52781
ENSG00000000971	51.2174	117.623	98.4024	75.3817	40.4174	535.097	9.94784	190.978	91.5766	60.472	154.347	0.28932	1.22206	0.32997	0.99996	CFH	chr1	+	196621008	196716634	6985	protein_coding	complement_factor_H	55	93	83	110	31	546	10	194	100	105	141	2.00765	0.401282	0.857969	0.712028	0.577445	0.296566	4.16259	0.0708075	1.43346	0.68366	0.450311	1.13902
ENSG00000001036	1232.01	1147.14	1147.63	1117.02	417.212	1116.25	891.326	1073.02	973.459	1196.77	858.214	0.12302	1.08901	0.59198	0.99996	FUCA2	chr6	-	143816614	143832827	1690	protein_coding	fucosidase_alpha-L-_2_plasma	1323	907	968	1630	320	1139	896	1090	1063	2078	784	46.6875	39.8957	34.584	34.3221	35.3659	12.6529	35.89	26.2221	33.2881	30.0368	36.834	26.1764
ENSG00000001084	449.782	1082.64	692.374	868.945	681.881	1109.39	564.042	957.845	858.073	714.721	1200.84	-0.10337	0.930856	0.65277	0.99996	GCLC	chr6	-	53362139	53481768	3813	protein_coding	glutamate-cysteine_ligase_catalytic_subunit	483	856	584	1268	523	1132	567	973	937	1241	1097	8.28547	6.45555	14.4665	9.17766	12.1937	9.16561	15.8094	7.35465	13.1703	11.7349	9.74978	16.2338
ENSG00000001167	893.045	1752.97	890.364	912.118	894.398	1021.19	1048.5	1255.14	838.842	1161.06	1124.22	-0.10166	0.93196	0.63996	0.99996	NFYA	chr6	+	41040684	41067715	3811	protein_coding	nuclear_transcription_factor_Y_alpha	959	1386	751	1331	686	1042	1054	1275	916	2016	1027	8.33147	12.8243	23.4358	11.8083	12.8063	12.0285	14.5601	13.6788	17.2671	11.4779	15.8468	15.2059
ENSG00000001460	135.028	190.98	141.083	167.21	299.871	220.507	180.056	98.4425	144.691	121.52	125.886	0.51648	1.43046	0.025037	0.80081	STPG1	chr1	-	24683489	24743424	6016	protein_coding	sperm-tail_PG-rich_repeat_containing_1	145	151	119	244	230	225	181	100	158	211	115	2.46297	1.22832	1.61742	1.18529	1.48719	2.55474	1.99164	1.48805	0.857909	1.25417	1.05067	1.07862
ENSG00000001461	691.901	924.545	545.363	735.314	730.121	829.106	568.021	513.87	450.557	535.033	700.583	0.42071	1.33859	0.023337	0.77473	NIPAL3	chr1	+	24742284	24799466	5481	protein_coding	NIPA-like_domain_containing_3	743	731	460	1073	560	846	571	522	492	929	640	8.32256	6.90847	8.59434	5.02902	7.17834	6.82739	8.21954	5.15255	4.91541	4.28659	5.07745	6.58871
ENSG00000001497	1406.15	800.598	1125.11	895.672	1428.95	1043.73	1976.64	1074.01	1304.05	1416.2	1048.69	-0.31004	0.806619	0.15345	0.99996	LAS1L	chrX	-	64732462	64754655	5205	protein_coding	LAS1-like_(S._cerevisiae)	1510	633	949	1307	1096	1065	1987	1091	1424	2459	958	6.91349	14.7846	7.83679	10.9252	9.20745	14.0707	10.896	18.8809	10.8181	13.0646	14.1523	10.3854
ENSG00000001561	244.912	1035.84	487.27	1014.23	340.289	1291.68	124.348	1092.71	1104.41	266.653	1195.37	-0.056781	0.961407	0.84906	0.99996	ENPP4	chr6	+	46097730	46114436	4651	protein_coding	ectonucleotide_pyrophosphatase/phosphodiesterase_4_(putative)	263	819	411	1480	261	1318	125	1110	1206	463	1092	5.87101	2.88179	11.3473	5.29519	11.6681	3.74991	15.0906	1.32926	12.3176	12.3825	2.98212	13.2482
ENSG00000001617	27.0055	12.6477	24.897	2.05586	16.9492	23.5207	85.5514	21.6573	17.3996	28.2203	43.7864	-0.72487	0.605052	0.015971	0.70797	SEMA3F	chr3	+	50192478	50226508	3802	protein_coding	sema_domain_immunoglobulin_domain_(Ig)_short_basic_domain_secreted_(semaphorin)_3F	29	10	21	3	13	24	86	22	19	49	40	0.111349	0.388722	0.16949	0.330973	0.028933	0.228485	0.336152	1.11875	0.298648	0.238643	0.386077	0.593647
ENSG00000001626	1.86245	3.7943	3.55671	0.685288	2.60758	0.98003	0.994784	17.7196	0	10.3666	0	-0.30498	0.809453	0.26447	0.99996	CFTR	chr7	+	117105838	117356025	6128	protein_coding	cystic_fibrosis_transmembrane_conductance_regulator_(ATP-binding_cassette_sub-family_C_member_7)	2	3	3	1	2	1	1	18	0	18	0	0.0518134	0.0166328	0.031547	0.0293351	0.00598364	0.0218091	0.00868997	0.00807099	0.151601	0	0.0879921	0
ENSG00000001629	825.997	1231.88	1104.95	1738.58	1529.34	1700.35	695.354	1967.87	1731.71	1382.79	2152.1	-0.16108	0.894355	0.49797	0.99996	ANKIB1	chr7	+	91875548	92030698	6081	protein_coding	ankyrin_repeat_and_IBR_domain_containing_1	887	974	932	2537	1173	1735	699	1999	1891	2401	1966	12.7489	7.43364	10.3214	9.18389	15.2978	12.8899	15.1936	5.68523	16.9663	14.8499	11.8279	18.2427
ENSG00000001630	119.197	49.3259	96.0313	16.4469	82.1386	105.843	202.936	67.9253	65.0194	112.305	93.0462	-0.22216	0.857281	0.43767	0.99996	CYP51A1	chr7	-	91741465	91772266	3210	protein_coding	cytochrome_P450_family_51_subfamily_A_polypeptide_1	128	39	81	24	63	108	204	69	71	195	85	2.09367	2.03216	0.782915	1.51205	0.274151	1.31148	1.79166	3.14319	1.10941	1.05623	1.81978	1.49415
ENSG00000001631	323.135	311.133	422.063	803.843	365.061	873.207	240.738	388.848	554.954	167.018	595.496	0.28624	1.21946	0.28759	0.99996	KRIT1	chr7	-	91828283	91875480	4762	protein_coding	KRIT1_ankyrin_repeat_containing	347	246	356	1173	280	891	242	395	606	290	544	4.97849	3.71358	3.3289	4.47967	9.03219	3.92912	9.96381	2.51346	4.28111	6.07701	1.82431	6.44599
ENSG00000002016	315.686	256.748	418.507	322.085	284.226	185.226	318.331	252.997	279.309	240.16	210.175	0.1366	1.09931	0.50667	0.99996	RAD52	chr12	-	1021243	1100356	2826	protein_coding	RAD52_homolog_(S._cerevisiae)	339	203	353	470	218	189	320	257	305	417	192	4.41926	6.11337	4.62891	7.48494	6.09832	5.15479	3.56145	5.60046	4.69364	5.15388	4.42032	3.83362
ENSG00000002079	12.1059	3.7943	7.11343	32.2085	15.6455	9.8003	14.9218	2.95327	12.8207	16.7018	6.56797	0.30114	1.23212	0.3205	0.99996	MYH16	chr7	+	98836417	98908753	6294	pseudogene	myosin_heavy_chain_16_pseudogene	13	3	6	47	12	10	15	3	14	29	6	0.243826	0.105262	0.0307149	0.0571229	0.273814	0.127403	0.0846078	0.117872	0.0246005	0.10622	0.138026	0.0537904
ENSG00000002330	58.6672	44.2669	47.4229	56.1936	143.417	46.0614	84.5566	62.0188	80.5874	33.9795	72.2476	-0.049895	0.966007	0.85125	0.99996	BAD	chr11	-	64037302	64052176	1157	protein_coding	BCL2-associated_agonist_of_cell_death	63	35	40	82	110	47	85	63	88	59	66	2.14968	2.77498	1.94935	2.07163	2.59875	6.3531	2.16322	3.63355	2.81032	3.63208	1.5276	3.21878
ENSG00000002549	2027.28	1325.48	1991.76	1422.66	1542.38	1499.45	2313.87	1621.35	1728.97	1760.02	1404.45	-0.12117	0.919442	0.51274	0.99996	LAP3	chr4	+	17578815	17609595	2213	protein_coding	leucine_aminopeptidase_3	2177	1048	1680	2076	1183	1530	2326	1647	1888	3056	1283	32.8321	50.1337	30.5165	45.4898	34.3978	35.7215	36.8169	51.9845	38.4115	40.7406	41.3677	32.7134
ENSG00000002586	2855.14	3216.3	3215.27	2387.54	3453.73	2462.82	2473.03	2409.87	2345.28	3486.64	2561.51	0.11706	1.08452	0.50332	0.99996	CD99	chrX	+	2609220	2659350	1245	protein_coding	CD99_molecule	3066	2543	2712	3484	2649	2513	2486	2448	2561	6054	2340	110.47	125.503	131.623	130.529	102.611	142.18	107.488	98.7592	101.482	98.2306	145.668	106.054
ENSG00000002587	0.931226	1.26477	1.18557	0	0	0	0	0	0	0	0	0.06527	1.04628	0.60446	NA	HS3ST1	chr4	-	11394774	11431389	8031	protein_coding	heparan_sulfate_(glucosamine)_3-O-sulfotransferase_1	1	1	1	0	0	0	0	0	0	0	0	0	0.00634576	0.0080239	0.00746133	0	0	0	0	0	0	0	0
ENSG00000002726	3.7249	2.52954	1.18557	0.685288	9.12651	10.7803	6.96349	2.95327	3.66306	2.87962	7.66263	-0.045887	0.968694	0.87807	0.99996	ABP1	chr7	+	150521715	150558592	3135	protein_coding	amiloride_binding_protein_1_(amine_oxidase_(copper-containing))	4	2	1	1	7	11	7	3	4	5	7	0.0506399	0.0650243	0.04111	0.0191138	0.0116963	0.149206	0.18685	0.110435	0.0493893	0.0609297	0.0477774	0.125991
ENSG00000002745	12.1059	6.32384	16.598	10.9646	1.30379	7.84024	11.9374	65.9565	12.8207	36.8591	14.2306	-0.92722	0.525871	0.0021558	0.39226	WNT16	chr7	+	120965421	120981158	3147	protein_coding	wingless-type_MMTV_integration_site_family_member_16	13	5	14	16	1	8	12	67	14	64	13	0.117709	0.210523	0.102383	0.266574	0.186426	0.0212339	0.135372	0.188595	1.09882	0.212441	0.609218	0.233092
ENSG00000002746	189.97	241.571	126.856	69.8994	295.96	210.707	208.905	161.446	152.017	198.694	84.2889	0.18987	1.14066	0.46263	0.99996	HECW1	chr7	+	43152198	43602938	6839	protein_coding	HECT_C2_and_WW_domain_containing_E3_ubiquitin_protein_ligase_1	204	191	107	102	227	215	210	164	166	345	77	1.53208	1.52016	1.79968	0.937512	0.54688	2.21799	1.67411	1.5187	1.23766	1.1591	1.51118	0.6353
ENSG00000002822	746.843	613.412	652.064	546.175	1151.24	796.765	1183.79	494.181	502.756	646.186	380.942	0.1818	1.1343	0.45013	0.99996	MAD1L1	chr7	-	1855429	2272878	2991	protein_coding	MAD1_mitotic_arrest_deficient-like_1_(yeast)	802	485	550	797	883	813	1190	502	549	1122	348	12.5441	13.665	10.4491	11.0187	9.77071	19.7274	14.4748	19.6778	8.66236	8.76521	11.2374	6.56513
ENSG00000002834	4491.3	5712.96	3148.88	3312	5624.54	4511.08	6841.13	4297.01	3258.3	4875.19	3949.54	-0.095941	0.935662	0.65841	0.99996	LASP1	chr17	+	37026112	37078023	4109	protein_coding	LIM_and_SH3_protein_1	4823	4517	2656	4833	4314	4603	6877	4365	3558	8465	3608	39.9241	59.8183	70.8384	38.7327	43.1286	70.1569	59.6543	82.7768	54.8273	41.3501	61.7136	49.5463
ENSG00000002919	659.308	738.624	628.353	625.668	693.615	887.908	536.188	540.449	504.587	585.714	700.583	0.33613	1.26237	0.061306	0.96526	SNX11	chr17	+	46180719	46200436	2733	protein_coding	sorting_nexin_11	708	584	530	913	532	906	539	549	551	1017	640	17.6783	13.2022	13.7698	11.6204	12.2494	13.0076	17.6533	9.75427	10.3677	9.62761	11.1473	13.2136
ENSG00000002933	8.38103	6.32384	7.11343	2.74115	20.8606	7.84024	27.8539	21.6573	15.568	32.2517	32.8398	-1.0679	0.477013	0.00032233	0.15711	TMEM176A	chr7	+	150497491	150502208	2065	protein_coding	transmembrane_protein_176A	9	5	6	4	16	8	28	22	17	56	30	0.051253	0.222114	0.156029	0.174107	0.0710271	0.517757	0.206304	0.670631	0.549859	0.393129	0.812377	0.81975
ENSG00000003056	1334.45	1475.98	1366.96	1127.98	1346.81	1595.49	1188.77	1160.64	845.252	1351.69	1025.7	0.3533	1.27748	0.059238	0.96126	M6PR	chr12	-	9092959	9102551	2756	protein_coding	mannose-6-phosphate_receptor_(cation_dependent)	1433	1167	1153	1646	1033	1628	1195	1179	923	2347	937	36.732	26.4984	27.2864	25.0689	21.8995	25.0465	31.4566	21.4454	22.0792	15.993	25.5108	19.1841
ENSG00000003096	202.076	321.251	202.733	157.616	173.404	293.029	107.437	284.499	336.086	205.605	230.974	-0.13913	0.908067	0.59106	0.99996	KLHL13	chrX	-	117031776	117251303	5331	protein_coding	kelch-like_family_member_13	217	254	171	230	133	299	108	289	367	357	211	0.823908	2.07446	3.07029	1.92209	1.58199	1.66713	2.98675	1.00198	2.79794	3.28749	2.00609	2.23334
ENSG00000003137	439.539	268.131	264.382	351.553	479.794	208.746	466.554	248.075	226.194	321.941	330.588	0.0043308	1.00301	0.98521	0.99996	CYP26B1	chr2	-	72356367	72375167	4732	protein_coding	cytochrome_P450_family_26_subfamily_B_polypeptide_1	472	212	223	513	368	213	469	252	247	559	302	2.40438	5.08335	2.887	2.82388	3.97518	5.19672	2.39702	4.90201	2.74856	2.49263	3.53881	3.60116
ENSG00000003147	246.775	207.422	132.784	333.735	112.126	201.886	101.468	185.072	159.343	202.725	102.898	0.34731	1.27219	0.15638	0.99996	ICA1	chr7	-	8152814	8302317	2458	protein_coding	islet_cell_autoantigen_1_69kDa	265	164	112	487	86	206	102	188	174	352	94	3.85372	5.49436	4.29949	2.73037	7.26493	2.33799	4.46295	2.05241	3.94752	3.38044	4.28993	2.15788
ENSG00000003249	360.384	115.094	171.908	110.331	657.109	295.969	374.039	171.29	166.669	225.762	180.619	0.15228	1.11132	0.5954	0.99996	DBNDD1	chr16	-	90071273	90086536	2889	protein_coding	dysbindin_(dystrobrevin_binding_protein_1)_domain_containing_1	387	91	145	161	504	302	376	174	182	392	165	2.17976	6.82679	2.02978	3.0075	2.04344	11.6576	5.56668	6.43704	3.1085	3.00836	4.0647	3.22268
ENSG00000003393	555.942	713.329	701.858	581.124	525.426	712.482	571.006	810.182	794.885	748.701	1092.47	-0.38052	0.768161	0.067785	0.97705	ALS2	chr2	-	202565277	202645912	6644	protein_coding	amyotrophic_lateral_sclerosis_2_(juvenile)	597	564	592	848	403	727	574	823	868	1300	998	2.68417	4.57929	5.47022	5.33922	4.68005	4.05324	5.82696	4.27295	6.39321	6.23873	5.86143	8.47581
ENSG00000003400	135.959	110.035	53.3507	43.8584	93.8727	118.584	71.6244	110.256	80.5874	131.311	135.738	-0.028706	0.980299	0.91218	0.99996	CASP10	chr2	+	202047604	202094129	5928	protein_coding	caspase_10_apoptosis-related_cysteine_peptidase	146	87	45	64	72	121	72	112	88	228	124	1.41938	1.25516	0.945728	0.454873	0.395873	0.811616	1.08696	0.600717	0.975121	0.708893	1.15217	1.1803
ENSG00000003402	318.479	365.518	365.156	536.581	342.896	351.831	221.837	331.751	289.382	418.12	345.913	0.30879	1.23867	0.14932	0.99996	CFLAR	chr2	+	201980827	202029033	4415	protein_coding	CASP8_and_FADD-like_apoptosis_regulator	342	289	308	783	263	359	223	337	316	726	316	6.93996	3.94774	4.21815	4.18028	6.50302	3.98063	4.33013	2.49816	3.93956	3.41793	4.92601	4.03866
ENSG00000003436	244.912	932.134	487.27	1114.28	518.907	707.582	122.358	1376.23	875.472	562.677	707.151	-0.05378	0.963409	0.85247	0.99996	TFPI	chr2	-	188328957	188430487	7690	protein_coding	tissue_factor_pathway_inhibitor_(lipoprotein-associated_coagulation_inhibitor)	263	737	411	1626	398	722	123	1398	956	977	646	5.31252	1.74294	6.17584	3.20259	7.75316	3.45846	4.99974	0.791088	9.38274	5.9366	3.80591	4.74009
ENSG00000003509	379.009	497.054	451.703	805.899	290.745	446.894	208.905	280.561	383.706	249.951	285.707	0.60145	1.51724	0.0081822	0.57123	NDUFAF7	chr2	+	37458774	37480546	2974	protein_coding	NADH_dehydrogenase_(ubiquinone)_complex_I_assembly_factor_7	407	393	381	1176	223	456	210	285	419	434	261	6.45915	6.97439	8.51543	7.67661	14.4994	5.01061	8.16509	3.4924	4.94598	6.7279	4.37158	4.95199
ENSG00000003756	880.939	547.645	902.22	674.323	797.918	608.599	559.068	828.886	656.604	789.591	600.969	0.089863	1.06427	0.63259	0.99996	RBM5	chr3	+	50126341	50156454	5616	protein_coding	RNA_binding_motif_protein_5	946	433	761	984	612	621	562	842	717	1371	549	6.6808	8.58454	4.96839	8.11976	6.42469	7.282	5.88846	4.94943	7.73809	6.09675	7.31308	5.51602
ENSG00000003987	0.931226	5.05907	2.37114	15.0763	2.60758	9.8003	0	12.7975	7.32613	0.575923	12.0413	-0.093735	0.937094	0.73716	0.99996	MTMR7	chr8	-	17155539	17271037	3850	protein_coding	myotubularin_related_protein_7	1	4	2	22	2	10	0	13	8	1	11	0	0.0132371	0.0669506	0.0311283	0.20953	0.0347133	0.138317	0	0.174274	0.0992283	0.00778089	0.161218
ENSG00000003989	121.991	92.3281	143.454	146.652	219.036	161.705	169.113	164.399	290.298	143.405	126.981	-0.13005	0.9138	0.58721	0.99996	SLC7A2	chr8	+	17354597	17428082	7638	protein_coding	solute_carrier_family_7_(cationic_amino_acid_transporter_y+_system)_member_2	131	73	121	214	168	165	170	167	317	249	116	1.54502	0.874067	0.615883	0.949274	1.02735	1.46979	1.15038	1.10082	1.12846	1.98192	0.976584	0.856956
ENSG00000004059	2088.74	1608.78	1912.33	2214.85	1988.28	1513.17	1895.06	1244.31	1590.69	1998.45	1516.11	0.03646	1.02559	0.87861	0.99996	ARF5	chr7	+	127228399	127231759	1509	protein_coding	ADP-ribosylation_factor_5	2243	1272	1613	3232	1525	1544	1905	1264	1737	3470	1385	19.393	75.7518	54.3191	64.0517	78.5356	67.5316	54.4873	62.4384	43.2321	54.9689	68.8859	51.7894
ENSG00000004139	98.7099	61.9736	119.743	55.5083	144.72	70.5622	277.545	79.7384	119.05	129.583	109.466	-0.44589	0.734131	0.089287	0.99421	SARM1	chr17	+	26691378	26728065	7304	protein_coding	sterile_alpha_and_TIR_motif_containing_1	106	49	101	81	111	72	279	81	130	225	100	0.789724	0.739602	0.432305	0.828603	0.406639	1.01552	0.524939	1.88925	0.572365	0.849941	0.922808	0.772538
ENSG00000004142	5635.78	4210.41	5744.09	3841.04	6814.9	5097.14	7755.33	3358.86	4227.18	4319.43	3473.36	0.13016	1.09442	0.55119	0.99996	POLDIP2	chr17	-	26673659	26684545	2588	processed_transcript	polymerase_(DNA-directed)_delta_interacting_protein_2	6052	3329	4845	5605	5227	5201	7796	3412	4616	7500	3173	90.8697	119.176	82.8905	112.18	79.4137	134.963	107.019	148.989	68.0446	85.1742	86.8134	69.1809
ENSG00000004399	799.923	471.758	1025.52	255.612	1138.21	444.934	1543.9	782.618	697.814	1028.02	1173.48	-0.47388	0.720026	0.071542	0.97713	PLXND1	chr3	-	129274018	129325661	7101	protein_coding	plexin_D1	859	373	865	373	873	454	1552	795	762	1785	1072	4.21055	6.16491	3.38489	7.29932	1.92608	8.21526	3.40466	10.8098	5.77825	5.12439	7.53023	8.51835
ENSG00000004455	4058.28	5115.99	3244.91	5138.29	4846.18	2799.95	4259.66	3496.68	4385.6	3692.82	3648.51	0.045318	1.03191	0.81785	0.99996	AK2	chr1	-	33473585	33546597	3586	protein_coding	adenylate_kinase_2	4358	4045	2737	7498	3717	2857	4282	3552	4789	6412	3333	42.8987	61.9341	72.6881	45.7352	76.6689	69.2642	42.4265	59.0585	51.1224	63.7736	53.564	52.4452
ENSG00000004468	0.931226	10.1181	3.55671	1.37058	0	9.8003	0	2.95327	10.0734	2.87962	6.56797	-0.083838	0.943544	0.75956	0.99996	CD38	chr4	+	15779898	15851069	1884	protein_coding	CD38_molecule	1	8	3	2	0	10	0	3	11	5	6	0	0.0270503	0.27363	0.0954171	0.0389254	0	0.282655	0	0.0821844	0.278816	0.0795022	0.179701
ENSG00000004478	5912.35	5898.88	7216.57	5086.89	7618.03	4994.24	7179.35	5301.13	5606.32	5938.92	4501.25	0.040642	1.02857	0.82898	0.99996	FKBP4	chr12	+	2904119	2914576	2267	protein_coding	FK506_binding_protein_4_59kDa	6349	4664	6087	7423	5843	5096	7217	5385	6122	10312	4112	99.5815	142.727	132.575	160.893	120.064	172.231	119.706	157.453	122.598	128.958	136.264	102.349
ENSG00000004487	5993.37	4148.44	6466.11	5236.29	7002.64	4796.27	7875.7	6858.49	6325.2	6782.08	7554.26	-0.31418	0.804308	0.069593	0.97705	KDM1A	chr1	+	23345941	23410182	3059	protein_coding	lysine_(K)-specific_demethylase_1A	6436	3280	5454	7641	5371	4894	7917	6967	6907	11776	6901	88.2959	107.223	69.0954	106.837	91.5915	117.328	85.1964	128.005	117.548	107.824	115.321	127.295
ENSG00000004534	1573.77	1723.88	1582.74	1476.8	1392.45	1488.67	1466.31	1348.66	1715.23	1525.05	1382.56	0.11679	1.08432	0.48066	0.99996	RBM6	chr3	+	49977440	50137478	4324	protein_coding	RNA_binding_motif_protein_6	1690	1363	1335	2155	1068	1519	1474	1370	1873	2648	1263	24.7949	19.9184	20.3126	18.5004	18.2745	16.5049	18.7072	16.86	16.3525	20.6851	18.3452	16.4816
ENSG00000004660	1085.81	412.314	966.241	589.348	1252.94	563.517	1284.27	1113.38	750.928	1295.25	859.309	-0.40048	0.757606	0.13094	0.99996	CAMKK1	chr17	-	3763609	3798185	3898	protein_coding	calcium/calmodulin-dependent_protein_kinase_kinase_1_alpha	1166	326	815	860	961	575	1291	1131	820	2249	785	3.21748	15.2444	5.38928	12.5286	8.08986	16.4743	7.8553	16.3806	14.9751	10.0457	17.2837	11.3634
ENSG00000004700	460.957	1088.97	828.714	1541.9	588.008	1139.78	433.726	1448.09	1372.73	628.908	1173.48	-0.089362	0.939938	0.73481	0.99996	RECQL	chr12	-	21621845	21654603	3702	protein_coding	RecQ_protein-like_(DNA_helicase_Q1-like)	495	861	699	2250	451	1163	436	1471	1499	1092	1072	11.7645	6.81431	14.9872	11.3143	22.2859	8.14079	16.7294	5.825	20.5081	19.3362	8.83641	16.3395
ENSG00000004766	195.557	594.441	320.104	683.918	314.213	691.901	80.5775	452.835	597.995	190.631	662.27	0.0932	1.06673	0.74847	0.99996	CCDC132	chr7	+	92861653	92988338	3614	protein_coding	coiled-coil_domain_containing_132	210	470	270	998	241	706	81	460	653	331	605	3.71925	2.96131	8.3804	4.47673	10.1257	4.4561	10.4029	1.10852	6.56929	8.62842	2.74366	9.44599
ENSG00000004776	13.0372	5.05907	14.2269	9.59403	13.0379	11.7604	30.8383	3.9377	8.2419	19.0055	10.9466	-0.30603	0.808865	0.30924	0.99996	HSPB6	chr19	-	36245469	36248980	1634	protein_coding	heat_shock_protein_alpha-crystallin-related_B6	14	4	12	14	10	12	31	4	9	33	10	0.129544	0.436646	0.157748	0.440063	0.314167	0.408954	0.391081	0.93833	0.126345	0.263025	0.604995	0.345325
ENSG00000004777	152.721	60.7089	208.661	76.067	45.6326	208.746	232.779	103.365	142.86	150.892	148.874	-0.3144	0.804185	0.27314	0.99996	ARHGAP33	chr19	+	36265434	36279724	4401	protein_coding	Rho_GTPase_activating_protein_33	164	48	176	111	35	213	234	105	156	262	136	0.384776	1.89909	0.702821	2.39633	0.924817	0.531426	2.5773	2.62972	1.23136	1.6927	1.78336	1.74368
ENSG00000004779	1048.56	1238.21	2007.17	2234.04	1496.75	1071.17	1201.7	1201	1257.35	1387.4	1118.74	0.20366	1.15162	0.33987	0.99996	NDUFAB1	chr16	-	23592323	23607677	885	protein_coding	NADH_dehydrogenase_(ubiquinone)_1_alpha/beta_subcomplex_1_8kDa	1126	979	1693	3260	1148	1093	1208	1220	1373	2409	1022	61.5292	64.8408	71.2844	114.63	135.07	86.6812	65.7679	67.5102	71.1484	74.0856	81.5424	65.161
ENSG00000004799	13.0372	60.7089	13.0413	4.79702	11.7341	60.7619	17.9061	31.5016	23.8099	18.4296	22.9879	0.058316	1.04125	0.84749	0.99996	PDK4	chr7	-	95212811	95225803	3576	protein_coding	pyruvate_dehydrogenase_kinase_isozyme_4	14	48	11	7	9	62	18	32	26	32	21	0.133185	0.199519	0.864965	0.184324	0.0717769	0.168179	0.923275	0.248955	0.46185	0.347202	0.268066	0.331362
ENSG00000004838	5.58735	0	9.48457	2.05586	3.91136	3.92012	16.9113	2.95327	5.4946	12.6703	15.3253	-0.53139	0.691888	0.080162	0.9874	ZMYND10	chr3	-	50378541	50384283	2896	protein_coding	zinc_finger_MYND-type_containing_10	6	0	8	3	3	4	17	3	6	22	14	0.164457	0.105586	0	0.16553	0.0379846	0.0692228	0.0735527	0.290333	0.0534652	0.0989371	0.227569	0.272778
ENSG00000004846	1.86245	0	0	0	0	0.98003	2.98435	0	0	0	0	-0.022317	0.98465	0.87566	NA	ABCB5	chr7	+	20654830	20816658	5811	protein_coding	ATP-binding_cassette_sub-family_B_(MDR/TAP)_member_5	2	0	0	0	0	1	3	0	0	0	0	0	0.0175401	0	0	0	0	0.00916402	0.0255338	0	0	0	0
ENSG00000004864	1616.61	1124.38	1639.65	1326.03	1920.48	2222.71	1339.97	2182.47	1858.09	1895.36	1463.56	-0.017087	0.988226	0.93387	0.99996	SLC25A13	chr7	-	95749532	95951459	3192	protein_coding	solute_carrier_family_25_(aspartate/glutamate_carrier)_member_13	1736	889	1383	1935	1473	2268	1347	2217	2029	3291	1337	34.9476	27.7166	17.9471	25.9624	22.2281	30.8366	37.837	20.8713	35.8469	30.3547	30.8855	23.6346
ENSG00000004866	529.867	727.242	537.064	579.754	647.982	546.857	273.565	482.368	532.06	452.676	466.326	0.34965	1.27425	0.068506	0.97705	ST7	chr7	+	116593292	116870157	2899	protein_coding	suppression_of_tumorigenicity_7	569	575	453	846	497	558	275	490	581	786	426	8.54293	10.0027	12.7813	9.36345	10.7006	11.456	10.25	4.6917	8.72362	9.57049	8.12202	8.29167
ENSG00000004897	920.051	1610.05	1748.72	2774.73	647.982	4188.65	1041.54	4220.23	2957.92	1892.48	3366.08	-0.36996	0.773804	0.19923	0.99996	CDC27	chr17	-	45195069	45266788	5801	protein_coding	cell_division_cycle_27	988	1273	1475	4049	497	4274	1047	4287	3230	3286	3075	7.95469	8.67975	14.141	15.2361	25.5935	5.72506	39.2345	8.92667	38.1416	26.5892	16.9689	29.9104
ENSG00000004961	1216.18	1240.74	1476.04	1297.25	1273.8	1588.63	953.003	1413.63	1256.43	1593	1254.48	0.089882	1.06428	0.60844	0.99996	HCCS	chrX	+	11129421	11141198	2277	protein_coding	holocytochrome_c_synthase	1306	981	1245	1893	977	1621	958	1436	1372	2766	1146	35.558	29.2303	27.7627	32.7636	30.484	28.672	37.9103	20.8089	32.5492	28.7738	36.3897	28.3989
ENSG00000004975	1842.9	718.388	1806.81	1156.08	3190.37	509.616	3093.78	1787.72	1653.87	2349.19	1143.92	-0.2055	0.867238	0.46011	0.99996	DVL2	chr17	-	7128660	7137864	3018	protein_coding	dishevelled_dsh_homolog_2_(Drosophila)	1979	568	1524	1687	2447	520	3110	1816	1806	4079	1045	37.3307	33.4179	12.1279	30.2588	20.4965	54.1803	9.17532	50.9668	31.056	28.5762	40.4878	19.5379
ENSG00000005001	0.931226	0	0	84.2904	2.60758	1.96006	1.98957	0	0	2.30369	0	-0.0047313	0.996726	0.98142	NA	PRSS22	chr16	-	2902728	2908171	1386	protein_coding	protease_serine_22	1	0	0	123	2	2	2	0	0	4	0	0	0.0367697	0	0	3.25406	0.0964258	0.0768429	0.0713695	0	0	0.0864543	0
ENSG00000005007	7661.19	7152.26	5697.86	5850.99	12519	4707.09	12101.5	6200.89	5710.72	8101.52	6560.3	0.022487	1.01571	0.92582	0.99996	UPF1	chr19	+	18942747	18979045	5348	protein_coding	UPF1_regulator_of_nonsense_transcripts_homolog_(yeast)	8227	5655	4806	8538	9602	4803	12165	6299	6236	14067	5993	109.123	78.3977	68.1391	53.8491	58.5395	119.977	47.8254	112.504	60.7896	55.6828	78.7952	63.2315
ENSG00000005020	789.679	2334.76	1347.99	2811.05	1520.22	1978.68	697.343	2567.38	1566.88	1339.02	2121.45	-0.037004	0.974677	0.89589	0.99996	SKAP2	chr7	-	26706681	27034858	3998	protein_coding	src_kinase_associated_phosphoprotein_2	848	1846	1137	4102	1166	2019	701	2608	1711	2325	1938	5.00332	10.8095	29.7539	17.0413	37.6216	19.4887	26.8925	8.67204	33.6677	20.4368	17.4209	27.3521
ENSG00000005022	5545.45	6780.42	9201.22	7183.87	5242.53	6305.52	6572.54	5936.08	6805.97	6136.46	4615.09	-0.020666	0.985778	0.9387	0.99996	SLC25A5	chrX	+	118602363	118605282	1274	protein_coding	solute_carrier_family_25_(mitochondrial_carrier;_adenine_nucleotide_translocator)_member_5	5955	5361	7761	10483	4021	6434	6607	6030	7432	10655	4216	40.2498	238.213	271.164	365.035	301.717	210.907	268.936	256.496	244.285	278.575	250.538	186.729
ENSG00000005059	248.637	441.404	331.96	523.56	299.871	320.47	266.602	287.452	491.766	187.175	352.481	0.025975	1.01817	0.92097	0.99996	CCDC109B	chr4	+	110481361	110609874	2270	protein_coding	coiled-coil_domain_containing_109B	267	349	280	764	230	327	268	292	537	325	322	2.33122	5.9943	9.90728	7.39125	12.341	6.77062	7.67112	5.83922	6.63905	11.2968	4.28891	8.00406
ENSG00000005073	246.775	237.776	474.229	318.659	203.391	448.854	277.545	233.309	270.151	301.784	263.813	0.10713	1.07708	0.65747	0.99996	HOXA11	chr7	-	27221129	27224842	2295	protein_coding	homeobox_A11	265	188	400	465	156	458	279	237	295	524	241	3.02063	5.88459	5.27874	10.4439	7.42941	4.54222	10.6272	6.01267	5.32984	6.13827	6.83972	5.92536
ENSG00000005075	2051.49	1460.81	2775.42	1815.33	2207.31	1308.34	2222.35	1309.29	1465.23	2119.4	1196.46	0.15338	1.11217	0.48384	0.99996	POLR2J	chr7	-	102113565	102119354	932	protein_coding	polymerase_(RNA)_II_(DNA_directed)_polypeptide_J_13.3kDa	2203	1155	2341	2649	1693	1335	2234	1330	1600	3680	1093	85.1128	120.462	79.8585	150.512	104.22	121.386	76.2785	118.553	73.652	81.9805	118.283	66.1736
ENSG00000005100	2166.03	2341.09	1959.75	1713.22	3361.16	2669.6	2390.47	2409.87	2559.57	2556.52	2574.64	-0.0098412	0.993202	0.95887	0.99996	DHX33	chr17	-	5344232	5372380	5618	protein_coding	DEAH_(Asp-Glu-Ala-His)_box_polypeptide_33	2326	1851	1653	2500	2578	2724	2403	2448	2795	4439	2352	28.1266	21.0999	21.2315	17.631	16.3171	30.6639	25.8204	21.1552	22.4894	23.7578	23.6697	23.6231
ENSG00000005102	141.546	24.0306	299.95	461.884	59.9742	11.7604	204.925	244.137	236.268	302.936	113.845	0.090645	1.06485	0.7529	0.99996	MEOX1	chr17	-	41717756	41739322	2707	protein_coding	mesenchyme_homeobox_1	152	19	253	674	46	12	206	248	258	526	104	15.9714	2.8616	0.452294	5.60039	9.12969	1.13552	0.236064	3.76378	4.72838	4.55133	5.82086	2.16783
ENSG00000005108	24.2119	22.7658	17.7836	4.79702	29.9871	53.9017	23.8748	8.85982	14.6523	12.6703	25.1772	0.37508	1.29691	0.20448	0.99996	THSD7A	chr7	-	11414247	11871824	6385	protein_coding	thrombospondin_type_I_domain_containing_7A	26	18	15	7	23	55	24	9	16	22	23	0.223775	0.207523	0.181663	0.140772	0.0401996	0.24071	0.458711	0.185907	0.0727496	0.119665	0.103217	0.203258
ENSG00000005156	1311.17	658.944	1448.77	953.236	926.993	693.862	2150.72	1308.3	1294.89	1629.86	1236.97	-0.51385	0.700351	0.019271	0.73546	LIG3	chr17	+	33307513	33332083	4664	protein_coding	ligase_III_DNA_ATP-dependent	1408	521	1222	1391	711	708	2162	1329	1414	2830	1130	10.9037	15.385	7.19837	15.7	10.9359	10.1868	8.08373	22.9268	14.7067	14.4776	18.1768	13.671
ENSG00000005175	299.855	1156	363.97	833.31	353.326	981.01	116.39	1192.14	1012.84	414.665	1168	-0.09325	0.937409	0.75185	0.99996	RPAP3	chr12	-	48057070	48099844	2332	protein_coding	RNA_polymerase_II_associated_protein_3	322	914	307	1216	271	1001	117	1211	1106	720	1067	20.2189	7.03688	25.2565	7.88852	19.1201	7.76546	22.8582	2.48144	26.8018	22.6482	9.24898	25.8176
ENSG00000005187	13.0372	8.85338	7.11343	8.22346	2.60758	13.7204	9.94784	3.9377	10.0734	13.2462	10.9466	0.2024	1.15061	0.50368	0.99996	ACSM3	chr16	+	20621565	20808903	2845	protein_coding	acyl-CoA_synthetase_medium-chain_family_member_3	14	7	6	12	2	14	10	4	11	23	10	0.595219	0.250783	0.158552	0.126373	0.154662	0.0469758	0.262049	0.173846	0.0725649	0.184636	0.242178	0.198334
ENSG00000005189	149.927	151.772	270.31	279.598	110.822	252.848	151.207	267.764	140.112	319.062	151.063	-0.09891	0.933738	0.702	0.99996	AC004381.6	chr16	+	20817751	20860987	2719	protein_coding	Putative_RNA_exonuclease_NEF-sp_	161	120	228	408	85	258	152	272	153	554	138	1.88787	3.01766	2.84398	5.02471	5.50219	2.08899	5.05298	2.7649	5.16308	2.68713	6.10366	2.86385
ENSG00000005194	1886.66	1532.9	2235.99	1788.6	2521.53	1640.57	1765.74	1475.65	1578.78	1910.91	1477.79	0.20011	1.14879	0.25682	0.99996	CIAPIN1	chr16	-	57462081	57481440	2182	protein_coding	cytokine_induced_apoptosis_inhibitor_1	2026	1212	1886	2610	1934	1674	1775	1499	1724	3318	1350	41.1806	47.3192	35.7934	51.7932	43.8601	59.2281	40.8543	40.2336	35.4565	37.7302	45.5524	34.9108
ENSG00000005206	1290.68	474.288	1001.81	764.096	1096.49	462.574	1230.55	758.992	778.401	1138.6	628.335	-0.096193	0.935498	0.69209	0.99996	SPPL2B	chr19	+	2328617	2355099	3811	processed_transcript	signal_peptide_peptidase_like_2B	1386	375	845	1115	841	472	1237	771	850	1977	574	9.92834	18.5343	6.34085	13.2863	10.728	14.7463	6.59538	16.0538	10.4415	10.6509	15.5402	8.49872
ENSG00000005238	290.542	251.689	199.176	385.132	251.631	126.424	168.118	176.212	197.806	232.097	352.481	0.12668	1.09178	0.59461	0.99996	FAM214B	chr9	-	35104109	35116338	5771	protein_coding	family_with_sequence_similarity_214_member_B	312	199	168	562	193	129	169	179	216	403	322	2.1824	2.75522	2.22207	1.74439	3.57083	2.23477	1.19035	1.44838	1.60085	1.78735	2.09191	3.14837
ENSG00000005243	32.5929	18.9715	23.7114	14.391	14.3417	22.5407	31.8331	26.5795	15.568	27.6443	9.85195	-0.055636	0.96217	0.83922	0.99996	COPZ2	chr17	-	46103533	46115392	891	protein_coding	coatomer_protein_complex_subunit_zeta_2	35	15	20	21	11	23	32	27	17	48	9	1.24724	2.0019	1.08485	1.34505	0.864223	0.824976	1.37463	1.77631	1.56399	0.911124	1.61381	0.569961
ENSG00000005249	382.734	610.883	425.62	256.298	157.758	808.525	516.293	695.988	848	408.906	861.498	-0.52301	0.695918	0.061577	0.96526	PRKAR2B	chr7	+	106685094	106802256	3745	protein_coding	protein_kinase_cAMP-dependent_regulatory_type_II_beta	411	483	359	374	121	825	519	707	926	710	787	1.78044	5.59298	8.31094	5.74418	3.66188	2.15904	11.7311	6.85427	9.74353	11.8077	5.67932	11.8578
ENSG00000005302	871.627	1312.83	1133.41	1261.62	1023.47	1116.25	826.665	1058.26	1033.9	1073.52	1115.46	0.0045087	1.00313	0.9835	0.99996	MSL3	chrX	+	11776278	11793870	3446	protein_coding	male-specific_lethal_3_homolog_(Drosophila)	936	1038	956	1841	785	1139	831	1075	1129	1864	1019	6.68011	13.8425	19.4105	16.6237	19.5895	15.2223	17.6013	11.927	16.1006	15.6453	16.2039	16.6855
ENSG00000005339	1550.49	2640.84	1255.52	960.089	2606.27	2011.02	2178.58	1443.17	1480.79	1783.06	1934.27	0.11297	1.08145	0.6286	0.99996	CREBBP	chr16	-	3775055	3930727	10803	protein_coding	CREB_binding_protein	1665	2088	1059	1401	1999	2052	2190	1466	1617	3096	1767	11.9181	7.85458	12.4549	5.87405	4.7553	12.365	10.1151	10.0264	7.00388	7.14779	8.58512	9.22938
ENSG00000005379	197.42	25.2954	165.98	105.534	41.7212	24.5008	94.5044	192.947	97.0712	213.092	62.3957	-0.3295	0.795812	0.26859	0.99996	BZRAP1	chr17	-	56378592	56406152	7626	protein_coding	benzodiazapine_receptor_(peripheral)_associated_protein_1	212	20	140	154	32	25	95	196	106	370	57	0.478808	1.41675	0.169001	1.10006	0.740471	0.280401	0.174574	0.61613	1.3265	0.663767	1.45343	0.421753
ENSG00000005381	12.1059	12.6477	2.37114	0	22.1644	7.84024	15.9165	8.85982	6.41036	0.575923	28.4612	-0.087489	0.941159	0.76763	0.99996	MPO	chr17	-	56347217	56358296	3311	protein_coding	myeloperoxidase	13	10	2	0	17	8	16	9	7	1	26	0.223758	0.200095	0.194624	0.0361957	0	0.343096	0.128667	0.239005	0.140292	0.100959	0.00904754	0.443093
ENSG00000005421	0	0	0	0	0	0	0	0	0	0	0	0.022469	1.0157	0.84228	NA	PON1	chr7	-	94926988	95025673	2568	protein_coding	paraoxonase_1	0	0	0	0	0	0	0	0	0	0	0	0.020607	0	0	0	0	0	0	0	0	0	0	0
ENSG00000005436	217.907	536.262	270.31	447.493	348.111	442.974	296.446	462.68	424.916	200.421	573.602	-0.087847	0.940926	0.72033	0.99996	GCFC2	chr2	-	75879126	75938115	4440	protein_coding	GC-rich_sequence_DNA-binding_factor_2	234	424	228	653	267	452	298	470	464	348	524	3.09884	2.68588	6.15372	3.07707	5.3928	4.01841	5.42116	3.31955	5.46341	4.99047	2.34794	6.6593
ENSG00000005448	846.484	317.457	833.457	838.793	591.92	245.008	1127.09	644.798	702.393	938.179	291.18	-0.066644	0.954857	0.80944	0.99996	WDR54	chr2	+	74648805	74652882	2356	protein_coding	WD_repeat_domain_54	909	251	703	1224	454	250	1133	655	767	1629	266	25.2689	19.6626	6.8652	17.8799	19.0498	12.8768	5.65069	23.7849	14.3488	15.5463	20.7126	6.37069
ENSG00000005469	230.944	255.483	301.135	217.922	354.63	353.791	76.5983	343.564	173.08	268.38	442.243	-0.022124	0.984782	0.93728	0.99996	CROT	chr7	+	86974997	87029111	3175	protein_coding	carnitine_O-octanoyltransferase	248	202	254	318	272	361	77	349	189	466	404	1.13338	3.98071	4.0998	4.79375	3.67255	5.72468	6.05481	1.19948	5.67323	2.84266	4.39675	7.17989
ENSG00000005471	14.8996	24.0306	28.4537	2.05586	24.772	32.341	11.9374	56.1122	14.6523	48.9535	32.8398	-0.36445	0.776765	0.22491	0.99996	ABCB4	chr7	-	87031013	87109751	4020	protein_coding	ATP-binding_cassette_sub-family_B_(MDR/TAP)_member_4	16	19	24	3	19	33	12	57	16	85	30	0.302769	0.202837	0.304567	0.357743	0.027364	0.31583	0.437144	0.147639	0.731809	0.190064	0.633407	0.421091
ENSG00000005483	1283.23	3142.95	1140.52	1312.33	1342.9	2484.38	986.825	1959.99	2437.77	1220.96	2897.57	-0.085197	0.942656	0.74109	0.99996	MLL5	chr7	+	104654626	104754808	7013	protein_coding	myeloid/lymphoid_or_mixed-lineage_leukemia_5_(trithorax_homolog_Drosophila)	1378	2485	962	1915	1030	2535	992	1991	2662	2120	2647	11.53	10.0138	22.8338	8.21972	10.0127	9.81431	19.2491	6.99606	14.6527	18.1264	9.0557	21.2976
ENSG00000005486	894.908	1715.03	826.343	649.653	973.929	980.03	1404.63	625.11	631.879	822.995	906.379	0.10484	1.07538	0.66098	0.99996	RHBDD2	chr7	+	75471920	75518244	1878	protein_coding	rhomboid_domain_containing_2	961	1356	697	948	747	1000	1412	635	690	1429	828	18.3722	26.0784	46.5285	22.2394	18.5096	26.5798	28.3558	37.1865	17.4513	17.5453	22.7943	24.878
ENSG00000005700	731.012	1230.62	1095.47	1646.75	1089.97	2142.35	440.689	2395.11	2532.09	931.268	2113.79	-0.2371	0.848449	0.38768	0.99996	IBTK	chr6	-	82879700	82957471	6054	protein_coding	inhibitor_of_Bruton_agammaglobulinemia_tyrosine_kinase	785	973	924	2403	836	2186	443	2433	2765	1617	1931	11.8355	6.60816	10.3568	9.14566	14.5544	9.22763	19.2285	3.61915	20.7419	21.8102	8.00124	17.9978
ENSG00000005801	304.511	345.282	419.692	865.519	341.592	390.052	166.129	520.761	503.671	327.7	421.445	0.099169	1.07116	0.70082	0.99996	ZNF195	chr11	-	3360491	3400448	2970	protein_coding	zinc_finger_protein_195	327	273	354	1263	262	398	167	529	550	569	385	5.09588	5.61105	5.92327	7.14221	15.5931	5.89483	7.13614	2.78103	9.19281	8.84327	5.73912	7.3145
ENSG00000005810	617.403	729.771	576.188	612.648	713.172	1120.17	548.126	818.057	1042.14	660.584	1257.77	-0.12209	0.918856	0.59531	0.99996	MYCBP2	chr13	-	77618792	77901185	15025	protein_coding	MYC_binding_protein_2_E3_ubiquitin_protein_ligase	663	577	486	894	547	1143	551	831	1138	1147	1149	3.66997	2.24881	2.47466	1.93824	2.18176	2.43276	4.05106	1.81377	2.85454	3.61688	2.28686	4.31505
ENSG00000005812	279.368	577.999	328.403	470.108	280.314	526.276	249.691	437.085	529.313	321.365	583.454	-0.1203	0.919996	0.62624	0.99996	FBXL3	chr13	-	77566740	77601330	3503	protein_coding	F-box_and_leucine-rich_repeat_protein_3	300	457	277	686	215	537	251	444	578	558	533	2.99112	4.3645	8.40681	4.73833	7.18072	4.10133	8.1634	3.54388	6.54172	7.87942	4.77182	8.58554
ENSG00000005844	1.86245	2.52954	1.18557	0	0	0	2.98435	0	1.83153	0.575923	3.28398	-0.12731	0.915537	0.59596	NA	ITGAL	chr16	+	30483979	30534506	5213	protein_coding	integrin_alpha_L_(antigen_CD11A_(p180)_lymphocyte_function-associated_antigen_1;_alpha_polypeptide)	2	2	1	0	0	0	3	0	2	1	3	0.0203026	0.0195522	0.0247228	0.0114947	0	0	0	0.0284629	0	0.018321	0.00574648	0.0324724
ENSG00000005882	227.219	175.803	101.959	55.5083	213.821	133.284	236.759	107.302	120.881	135.918	180.619	-0.080506	0.945726	0.75824	0.99996	PDK2	chr17	+	48172101	48189516	3440	protein_coding	pyruvate_dehydrogenase_kinase_isozyme_2	244	139	86	81	164	136	238	109	132	236	165	1.59987	3.6148	2.60382	1.49805	0.863398	3.18575	2.10532	3.42188	1.63537	1.83241	2.05515	2.70649
ENSG00000005884	4657.99	2210.81	4901.15	4446.15	3657.12	1031.97	7940.36	4520.48	3298.59	5238.02	4814.32	-0.1904	0.876363	0.49417	0.99996	ITGA3	chr17	+	48133332	48167845	5479	protein_coding	integrin_alpha_3_(antigen_CD49C_alpha_3_subunit_of_VLA-3_receptor)	5002	1748	4134	6488	2805	1053	7982	4592	3602	9095	4398	82.86	46.526	20.5587	45.2121	43.4204	34.2104	10.2344	72.0537	43.2563	31.3942	49.7269	45.2933
ENSG00000005889	523.349	1267.3	665.105	805.213	771.842	928.089	424.773	998.207	955.144	698.019	1008.18	-0.036842	0.974786	0.87542	0.99996	ZFX	chrX	+	24167290	24234372	7558	protein_coding	zinc_finger_protein_X-linked	562	1002	561	1175	592	947	427	1014	1043	1212	921	3.86493	3.7895	8.54311	4.44776	5.70053	5.23409	6.67237	2.79426	6.92436	6.58998	4.80381	6.87596
ENSG00000005893	1381.94	3804.42	2098.46	2549.96	2116.05	3749.6	1214.63	3412.02	2076.04	1955.26	3445.99	0.055324	1.03909	0.82528	0.99996	LAMP2	chrX	-	119561682	119603220	4030	protein_coding	lysosomal-associated_membrane_protein_2	1484	3008	1770	3721	1623	3826	1221	3466	2267	3395	3148	26.1048	18.7664	48.0981	26.3181	33.8563	26.9116	50.5565	14.985	44.3887	26.8629	25.2362	44.0768
ENSG00000005955	521.486	881.543	599.899	622.242	492.832	764.424	448.647	874.169	688.656	723.36	717.003	-0.081862	0.944837	0.68594	0.99996	GGNBP2	chr17	+	34900737	34946278	3497	protein_coding	gametogenetin_binding_protein_2	560	697	506	908	378	780	451	888	752	1256	655	9.29142	8.16104	12.8438	8.67043	9.52082	7.22308	11.8778	6.37862	13.1059	10.269	10.7593	10.5688
ENSG00000005961	10.2435	10.1181	33.196	3.42644	15.6455	2.94009	23.8748	11.8131	10.9892	9.7907	20.7986	-0.1311	0.913135	0.66479	0.99996	ITGA2B	chr17	-	42449548	42466873	3333	protein_coding	integrin_alpha_2b_(platelet_glycoprotein_IIb_of_IIb/IIIa_complex_antigen_CD41)	11	8	28	5	12	3	24	12	12	17	19	0.254035	0.168194	0.154671	0.503394	0.0550071	0.240587	0.0479317	0.356141	0.185821	0.17193	0.152793	0.321661
ENSG00000006007	1732.08	1109.2	1594.59	2003.1	2015.66	1565.11	1246.46	1481.56	1605.34	1466.3	1810.57	0.042267	1.02973	0.8352	0.99996	GDE1	chr16	-	19513015	19533467	2954	protein_coding	glycerophosphodiester_phosphodiesterase_1	1860	877	1345	2923	1546	1597	1253	1505	1753	2546	1654	16.9469	32.0889	19.1313	27.2833	36.283	34.9724	28.7893	20.9791	26.2951	28.3386	25.8189	31.5941
ENSG00000006015	794.336	376.901	994.694	622.927	767.931	416.513	1163.9	531.589	653.857	789.015	482.746	-0.045861	0.968712	0.85163	0.99996	C19orf60	chr19	+	18699495	18703146	2465	protein_coding	chromosome_19_open_reading_frame_60	853	298	839	909	589	425	1170	540	714	1370	441	18.3122	17.6354	7.7903	20.3953	13.5217	15.9671	9.1814	23.4755	11.3064	13.8321	16.6492	10.0949
ENSG00000006016	9.31226	12.6477	4.74229	17.1322	32.5947	21.5607	8.95305	16.7352	10.0734	20.1573	5.47331	0.16713	1.12282	0.57634	0.99996	CRLF1	chr19	-	18683030	18718551	1792	protein_coding	cytokine_receptor-like_factor_1	10	10	4	25	25	22	9	17	11	35	5	0.236244	0.28439	0.359598	0.133754	0.511548	0.932241	0.653765	0.248399	0.489621	0.293131	0.585086	0.157439
ENSG00000006025	346.416	107.505	366.342	130.89	97.7841	176.405	326.289	144.71	216.121	244.192	187.187	-0.14466	0.904593	0.59152	0.99996	OSBPL7	chr17	-	45884738	45899200	4497	protein_coding	oxysterol_binding_protein-like_7	372	85	309	191	75	180	328	147	236	424	171	1.56509	4.21573	1.21801	4.11738	1.55738	1.11446	2.13151	3.60742	1.68711	2.50608	2.82444	2.14562
ENSG00000006042	1164.96	689.299	1125.11	668.156	1242.51	982.971	1200.7	895.827	962.47	1129.39	810.049	-0.12946	0.914174	0.5788	0.99996	TMEM98	chr17	+	31254928	31272124	4434	protein_coding	transmembrane_protein_98	1251	545	949	975	953	1003	1207	910	1051	1961	740	4.55908	14.3785	7.92056	12.825	8.06294	14.3623	12.046	13.4635	10.5924	11.3191	13.2487	9.41708
ENSG00000006047	39.1115	21.5011	45.0517	38.3761	10.4303	9.8003	56.7027	17.7196	25.6415	18.4296	32.8398	-0.085008	0.942779	0.76958	0.99996	YBX2	chr17	-	7191571	7197934	4553	protein_coding	Y_box_binding_protein_2	42	17	38	56	8	10	57	18	28	32	30	0.302193	0.470116	0.240606	0.500117	0.450998	0.117414	0.116961	0.619189	0.204044	0.293675	0.210544	0.371795
ENSG00000006062	1011.31	953.635	846.498	785.34	921.778	638	1152.95	584.748	600.743	820.691	773.925	0.085472	1.06103	0.67103	0.99996	MAP3K14	chr17	-	43340488	43394414	4465	processed_transcript	mitogen-activated_protein_kinase_kinase_kinase_14	1086	754	714	1146	707	651	1159	594	656	1425	707	8.28448	12.3954	10.8819	9.58214	9.41125	10.5809	7.7642	12.8383	6.86616	7.01599	9.56056	8.93467
ENSG00000006074	2.79368	0	0	0	1.30379	0	0	0	0	0.575923	0	0.072251	1.05136	0.5955	NA	CCL18	chr17	+	34391640	34399392	1324	protein_coding	chemokine_(C-C_motif)_ligand_18_(pulmonary_and_activation-regulated)	3	0	0	0	1	0	0	0	0	1	0	0	0.115475	0	0	0	0.0504706	0	0	0	0	0.0226257	0
ENSG00000006114	770.124	1236.94	657.992	603.054	1191.66	821.265	715.249	1100.59	945.071	999.803	1190.99	-0.16902	0.889447	0.42552	0.99996	SYNRG	chr17	-	35874900	35969544	8229	protein_coding	synergin_gamma	827	978	555	880	914	838	719	1118	1032	1736	1088	4.70089	5.12167	7.65855	4.0414	3.92121	7.42208	5.42293	4.32143	7.01203	5.98879	6.31964	7.4604
ENSG00000006118	2261.02	669.062	2100.83	1211.59	645.375	1014.33	2635.18	1700.1	1281.16	2342.28	1660.6	-0.38148	0.76765	0.14193	0.99996	TMEM132A	chr11	+	60691935	60704631	3981	protein_coding	transmembrane_protein_132A	2428	529	1772	1768	495	1035	2649	1727	1399	4067	1517	20.3513	31.082	8.56285	26.6721	16.2845	8.30882	13.8448	32.9106	22.3897	16.7815	30.6035	21.5018
ENSG00000006125	8647.36	10328.1	9745.4	10222.4	10674.1	9400.45	7692.66	9337.27	10634.8	9658.24	11356	0.040199	1.02826	0.79965	0.99996	AP2B1	chr17	+	33905065	34053436	6085	protein_coding	adaptor-related_protein_complex_2_beta_1_subunit	9286	8166	8220	14917	8187	9592	7733	9485	11613	16770	10374	92.5578	77.7716	86.4776	80.9463	89.8887	89.9064	83.9432	62.854	80.4499	91.1361	82.5586	96.198
ENSG00000006128	4.65613	12.6477	29.6393	13.7058	6.51894	2.94009	6.96349	6.89097	9.15766	18.4296	15.3253	-0.060787	0.958741	0.84146	0.99996	TAC1	chr7	+	97361220	97369784	1239	protein_coding	tachykinin_precursor_1	5	10	25	20	5	3	7	7	10	32	14	0.170843	0.205661	0.520096	1.20908	0.591893	0.269665	0.12894	0.27943	0.291592	0.385421	0.773693	0.637584
ENSG00000006194	614.609	1285	560.775	512.595	471.971	484.135	627.708	449.882	445.978	538.488	302.126	0.43718	1.35396	0.071619	0.97713	ZNF263	chr16	+	3313743	3351401	3830	protein_coding	zinc_finger_protein_263	660	1016	473	748	362	494	631	457	487	935	276	11.8964	8.7821	17.0942	7.40028	7.16122	6.31591	6.86855	8.14848	6.15838	6.07207	7.31312	4.06622
ENSG00000006210	0.931226	0	0	0	0	2.94009	0.994784	0	0	1.15185	4.37864	-0.12964	0.91406	0.49479	NA	CX3CL1	chr16	+	57406370	57418960	5796	protein_coding	chemokine_(C-X3-C_motif)_ligand_1	1	0	0	0	0	3	1	0	0	2	4	0	0.00879275	0	0	0	0	0.0275632	0.00853331	0	0	0.0103369	0.0389414
ENSG00000006282	272.849	113.829	265.568	223.404	114.733	118.584	262.623	181.134	174.911	284.506	154.347	-0.20979	0.864663	0.40098	0.99996	SPATA20	chr17	+	48620419	48633213	3539	protein_coding	spermatogenesis_associated_20	293	90	224	326	88	121	264	184	191	494	141	1.7196	4.2193	1.63877	3.79274	3.3777	1.66161	1.82071	3.68951	2.6834	2.57727	4.18154	2.24812
ENSG00000006283	7.44981	34.1487	15.4124	3.42644	11.7341	3.92012	21.8852	6.89097	17.3996	15.5499	24.0825	-0.32873	0.796237	0.27936	0.99996	CACNA1G	chr17	+	48638429	48704835	7848	protein_coding	calcium_channel_voltage-dependent_T_type_alpha_1G_subunit	8	27	13	5	9	4	22	7	19	27	22	0.0202289	0.0519498	0.221697	0.099259	0.0233612	0.076632	0.0271418	0.138647	0.046035	0.115611	0.103061	0.158177
ENSG00000006327	3540.52	3180.89	5326.77	6040.81	2187.76	2762.71	3794.1	3437.61	2432.28	5808.76	2471.74	0.087895	1.06282	0.71914	0.99996	TNFRSF12A	chr16	+	3068446	3072384	1678	protein_coding	tumor_necrosis_factor_receptor_superfamily_member_12A	3802	2515	4493	8815	1678	2819	3814	3492	2656	10086	2258	122.079	115.471	96.5831	160.446	192.626	66.8231	89.4623	112.418	107.407	75.5862	180.06	75.9298
ENSG00000006377	160.171	183.391	316.548	203.531	179.923	292.049	345.19	257.919	237.183	266.653	340.44	-0.24812	0.841993	0.25249	0.99996	DLX6	chr7	+	96634860	96640351	2304	protein_coding	distal-less_homeobox_6	172	145	267	297	138	298	347	262	259	463	311	6.95936	3.80451	4.05546	6.94408	4.7267	4.00242	6.88765	7.44891	5.86905	5.36814	6.01989	7.61655
ENSG00000006432	958.231	1966.71	540.62	938.159	1670.15	1208.38	794.832	655.627	605.321	802.261	883.392	0.48071	1.39543	0.050917	0.92462	MAP3K9	chr14	-	71189243	71276251	11169	protein_coding	mitogen-activated_protein_kinase_kinase_kinase_9	1029	1555	456	1369	1281	1233	799	666	661	1393	807	3.13182	4.6952	8.97163	2.44645	4.49442	7.6641	5.87876	3.53817	3.07758	2.82614	3.73617	4.07699
ENSG00000006451	1756.29	2551.04	2218.2	3652.59	2222.96	2243.29	1230.55	3446.47	2808.65	2061.81	2924.93	0.034216	1.024	0.8828	0.99996	RALA	chr7	+	39663082	39747723	2880	protein_coding	v-ral_simian_leukemia_viral_oncogene_homolog_A_(ras_related)	1886	2017	1871	5330	1705	2289	1237	3501	3067	3580	2672	57.9901	33.3735	45.1303	38.9284	67.8608	39.5602	42.3244	21.2434	62.7406	50.8543	37.2375	52.3509
ENSG00000006453	469.338	670.327	542.992	807.269	722.298	571.358	652.578	491.228	467.041	524.09	334.966	0.29716	1.22872	0.13475	0.99996	BAIAP2L1	chr7	-	97920963	98030380	3622	protein_coding	BAI1-associated_protein_2-like_1	504	530	458	1178	554	583	656	499	510	910	306	8.16719	7.09145	9.42936	7.57709	11.9256	10.2209	8.57151	8.9578	7.11051	6.72401	7.52632	4.76709
ENSG00000006459	153.652	502.113	252.527	176.119	281.618	262.648	76.5983	386.879	343.412	173.353	542.952	-0.11113	0.925863	0.69171	0.99996	JHDM1D	chr7	-	139784546	139876835	9272	protein_coding	jumonji_C_domain_containing_histone_demethylase_1_homolog_D_(S._cerevisiae)	165	397	213	257	216	268	77	393	375	301	496	1.51816	0.906909	2.75913	1.37655	1.01635	1.55671	1.53921	0.410736	2.1876	1.93136	0.972485	3.01848
ENSG00000006468	194.626	497.054	237.114	143.225	419.82	1061.37	150.212	191.963	228.026	131.311	562.656	0.38528	1.30611	0.19279	0.99996	ETV1	chr7	-	13930853	14031050	6752	protein_coding	ets_variant_1	209	393	200	209	322	1083	151	195	249	228	514	1.35589	1.57749	3.75072	1.77494	1.13501	3.18676	8.54148	1.10609	1.49057	1.76106	1.01156	4.29547
ENSG00000006530	658.377	588.117	716.085	621.556	720.995	764.424	497.392	725.521	563.196	760.219	681.974	0.10504	1.07552	0.5483	0.99996	AGK	chr7	+	141250989	141355044	3849	protein_coding	acylglycerol_kinase	707	465	604	907	553	780	500	737	615	1320	623	10.8202	9.36105	7.78503	9.40318	8.6406	9.60072	10.7915	6.42492	9.88254	7.63016	10.2734	9.13315
ENSG00000006534	211.388	150.507	78.2477	140.484	157.758	85.2626	256.654	194.916	119.05	253.982	130.265	-0.46196	0.725999	0.092108	0.99591	ALDH3B1	chr11	+	67776048	67796744	5876	protein_coding	aldehyde_dehydrogenase_3_family_member_B1	227	119	66	205	121	87	258	198	130	441	119	0.279183	1.96878	1.30503	0.673051	1.27925	1.37604	0.788451	2.17162	1.73913	1.0565	2.24826	1.14274
ENSG00000006576	459.094	1278.68	673.404	1073.16	634.945	1611.17	220.842	1299.44	1522	551.735	1340.96	-0.10525	0.929644	0.71392	0.99996	PHTF2	chr7	+	77428122	77586818	5005	protein_coding	putative_homeodomain_transcription_factor_2	493	1011	568	1566	487	1644	222	1320	1662	958	1225	4.62048	5.01991	13.0167	6.80033	11.4729	6.50206	17.4918	2.19379	13.6119	15.8575	5.73391	13.8106
ENSG00000006606	0.931226	3.7943	1.18557	17.8175	7.82273	1.96006	2.98435	0	2.7473	8.06293	0	0.19354	1.14357	0.46715	0.99996	CCL26	chr7	-	75398851	75419214	703	protein_coding	chemokine_(C-C_motif)_ligand_26	1	3	1	26	6	2	3	0	3	14	0	0	0.0724933	0.274993	0.0852374	1.35613	0.570325	0.1515	0.211063	0	0.203785	0.596572	0
ENSG00000006607	504.724	413.579	524.022	359.091	349.415	519.416	635.667	313.047	453.304	376.654	345.913	0.13939	1.10144	0.51791	0.99996	FARP2	chr2	+	242295658	242434256	4051	protein_coding	FERM_RhoGEF_and_pleckstrin_domain_protein_2	542	327	442	524	268	530	639	318	495	654	316	8.19058	6.81852	5.20164	6.53801	4.743	4.42078	6.96708	7.80161	4.05148	5.83511	4.83621	4.40155
ENSG00000006625	546.629	2096.99	1223.51	2200.46	983.056	2246.23	1069.39	1696.16	2356.27	1029.75	2078.76	-0.13567	0.910247	0.61388	0.99996	GGCT	chr7	-	30536237	30591095	1173	protein_coding	gamma-glutamylcyclotransferase	587	1658	1032	3211	754	2292	1075	1723	2573	1788	1899	35.9107	25.5031	91.0839	52.719	100.375	42.9536	104.053	45.3269	75.8117	104.749	45.6625	91.3497
ENSG00000006634	212.319	2386.62	671.033	1583.7	379.402	1617.05	436.71	1588.86	1705.16	413.513	1900.33	-0.12904	0.91444	0.66888	0.99996	DBF4	chr7	+	87505531	87538856	3907	protein_coding	DBF4_homolog_(S._cerevisiae)	228	1887	566	2311	291	1650	439	1614	1862	718	1736	4.78124	2.97402	31.1231	8.68078	21.6891	4.9771	22.4894	5.55734	21.3211	22.7585	5.50517	25.0719
ENSG00000006638	25.1431	8.85338	20.1547	3.42644	31.2909	8.82027	53.7183	11.8131	28.3888	21.3092	16.4199	-0.45321	0.730416	0.1315	0.99996	TBXA2R	chr19	-	3594504	3606838	2608	protein_coding	thromboxane_A2_receptor	27	7	17	5	24	9	54	12	31	37	15	0.202909	0.527605	0.17296	0.390595	0.0702986	0.614936	0.183769	1.02408	0.237478	0.567624	0.424995	0.324537
ENSG00000006652	3078.63	3148.01	4904.71	8971.79	5380.73	4458.16	2090.04	3313.57	3168.55	3014.96	3299.31	0.52083	1.43478	0.031246	0.83152	IFRD1	chr7	+	112063023	112121072	2290	protein_coding	interferon-related_developmental_regulator_1	3306	2489	4137	13092	4127	4549	2101	3366	3460	5235	3014	60.1748	73.5733	70.0397	108.252	209.631	120.427	105.783	45.3771	75.8626	72.1518	68.4811	74.2657
ENSG00000006695	657.445	1143.35	925.931	777.117	878.753	1223.08	1096.25	788.524	838.842	942.211	1007.09	0.074177	1.05276	0.71091	0.99996	COX10	chr17	+	13972813	14111994	2873	protein_coding	cytochrome_c_oxidase_assembly_homolog_10_(yeast)	706	904	781	1134	674	1248	1102	801	916	1636	920	23.3004	12.5234	20.2763	16.2893	14.4731	15.6766	23.1321	18.9711	14.3895	15.2253	17.0584	18.0689
ENSG00000006704	1868.04	2156.43	1758.2	1546.01	1949.16	1767.97	3168.39	1675.49	1570.54	2073.32	1405.54	-0.14999	0.901257	0.48069	0.99996	GTF2IRD1	chr7	+	73868120	74016931	5868	protein_coding	GTF2I_repeat_domain_containing_1	2006	1705	1483	2256	1495	1804	3185	1702	1715	3600	1284	10.4882	17.4218	18.7236	15.1439	14.0972	17.0246	16.3713	26.8451	14.9699	13.9566	18.3782	12.3468
ENSG00000006712	1845.69	1371.01	1643.2	1664.56	1812.26	1119.19	2448.16	1730.62	1495.45	2049.14	1431.82	-0.252	0.839731	0.2173	0.99996	PAF1	chr19	-	39876492	39881835	2066	protein_coding	Paf1_RNA_polymerase_II_associated_factor_homolog_(S._cerevisiae)	1982	1084	1386	2429	1390	1142	2461	1758	1633	3558	1308	25.1018	48.8907	33.8107	40.1993	43.1103	44.9584	29.4356	58.9152	43.9175	37.7452	51.59	35.7238
ENSG00000006715	1498.34	3293.46	1331.4	1857.82	1788.8	2568.66	857.503	2025.95	1967.98	1355.72	2135.68	0.24693	1.18668	0.30002	0.99996	VPS41	chr7	-	38762563	38971994	5903	protein_coding	vacuolar_protein_sorting_41_homolog_(S._cerevisiae)	1609	2604	1123	2711	1372	2621	862	2058	2149	2354	1951	17.7681	13.8911	28.4265	11.3997	16.84	15.5313	23.6446	7.22238	17.9937	17.3848	11.946	18.6494
ENSG00000006740	756.155	359.194	646.136	592.774	521.515	614.479	713.26	501.072	593.417	617.39	642.566	-0.025119	0.98274	0.8981	0.99996	ARHGAP44	chr17	+	12692856	12894960	4428	protein_coding	Rho_GTPase_activating_protein_44	812	284	545	865	400	627	717	509	648	1072	587	8.15054	9.34548	4.133	7.37521	7.16296	6.03641	7.54044	8.00861	5.93279	6.98834	7.25232	7.48016
ENSG00000006744	4301.33	3664.03	4199.29	3688.91	5642.79	3292.9	7047.05	3710.3	3530.28	4518.12	3938.59	-0.11233	0.925093	0.58283	0.99996	ELAC2	chr17	-	12895708	12921504	3738	protein_coding	elaC_homolog_2_(E._coli)	4619	2897	3542	5383	4328	3360	7084	3769	3855	7845	3598	58.171	62.9741	49.9418	56.7799	52.8043	77.3703	47.8671	93.7314	52.0398	49.2483	62.87	54.3128
ENSG00000006747	9.31226	1.26477	5.92786	3.42644	2.60758	1.96006	3.97913	6.89097	3.66306	7.48701	8.75729	-0.1597	0.895211	0.59919	0.99996	SCIN	chr7	+	12610203	12693228	3137	protein_coding	scinderin	10	1	5	5	2	2	4	7	4	13	8	0.151823	0.162457	0.0205419	0.0955083	0.058444	0.0426032	0.033951	0.0630654	0.115168	0.0608908	0.124142	0.143898
ENSG00000006756	441.401	314.927	224.073	215.18	172.1	594.878	460.585	461.695	350.738	517.179	518.869	-0.22832	0.853628	0.37818	0.99996	ARSD	chrX	-	2822011	2847392	5159	protein_coding	arylsulfatase_D	474	249	189	314	132	607	463	469	383	898	474	6.46226	4.68237	3.1102	2.19524	2.23176	1.70976	6.26556	4.43876	4.69198	3.54519	5.21436	5.18434
ENSG00000006757	51.2174	27.8249	36.7527	24.6704	26.0758	25.4808	13.927	19.6885	31.1361	20.7332	25.1772	0.38945	1.30989	0.13166	0.99996	PNPLA4	chrX	-	7866288	7895780	3372	protein_coding	patatin-like_phospholipase_domain_containing_4	55	22	31	36	20	26	14	20	34	36	23	0.423726	0.831243	0.420427	0.550884	0.391471	0.396341	0.410604	0.205346	0.30612	0.481502	0.319819	0.384876
ENSG00000006788	97.7787	34.1487	94.8457	148.708	59.9742	59.7819	81.5723	62.0188	49.4514	71.4145	56.9224	0.42667	1.34413	0.11382	0.99996	MYH13	chr17	-	10201401	10276447	6296	protein_coding	myosin_heavy_chain_13_skeletal_muscle	105	27	80	217	46	61	82	63	54	124	52	1.42047	0.849919	0.276347	0.761397	1.2638	0.488224	0.515943	0.644162	0.516446	0.409577	0.589993	0.466036
ENSG00000006831	2813.23	4551.9	3918.31	1746.11	3618.01	3978.92	2975.4	4032.2	3587.97	4268.17	3229.25	0.013539	1.00943	0.95094	0.99996	ADIPOR2	chr12	+	1797740	1897844	4018	protein_coding	adiponectin_receptor_2	3021	3599	3305	2548	2775	4060	2991	4096	3918	7411	2950	62.3883	38.3172	57.7201	49.2887	23.2527	46.1508	53.8088	36.8173	52.6137	46.5651	55.2531	41.4279
ENSG00000006837	26.0743	73.3565	41.495	54.1378	71.7083	51.9416	23.8748	78.754	44.8725	53.5609	61.301	0.089422	1.06394	0.73378	0.99996	CDKL3	chr5	-	133541305	133706738	2160	protein_coding	cyclin-dependent_kinase-like_3	28	58	35	79	55	53	24	80	49	93	56	1.88645	0.660629	1.73033	0.970957	1.34109	1.70151	1.30665	0.549545	1.91155	1.0833	1.28979	1.4629
ENSG00000007047	835.309	566.616	787.219	457.087	1346.81	588.018	1133.06	549.309	656.604	850.063	533.1	0.064826	1.04596	0.78924	0.99996	MARK4	chr19	+	45582546	45808541	5209	protein_coding	MAP/microtubule_affinity-regulating_kinase_4	897	448	664	667	1033	600	1139	558	717	1476	487	9.00096	8.77589	5.54216	7.63835	4.69522	13.2517	6.13386	10.8147	5.52877	6.57311	8.48832	5.2754
ENSG00000007062	14.8996	13.9124	8.299	2.05586	6.51894	11.7604	6.96349	14.7664	11.905	11.5185	33.9345	-0.40391	0.755807	0.17939	0.99996	PROM1	chr4	-	15964699	16086001	4349	protein_coding	prominin_1	16	11	7	3	5	12	7	15	13	20	31	0.12168	0.187492	0.162989	0.0964482	0.0252939	0.0768258	0.146936	0.0796076	0.178013	0.142745	0.137762	0.40221
ENSG00000007080	2207	2227.26	2147.07	1576.16	2611.49	1945.36	2918.7	1329.96	1747.28	1914.37	1474.51	0.21233	1.15856	0.31531	0.99996	CCDC124	chr19	+	18043825	18054800	1055	protein_coding	coiled-coil_domain_containing_124	2370	1761	1811	2300	2003	1985	2934	1351	1908	3324	1347	137.187	114.485	107.563	102.861	79.9392	126.869	100.195	137.548	66.0924	86.3639	94.384	72.0436
ENSG00000007129	0	1.26477	7.11343	0	0	0	5.9687	5.90655	1.83153	1.15185	1.09466	-0.27366	0.827218	0.27244	0.99996	CEACAM21	chr19	+	42055886	42093197	1691	protein_coding	carcinoembryonic_antigen-related_cell_adhesion_molecule_21	0	1	6	0	0	0	6	6	2	2	1	0.0312943	0	0.0381076	0.212615	0	0	0	0.17549	0.183129	0.0564798	0.0354304	0.0333685
ENSG00000007168	2572.05	2924.14	3361.09	3823.91	4367.69	4108.29	2556.59	4196.6	3435.95	3450.36	3837.88	-0.12408	0.917589	0.63573	0.99996	PAFAH1B1	chr17	+	2496504	2588909	5497	protein_coding	platelet-activating_factor_acetylhydrolase_1b_regulatory_subunit_1_(45kDa)	2762	2312	2835	5580	3350	4192	2570	4263	3752	5991	3506	6.1708	25.6065	27.103	30.9039	37.2214	40.7235	40.61	23.1235	40.0257	32.5944	32.6485	35.9887
ENSG00000007171	13.9684	13.9124	9.48457	6.85288	15.6455	17.6405	58.6922	24.6106	17.3996	27.6443	4.37864	-0.69119	0.619343	0.021136	0.7535	NOS2	chr17	-	26083792	26127525	4176	protein_coding	nitric_oxide_synthase_2_inducible	15	11	8	10	12	18	59	25	19	48	4	0.0633605	0.183056	0.169741	0.114793	0.0878059	0.19202	0.229535	0.698775	0.308979	0.21727	0.344327	0.054048
ENSG00000007174	1.86245	0	1.18557	0	5.21515	0.98003	5.9687	2.95327	3.66306	2.87962	6.56797	-0.48698	0.713517	0.089045	0.99421	DNAH9	chr17	+	11501748	11873485	14170	protein_coding	dynein_axonemal_heavy_chain_9	2	0	1	0	4	1	6	3	4	5	6	0.00746912	0.00719305	0	0.00422879	0	0.0188633	0.00375809	0.0209424	0.010927	0.0134802	0.0105704	0.0238925
ENSG00000007202	3600.12	1220.5	2723.26	2423.86	3525.44	1342.64	4825.7	3487.82	3962.52	3924.92	3194.22	-0.4187	0.748098	0.088501	0.99421	KIAA0100	chr17	-	26941458	26972472	7407	protein_coding	KIAA0100	3866	965	2297	3537	2704	1370	4851	3543	4327	6815	2918	27.2417	26.5994	8.39537	18.5825	17.5096	24.3944	9.84952	32.3918	24.6875	27.8966	27.5622	22.2292
ENSG00000007237	74.4981	79.6804	48.6084	35.635	122.556	155.825	164.139	62.0188	74.1771	65.6553	192.66	-0.3128	0.805078	0.26739	0.99996	GAS7	chr17	-	9813926	10101868	8181	protein_coding	growth_arrest-specific_7	80	63	41	52	94	159	165	63	81	114	176	0.329893	0.498352	0.496237	0.300305	0.233067	0.7678	1.03497	0.997524	0.39745	0.472808	0.417434	1.21391
ENSG00000007255	82.8791	18.9715	56.9074	48.6555	87.3538	23.5207	90.5253	64.972	60.4406	93.2996	45.9758	-0.36806	0.774824	0.18393	0.99996	TRAPPC6A	chr19	-	45666186	45681495	805	protein_coding	trafficking_protein_particle_complex_6A	89	15	48	71	67	24	91	66	66	162	42	1.84065	5.63439	1.20074	3.57298	3.23405	5.56167	1.58764	5.59102	4.23152	3.9152	6.0285	2.94397
ENSG00000007264	2.79368	2.52954	1.18557	2.05586	0	0.98003	2.98435	0.984425	0	2.87962	1.09466	0.10374	1.07456	0.69971	0.99996	MATK	chr19	-	3777971	3802127	2133	protein_coding	megakaryocyte-associated_tyrosine_kinase	3	2	1	3	0	1	3	1	0	5	1	0.124048	0.0716776	0.0604219	0.0280928	0.0515721	0	0.0249658	0.0695627	0.0241968	0	0.0702213	0.0264539
ENSG00000007312	0.931226	0	1.18557	0	0	0	0	5.90655	0.915766	3.45554	7.66263	-0.57035	0.673453	0.01715	0.70937	CD79B	chr17	-	62006100	62009714	1269	protein_coding	CD79b_molecule_immunoglobulin-associated_beta	1	0	1	0	0	0	0	6	1	6	7	0	0.0401598	0	0.0472198	0	0	0	0	0.244027	0.0376309	0.141638	0.311255
ENSG00000007314	0.931226	0	1.18557	0	0	1.96006	3.97913	0	0	0	0	-0.033335	0.977159	0.84019	NA	SCN4A	chr17	-	62015914	62050278	7805	protein_coding	sodium_channel_voltage-gated_type_IV_alpha_subunit	1	0	1	0	0	2	4	0	0	0	0	0	0.0065295	0	0.00767738	0	0	0.0136456	0.0253474	0	0	0	0
ENSG00000007341	430.226	600.765	538.249	601.683	314.213	539.017	278.539	506.979	572.354	464.77	447.716	0.09636	1.06907	0.64951	0.99996	ST7L	chr1	-	113066140	113163447	4528	protein_coding	suppression_of_tumorigenicity_7_like	462	475	454	878	241	550	280	515	625	807	409	4.55793	5.19982	6.75993	6.00807	7.11005	3.55662	6.46835	3.05842	5.87016	6.59144	5.33896	5.0968
ENSG00000007350	0	0	0	0	0	0	0	0	0	0	0	0.022469	1.0157	0.84228	NA	TKTL1	chrX	+	153524024	153558700	2642	protein_coding	transketolase-like_1	0	0	0	0	0	0	0	0	0	0	0	0.0200298	0	0	0	0	0	0	0	0	0	0	0
ENSG00000007372	612.746	602.03	676.961	263.836	528.034	646.82	546.136	587.702	624.553	537.913	826.469	-0.17985	0.882795	0.40896	0.99996	PAX6	chr11	-	31806340	31839509	6922	protein_coding	paired_box_6	658	476	571	385	405	660	549	597	682	934	755	3.23384	4.84448	4.43129	4.943	2.03945	3.90976	5.07749	3.92271	4.45135	4.705	4.04208	6.15454
ENSG00000007376	658.377	648.826	714.899	615.389	923.082	723.262	1022.64	414.443	488.103	564.405	221.122	0.31371	1.2429	0.20042	0.99996	RPUSD1	chr16	-	834974	838397	2159	protein_coding	RNA_pseudouridylate_synthase_domain_containing_1	707	513	603	898	708	738	1028	421	533	980	202	16.4222	16.6886	15.3116	16.7359	15.2513	21.9133	18.2029	23.5497	10.0642	11.7891	13.5976	5.27933
ENSG00000007384	253.293	153.037	85.3611	117.87	168.189	73.5023	201.941	117.147	118.134	210.212	129.17	-0.15488	0.898207	0.54509	0.99996	RHBDF1	chr16	-	108058	126354	2992	protein_coding	rhomboid_5_homolog_1_(Drosophila)	272	121	72	172	129	75	203	119	129	365	118	1.60949	4.63298	2.60603	1.44197	2.10791	2.88107	1.33486	3.35568	2.05274	2.0589	3.65444	2.22536
ENSG00000007392	654.652	709.535	833.457	799.731	676.666	504.716	894.31	635.938	619.974	735.454	438.959	0.030905	1.02165	0.87669	0.99996	LUC7L	chr16	-	238968	279462	2737	protein_coding	LUC7-like_(S._cerevisiae)	703	561	703	1167	519	515	899	646	677	1277	401	10.866	13.0898	13.2082	15.391	15.6344	12.6712	10.02	16.2454	12.1817	11.8119	13.9767	8.26704
ENSG00000007402	27.9368	48.0612	21.3403	4.79702	37.8098	15.6805	32.8279	12.7975	21.0626	10.9425	20.7986	0.15548	1.11379	0.60233	0.99996	CACNA2D2	chr3	-	50400233	50541675	5500	protein_coding	calcium_channel_voltage-dependent_alpha_2/delta_subunit_2	30	38	18	7	29	16	33	13	23	19	19	0.0962159	0.277979	0.445221	0.196108	0.0466681	0.35234	0.154915	0.296754	0.121991	0.199697	0.103486	0.194927
ENSG00000007516	7.44981	7.58861	18.9691	6.85288	2.60758	4.90015	6.96349	7.8754	8.2419	6.91108	17.5146	-0.078277	0.947188	0.79516	0.99996	BAIAP3	chr16	+	1383602	1399439	4678	protein_coding	BAI1-associated_protein_3	8	6	16	10	2	5	7	8	9	12	16	0.124435	0.0871531	0.0826506	0.204949	0.0783834	0.0285691	0.0569176	0.0740088	0.088263	0.0918732	0.0768442	0.192992
ENSG00000007520	445.126	431.286	661.549	463.255	899.613	486.095	1008.71	488.275	446.894	660.008	511.207	-0.058417	0.960317	0.80304	0.99996	TSR3	chr16	-	1399241	1401912	1243	protein_coding	TSR3_20S_rRNA_accumulation_homolog_(S._cerevisiae)	478	341	558	676	690	496	1014	496	488	1146	467	30.9509	19.5979	17.6782	26.8998	19.9416	37.0941	21.2494	40.3471	20.5949	18.748	27.6187	21.1995
ENSG00000007541	416.258	182.127	374.641	295.359	517.604	196.986	559.068	282.53	341.581	393.356	280.233	-0.18743	0.878169	0.44627	0.99996	PIGQ	chr16	+	616995	634136	3006	protein_coding	phosphatidylinositol_glycan_anchor_biosynthesis_class_Q	447	144	316	431	397	201	562	287	373	683	256	3.76733	7.5783	3.08694	6.29918	5.25742	8.82527	3.56077	9.24684	4.92767	5.92552	6.80646	4.80542
ENSG00000007545	297.061	400.931	237.114	214.495	455.022	177.386	317.336	275.639	265.572	305.815	336.061	-0.0013695	0.999051	0.99506	0.99996	CRAMP1L	chr16	+	1662326	1727909	7772	protein_coding	Crm_cramped-like_(Drosophila)	319	317	200	313	349	181	319	280	290	531	307	2.06309	2.09176	2.62834	1.54199	1.47671	3.00068	1.24017	2.03004	1.85941	1.78185	2.04669	2.22888
ENSG00000007866	554.079	319.986	342.63	329.624	512.389	186.206	685.406	309.109	333.339	355.921	437.864	-0.10057	0.932664	0.67928	0.99996	TEAD3	chr6	-	35441374	35464853	2983	protein_coding	TEA_domain_family_member_3	595	253	289	481	393	190	689	314	364	618	400	8.03627	10.1652	5.4654	5.80538	5.91257	8.80371	3.39186	11.4238	5.43282	5.82713	6.20619	7.56636
ENSG00000007908	2.79368	5.05907	0	3.42644	0	0	3.97913	11.8131	4.57883	12.6703	3.28398	-0.7006	0.615316	0.014427	0.68852	SELE	chr1	-	169691781	169703220	3857	protein_coding	selectin_E	3	4	0	5	0	0	4	12	5	22	3	0	0.0396392	0.0668291	0	0.047534	0	0	0.0512928	0.160576	0.0619052	0.170869	0.0438886
ENSG00000007923	1684.59	1102.88	1295.83	1071.79	2020.87	1790.52	2173.6	1500.26	1132.8	1733.53	1466.85	-0.013868	0.990433	0.94896	0.99996	DNAJC11	chr1	-	6694228	6761984	3311	protein_coding	DnaJ_(Hsp40)_homolog_subfamily_C_member_11	1809	872	1093	1564	1550	1827	2185	1524	1237	3010	1340	32.1412	27.8441	16.9712	19.7809	17.3206	31.2823	29.3844	32.6391	23.7561	17.8409	27.2331	22.8363
ENSG00000007933	184.383	108.77	171.908	135.002	114.733	196.006	110.421	187.041	119.05	160.107	116.034	0.037477	1.02632	0.86861	0.99996	FMO3	chr1	+	171060018	171086959	2087	protein_coding	flavin_containing_monooxygenase_3	198	86	145	197	88	200	111	190	130	278	106	2.15529	4.83499	2.65541	4.16324	3.46121	2.81765	5.10322	2.63055	4.69872	2.97459	3.99036	2.86592
ENSG00000007944	427.433	451.522	577.373	309.065	564.54	668.381	270.581	862.356	499.093	868.493	511.207	-0.17426	0.886222	0.47574	0.99996	MYLIP	chr6	+	16129356	16148479	2796	protein_coding	myosin_regulatory_light_chain_interacting_protein	459	357	487	451	433	682	272	876	545	1508	467	11.2992	8.36621	8.22784	10.437	5.91458	10.3485	12.9893	4.81147	16.1702	9.3082	16.1567	9.42454
ENSG00000007952	1.86245	22.7658	0	3.42644	2.60758	14.7005	0	12.7975	11.905	1.72777	14.2306	-0.093521	0.937233	0.73344	0.99996	NOX1	chrX	-	100098313	100129334	2529	protein_coding	NADPH_oxidase_1	2	18	0	5	2	15	0	13	13	3	13	0	0.0403027	0.458647	0	0.0724946	0.0528454	0.315849	0	0.265304	0.245471	0.0355355	0.290051
ENSG00000007968	717.044	695.622	433.919	348.812	800.526	417.493	1295.21	340.611	829.684	400.267	758.6	-0.31933	0.801442	0.22376	0.99996	E2F2	chr1	-	23832922	23857712	5191	protein_coding	E2F_transcription_factor_2	770	550	366	509	614	426	1302	346	906	695	693	3.57821	7.55949	6.82758	4.22489	3.59543	7.90394	4.37014	12.4053	3.44012	8.33458	4.01073	7.53291
ENSG00000008018	7559.69	8762.31	9778.59	9665.3	7644.11	7420.79	7690.67	7786.8	7330.71	8516.18	7299.2	0.081094	1.05782	0.61465	0.99996	PSMB1	chr6	-	170844205	170862429	1939	protein_coding	proteasome_(prosome_macropain)_subunit_beta_type_1	8118	6928	8248	14104	5863	7572	7731	7910	8005	14787	6668	171.856	213.366	230.242	254.892	266.716	202.054	207.955	197.199	210.546	197.147	228.45	194.043
ENSG00000008056	7.44981	7.58861	16.598	3.42644	13.0379	14.7005	24.8696	37.4081	10.9892	28.7962	7.66263	-0.3555	0.781599	0.23972	0.99996	SYN1	chrX	-	47431303	47479252	3203	protein_coding	synapsin_I	8	6	14	5	10	15	25	38	12	50	7	0.578256	0.127288	0.120712	0.261913	0.0572397	0.208626	0.249386	0.386037	0.612316	0.178908	0.467631	0.123317
ENSG00000008083	2368.11	3980.22	1219.95	1930.46	1586.71	1160.36	1695.11	1063.18	1765.6	1123.05	1417.59	0.50536	1.41948	0.045902	0.9003	JARID2	chr6	+	15246527	15522252	5755	protein_coding	jumonji_AT_rich_interactive_domain_2	2543	3147	1029	2817	1217	1184	1704	1080	1928	1950	1295	28.7168	22.5193	35.2376	10.7141	17.9484	14.131	10.9558	14.6443	9.68562	15.9981	10.1503	12.6971
ENSG00000008086	43.7676	68.2975	47.4229	28.7821	74.3159	62.7219	69.6349	43.3147	72.3455	63.3516	112.75	-0.36972	0.773933	0.13963	0.99996	CDKL5	chrX	+	18443703	18671749	3459	protein_coding	cyclin-dependent_kinase-like_5	47	54	40	42	57	64	70	44	79	110	103	0.596655	0.692469	1.006	0.692939	0.445229	1.10116	0.985295	1.00091	0.656525	1.09064	0.952647	1.68022
ENSG00000008118	9.31226	0	0	4.11173	0	3.92012	0.994784	0	6.41036	1.72777	3.28398	0.070418	1.05002	0.7885	0.99996	CAMK1G	chr1	+	209757062	209787283	2612	protein_coding	calcium/calmodulin-dependent_protein_kinase_IG	10	0	0	6	0	4	1	0	7	3	3	0.0607795	0.19511	0	0	0.0842291	0	0.08155	0.0189353	0	0.127977	0.0344063	0.064808
ENSG00000008128	19.5557	31.6192	11.8557	13.7058	10.4303	1.96006	6.96349	9.84425	15.568	13.2462	24.0825	0.033698	1.02363	0.91061	0.99996	CDK11A	chr1	-	1634169	1655766	2653	protein_coding	cyclin-dependent_kinase_11A	21	25	10	20	8	2	7	10	17	23	22	0.239361	0.403399	0.607236	0.225865	0.276425	0.201502	0.0401448	0.130499	0.194541	0.305998	0.259705	0.467914
ENSG00000008130	2369.04	1665.7	1908.77	1583.7	2316.83	1139.78	2974.4	1789.68	1884.65	2431.55	1692.35	-0.18121	0.881963	0.38912	0.99996	NADK	chr1	-	1682671	1711896	3663	protein_coding	NAD_kinase	2544	1317	1610	2311	1777	1163	2990	1818	2058	4222	1546	28.1569	35.3943	23.1688	26.3375	23.1338	32.4173	16.9075	40.372	25.6157	26.8296	34.528	23.8151
ENSG00000008196	7.44981	8.85338	16.598	2.05586	3.91136	13.7204	1.98957	6.89097	0	8.06293	2.18932	0.40316	1.3224	0.17807	0.99996	TFAP2B	chr6	+	50786436	50815326	5797	protein_coding	transcription_factor_AP-2_beta_(activating_enhancer_binding_protein_2_beta)	8	7	14	3	3	14	2	7	0	14	2	0.0273859	0.0703299	0.0778126	0.144714	0.0189759	0.0345815	0.128606	0.0170637	0.0623223	0	0.072346	0.0194674
ENSG00000008226	5.58735	0	7.11343	1.37058	1.30379	0.98003	0	0	1.83153	1.72777	0	0.32233	1.25035	0.19434	0.99996	DLEC1	chr3	+	38080696	38165516	6426	protein_coding	deleted_in_lung_and_esophageal_cancer_1	6	0	6	2	1	1	0	0	2	3	0	0.0082351	0.0475843	0	0.0559495	0.0114123	0.0103989	0.00828698	0	0	0.0148626	0.0139853	0
ENSG00000008256	732.875	427.492	503.868	872.372	599.742	416.513	948.029	500.088	484.44	548.279	678.69	0.040319	1.02834	0.8647	0.99996	CYTH3	chr7	-	6201407	6312275	4505	protein_coding	cytohesin_3	787	338	425	1273	460	425	953	508	529	952	620	11.3943	8.90293	4.83478	5.65301	10.3614	6.82322	5.02379	10.4627	5.81993	5.60747	6.33041	7.76564
ENSG00000008277	230.013	290.897	214.588	159.672	216.429	163.665	161.155	281.546	302.203	220.579	428.013	-0.32351	0.799123	0.15125	0.99996	ADAM22	chr7	+	87563458	87832204	9334	protein_coding	ADAM_metallopeptidase_domain_22	247	230	181	233	166	167	162	286	330	383	391	1.16791	1.3486	1.58787	1.16197	0.915319	1.18841	0.952765	0.858407	1.58142	1.68831	1.22919	2.36368
ENSG00000008282	1074.63	2506.77	1446.4	3424.38	796.614	3486.95	721.218	3127.52	2733.56	1219.81	3057.39	-0.069597	0.952904	0.80704	0.99996	SYPL1	chr7	-	105730949	105753022	2151	protein_coding	synaptophysin-like_1	1154	1982	1220	4997	611	3558	725	3177	2985	2118	2793	33.0896	27.3413	59.377	33.9864	85.1831	18.9814	88.0851	16.6703	76.23	66.269	29.4968	73.2674
ENSG00000008283	1131.44	1200.26	636.652	708.588	1581.49	1285.8	1292.22	813.135	641.036	1102.32	709.34	0.15678	1.1148	0.50662	0.99996	CYB561	chr17	-	61509665	61523739	3200	protein_coding	cytochrome_b561	1215	949	537	1034	1213	1312	1299	826	700	1914	648	11.7744	19.3499	19.1105	10.0556	11.8483	25.3301	21.8334	20.0773	13.3223	10.4461	17.9177	11.4263
ENSG00000008294	1530.94	1768.15	1890.99	1927.72	1964.81	2462.82	1389.71	2185.42	1565.04	1742.17	2138.97	0.22738	1.17071	0.29196	0.99996	SPAG9	chr17	-	49039535	49198226	8273	protein_coding	sperm_associated_antigen_9	1644	1398	1595	2813	1507	2513	1397	2220	1709	3025	1954	22.1577	10.1273	10.8893	11.5527	12.4678	12.1724	16.1758	8.35178	13.8497	9.86474	10.9535	13.3273
ENSG00000008300	771.055	301.015	309.434	207.642	499.351	250.888	585.928	440.038	471.62	607.599	517.775	0.033176	1.02326	0.90718	0.99996	CELSR3	chr3	-	48673902	48700348	11971	protein_coding	cadherin_EGF_LAG_seven-pass_G-type_receptor_3	828	238	261	303	383	256	589	447	515	1055	473	6.12692	3.52495	1.28115	1.30646	0.928104	2.13794	1.1388	2.4335	1.9272	2.05439	2.64005	2.22952
ENSG00000008311	979.649	896.72	994.694	503.687	981.752	1382.82	1063.42	1221.67	1395.63	1071.79	1227.12	-0.18859	0.877463	0.38627	0.99996	AASS	chr7	-	121715701	121784334	3233	protein_coding	aminoadipate-semialdehyde_synthase	1052	709	839	735	753	1411	1069	1241	1524	1861	1121	22.3591	16.583	14.1317	15.5504	8.33616	15.5638	23.2412	16.3538	19.8114	22.5105	17.2437	19.565
ENSG00000008323	14.8996	5.05907	17.7836	18.5028	13.0379	18.6206	34.8174	14.7664	21.0626	19.5814	22.9879	-0.49352	0.71029	0.079543	0.9874	PLEKHG6	chr12	+	6419602	6437672	3111	protein_coding	pleckstrin_homology_domain_containing_family_G_(with_RhoGef_domain)_member_6	16	4	15	27	10	19	35	15	23	34	21	0.119071	0.262104	0.0828543	0.28892	0.318235	0.214796	0.32523	0.556434	0.248851	0.353048	0.327392	0.38089
ENSG00000008324	337.104	293.426	496.754	638.688	235.986	336.15	223.826	376.05	393.779	328.852	344.818	0.1334	1.09688	0.56786	0.99996	SS18L2	chr3	+	42623332	42636606	1047	protein_coding	synovial_sarcoma_translocation_gene_on_chromosome_18-like_2	362	232	419	932	181	343	225	382	430	571	315	13.0401	17.6204	14.279	23.9802	32.6403	11.552	17.4455	10.6287	18.8307	19.6123	16.3373	16.9763
ENSG00000008382	162.964	145.448	101.959	50.7113	166.885	95.063	228.8	88.5982	121.797	92.7237	64.585	-0.036395	0.975088	0.89191	0.99996	MPND	chr19	+	4343524	4360083	1611	protein_coding	MPN_domain_containing	175	115	86	74	128	97	230	90	133	161	59	2.66072	5.53599	4.59999	3.19881	1.6843	5.30934	3.20637	7.06119	2.88334	3.94242	2.99378	2.06651
ENSG00000008394	1226.42	752.537	1855.42	3957.54	1324.65	2111.97	467.548	1897.97	2260.11	1329.23	1471.22	0.1389	1.10107	0.62595	0.99996	MGST1	chr12	+	16500076	16762193	2152	protein_coding	microsomal_glutathione_S-transferase_1	1317	595	1565	5775	1016	2155	470	1928	2468	2308	1344	17.7789	31.1886	17.8168	43.577	98.3998	31.5484	53.3264	10.8019	46.2396	54.7658	32.128	35.2401
ENSG00000008405	416.258	494.524	492.012	734.629	734.032	584.098	240.738	571.951	472.535	400.843	546.236	0.28248	1.21628	0.19965	0.99996	CRY1	chr12	-	107385142	107487607	3834	protein_coding	cryptochrome_1_(photolyase-like)	447	391	415	1072	563	596	242	581	516	696	499	6.33534	5.94167	6.57173	6.48607	10.2524	9.81257	8.27811	3.12183	7.82119	6.42694	5.4381	7.34394
ENSG00000008438	4.65613	0	4.74229	5.4823	5.21515	4.90015	6.96349	3.9377	1.83153	3.45554	6.56797	0.0068245	1.00474	0.98204	0.99996	PGLYRP1	chr19	-	46522411	46526323	720	protein_coding	peptidoglycan_recognition_protein_1	5	0	4	8	4	5	7	4	2	6	6	0.440989	0.353908	0	0.3329	0.407419	0.371239	0.369806	0.480852	0.286732	0.132649	0.249637	0.470218
ENSG00000008441	2931.5	1795.97	1617.12	1516.54	2295.97	3379.14	4665.54	2525.05	2938.69	2895.74	3283.98	-0.40845	0.753432	0.067469	0.97705	NFIX	chr19	+	13106422	13209610	5530	protein_coding	nuclear_factor_I/X_(CCAAT-binding_transcription_factor)	3148	1420	1364	2213	1761	3448	4690	2565	3209	5028	3000	25.0909	29.011	16.547	14.78	14.6737	21.2795	33.2031	41.9463	23.9393	27.7109	27.237	30.6109
ENSG00000008513	62.3921	206.157	100.774	50.7113	106.911	147.985	101.468	47.2524	46.7041	59.896	75.5316	0.59229	1.50764	0.02586	0.80884	ST3GAL1	chr8	-	134467091	134584183	6967	protein_coding	ST3_beta-galactoside_alpha-23-sialyltransferase_1	67	163	85	74	82	151	102	48	51	104	69	0.957049	0.490097	1.50764	0.73107	0.389467	0.786492	1.15417	0.724103	0.355586	0.349567	0.447175	0.558835
ENSG00000008516	16.7621	3.7943	9.48457	6.85288	11.7341	10.7803	44.7653	22.6418	9.15766	17.2777	39.4078	-0.81332	0.569071	0.0057495	0.52225	MMP25	chr16	+	3096682	3110727	3554	protein_coding	matrix_metallopeptidase_25	18	3	8	10	9	11	45	23	10	30	36	0.223349	0.258112	0.054395	0.134883	0.103173	0.16922	0.164821	0.62624	0.33401	0.134366	0.252868	0.571565
ENSG00000008517	2616.74	2026.16	2615.37	2383.43	1625.82	919.269	2144.75	2249.41	1893.8	3450.36	2125.83	-0.14375	0.905163	0.53475	0.99996	IL32	chr16	+	3115298	3131908	1381	protein_coding	interleukin_32	2810	1602	2206	3478	1247	938	2156	2285	2068	5991	1942	92.1575	103.697	74.7522	95.7189	92.3464	60.3391	36.1698	77.2149	85.3968	71.5094	129.956	79.348
ENSG00000008710	1795.4	583.058	1793.77	803.843	1728.82	1080.97	1839.35	1192.14	1151.12	1697.25	1781.01	-0.14305	0.905603	0.55954	0.99996	PKD1	chr16	-	2138711	2185899	14138	protein_coding	polycystic_kidney_disease_1_(autosomal_dominant)	1928	461	1513	1173	1326	1103	1849	1211	1257	2947	1627	5.98508	6.9498	2.1012	6.41264	3.04225	6.26732	4.15456	6.46837	4.42084	4.24574	6.24427	6.49352
ENSG00000008735	208.595	108.77	163.609	54.1378	170.796	229.327	355.138	115.178	171.248	162.986	125.886	-0.13664	0.909635	0.61247	0.99996	MAPK8IP2	chr22	+	51039114	51052409	5595	protein_coding	mitogen-activated_protein_kinase_8_interacting_protein_2	224	86	138	79	131	234	357	117	187	283	115	1.88219	2.04033	0.990497	1.47797	0.51774	1.56458	2.22717	3.15583	1.07928	1.59606	1.51522	1.15979
ENSG00000008838	2383.01	1350.77	1607.63	1029.99	1816.18	962.39	2413.35	1095.66	1434.09	1619.5	1348.62	0.033673	1.02361	0.8871	0.99996	MED24	chr17	-	38175350	38217468	3896	protein_coding	mediator_complex_subunit_24	2559	1068	1356	1503	1393	982	2426	1113	1566	2812	1232	28.9994	33.4738	17.6647	20.8558	14.1457	23.8923	13.4224	30.7977	14.7443	19.1946	21.6215	17.8432
ENSG00000008853	277.505	319.986	238.3	183.657	327.251	360.651	516.293	218.542	206.047	254.558	285.707	0.006642	1.00461	0.97735	0.99996	RHOBTB2	chr8	+	22844930	22877712	5451	protein_coding	Rho-related_BTB_domain_containing_2	298	253	201	268	251	368	519	222	225	442	261	3.4852	2.78608	2.99088	2.20956	1.80278	3.07697	3.59508	4.70909	2.10197	1.97112	2.42905	2.70175
ENSG00000008869	886.527	680.445	685.26	668.841	977.841	1127.03	484.46	975.565	1022.91	965.248	1313.59	-0.12981	0.913952	0.55688	0.99996	HEATR5B	chr2	-	37195526	37311485	6905	protein_coding	HEAT_repeat_containing_5B	952	538	578	976	750	1150	487	991	1117	1676	1200	7.02773	7.02629	5.02081	5.01591	5.18287	7.25812	8.86893	3.48828	7.40728	7.72495	7.2711	9.80614
ENSG00000008952	897.702	2347.41	975.725	1728.98	520.211	2548.08	494.407	2033.82	2029.34	935.3	2455.32	-0.088695	0.940373	0.75543	0.99996	SEC62	chr3	+	169684423	169716161	6568	protein_coding	SEC62_homolog_(S._cerevisiae)	964	1856	823	2523	399	2600	497	2066	2216	1624	2243	8.72579	7.47992	18.2096	7.50849	14.0854	4.05944	21.0803	3.74256	16.2348	16.1118	7.40701	19.2698
ENSG00000008988	19895.6	16697.5	28038.8	15584.8	18944	12871.7	14398.5	10568.8	17456.3	13742.1	13558.5	0.34825	1.27302	0.084628	0.98973	RPS20	chr8	-	56979854	56987069	1826	protein_coding	ribosomal_protein_S20	21365	13202	23650	22742	14530	13134	14474	10736	19062	23861	12386	458.011	596.287	465.901	776.097	456.68	531.73	383.03	392.043	303.452	498.51	391.451	382.746
ENSG00000009307	17991.3	26766.3	21173.1	26607.7	6425.07	32645.8	11843.9	23066.1	30237.7	17252.9	34985.4	0.051295	1.03619	0.85046	0.99996	CSDE1	chr1	-	115259534	115301297	4167	protein_coding	cold_shock_domain_containing_E1_RNA-binding	19320	21163	17859	38827	4928	33311	11906	23431	33019	29957	31960	494.315	236.285	327.272	256.814	341.66	79.0267	425.698	141.315	290.213	378.396	215.36	432.777
ENSG00000009335	5471.88	6535.06	7778.53	8238.53	11131.7	7157.16	6798.35	7753.33	6804.14	7324.6	7395.53	0.001861	1.00129	0.99284	0.99996	UBE3C	chr7	+	156931607	157062066	5229	protein_coding	ubiquitin_protein_ligase_E3C	5876	5167	6561	12022	8538	7303	6834	7876	7430	12718	6756	41.0173	57.2685	63.6759	75.186	84.3029	109.11	74.3737	64.6401	77.7385	67.8542	72.8601	72.904
ENSG00000009413	324.067	908.103	392.424	590.033	422.427	695.822	187.019	676.3	637.373	313.302	1253.39	-0.034373	0.976456	0.90219	0.99996	REV3L	chr6	-	111620234	111804918	10964	protein_coding	REV3-like_polymerase_(DNA_directed)_zeta_catalytic_subunit	348	718	331	861	324	710	188	687	696	544	1145	3.73578	1.61757	4.21998	1.80903	2.87951	1.97471	3.44847	0.848076	3.23397	3.03142	1.48635	5.89273
ENSG00000009694	156.446	455.316	169.537	159.672	267.276	226.387	139.27	322.891	286.635	198.118	351.386	0.08702	1.06217	0.74629	0.99996	TENM1	chrX	-	123509753	124097666	12891	protein_coding	teneurin_transmembrane_protein_1	168	360	143	233	205	231	140	328	313	344	321	2.10181	0.664165	1.79958	0.664714	0.662756	1.06266	0.95425	0.53714	1.31322	1.15948	0.799395	1.40507
ENSG00000009709	6.51858	1.26477	5.92786	4.11173	9.12651	10.7803	9.94784	8.85982	0	8.06293	9.85195	0.0017469	1.00121	0.99541	0.99996	PAX7	chr1	+	18957500	19075360	5538	protein_coding	paired_box_7	7	1	5	6	7	11	10	9	0	14	9	0.124222	0.0644166	0.011636	0.0541007	0.0397267	0.084464	0.105773	0.0893085	0.0838761	0	0.0757295	0.0917001
ENSG00000009724	33.5241	39.2078	32.0104	23.9851	15.6455	38.2212	7.95827	20.6729	25.6415	24.1888	31.7452	0.30066	1.23171	0.26743	0.99996	MASP2	chr1	-	11086580	11107290	2439	protein_coding	mannan-binding_lectin_serine_peptidase_2	36	31	27	35	12	39	8	21	28	42	29	0.477332	0.752218	0.81904	0.663342	0.526188	0.328773	0.85151	0.162227	0.444382	0.548217	0.515855	0.670914
ENSG00000009765	1.86245	2.52954	1.18557	0	5.21515	7.84024	6.96349	2.95327	0	1.15185	4.37864	-0.036335	0.975129	0.89463	0.99996	IYD	chr6	+	150690028	150727105	8742	protein_coding	iodotyrosine_deiodinase	2	2	1	0	4	8	7	3	0	2	4	0.00605339	0.0116593	0.0147426	0.00685449	0	0.0305756	0.0487322	0.0396035	0.0177117	0	0.00685345	0.0258184
ENSG00000009780	132.234	185.921	221.702	172.693	138.201	120.544	140.264	236.262	245.425	162.986	184.998	-0.26607	0.831582	0.21476	0.99996	FAM76A	chr1	+	28052490	28089633	3567	protein_coding	family_with_sequence_similarity_76_member_A	142	147	187	252	106	123	141	240	268	283	169	1.73577	2.0288	2.65564	3.14141	2.59049	1.98577	1.83628	1.95507	3.47262	3.58788	2.37669	2.6734
ENSG00000009790	71.7044	12.6477	35.5671	69.8994	27.3795	20.5806	39.7913	28.5483	55.8617	55.8646	29.5559	0.004166	1.00289	0.98831	0.99996	TRAF3IP3	chr1	+	209929377	209955668	3302	protein_coding	TRAF3_interacting_protein_3	77	10	30	102	21	21	40	29	61	97	27	0.849392	1.18841	0.195154	0.544415	1.13268	0.42498	0.338672	0.599141	0.453283	0.882184	0.880004	0.461389
ENSG00000009830	1288.82	1229.35	1308.87	974.48	980.448	1152.52	1747.83	1497.31	1208.81	1970.81	1284.04	-0.35096	0.784062	0.05208	0.92559	POMT2	chr14	-	77741299	77787227	5647	protein_coding	protein-O-mannosyltransferase_2	1384	972	1104	1422	752	1176	1757	1521	1320	3422	1173	11.6577	12.4903	11.0918	11.7149	9.23349	8.8987	11.0899	15.3886	13.9015	11.1625	18.1532	11.7209
ENSG00000009844	859.521	3188.48	1358.66	2156.6	1216.43	2239.37	679.437	2669.76	2284.84	1312.53	1953.97	-0.028167	0.980665	0.91713	0.99996	VTA1	chr6	+	142468367	142542085	3287	protein_coding	Vps20-associated_1_homolog_(S._cerevisiae)	923	2521	1146	3147	933	2285	683	2712	2495	2279	1785	16.9849	14.3105	49.4229	20.8915	35.106	18.9674	37.0189	10.277	42.5833	36.2474	20.7699	30.6421
ENSG00000009950	53.0799	13.9124	30.8249	26.0409	20.8606	11.7604	48.7444	21.6573	22.8942	30.5239	24.0825	-0.20621	0.866811	0.4748	0.99996	MLXIPL	chr7	-	73007524	73038873	3278	protein_coding	MLX_interacting_protein-like	57	11	26	38	16	12	49	22	25	53	22	0.145292	0.886174	0.216241	0.475281	0.425069	0.326165	0.194944	0.739321	0.346388	0.364198	0.484347	0.378699
ENSG00000009954	6616.36	7064.99	6049.97	6100.43	8808.39	8206.77	7978.16	8402.07	7468.07	7865.39	8438.74	-0.12633	0.916159	0.43681	0.99996	BAZ1B	chr7	-	72854728	72936608	6102	protein_coding	bromodomain_adjacent_to_zinc_finger_domain_1B	7105	5586	5103	8902	6756	8374	8020	8535	8155	13657	7709	68.1474	59.3396	58.9907	50.1117	53.4933	73.985	73.0799	65.0052	72.1905	63.8202	67.046	71.2863
ENSG00000010017	518.693	1524.05	722.013	661.303	864.411	1114.29	441.684	887.951	851.663	577.651	1095.76	0.23229	1.1747	0.34685	0.99996	RANBP9	chr6	-	13621730	13711796	3113	protein_coding	RAN_binding_protein_9	557	1205	609	965	663	1137	444	902	930	1003	1001	19.5152	9.11862	24.9438	11.7226	11.3667	14.2318	19.4499	7.05423	14.9547	14.2663	9.65187	18.1441
ENSG00000010030	2.79368	11.3829	3.55671	13.0205	5.21515	0	0.994784	6.89097	3.66306	11.5185	17.5146	-0.10277	0.931243	0.73107	0.99996	ETV7	chr6	-	36322419	36356164	2157	protein_coding	ets_variant_7	3	9	3	19	4	0	1	7	4	20	16	0.269868	0.0708801	0.268873	0.0833406	0.322989	0.123919	0	0.0229296	0.167493	0.0885556	0.27776	0.418553
ENSG00000010072	227.219	388.284	190.877	328.253	96.4803	317.53	274.56	364.237	358.98	255.71	384.226	-0.24782	0.842168	0.31028	0.99996	SPRTN	chr1	+	231472850	231490769	3559	protein_coding	SprT-like_N-terminal_domain	244	307	161	479	74	324	276	370	392	444	351	4.20792	3.49394	5.5586	2.71071	4.93505	1.38941	4.8479	3.83554	5.36565	5.25974	3.73719	5.56493
ENSG00000010165	1788.88	1224.3	987.581	1328.09	1852.68	1717.01	2613.3	1729.63	1535.74	2213.85	1687.97	-0.26152	0.834209	0.21999	0.99996	METTL13	chr1	+	171750788	171783163	3327	protein_coding	methyltransferase_like_13	1921	968	833	1938	1421	1752	2627	1757	1677	3844	1542	32.9728	29.4258	18.749	15.003	21.3592	28.5409	28.0426	39.0529	27.2564	24.0706	34.6115	26.1524
ENSG00000010219	286.818	491.995	407.837	339.903	344.2	351.831	368.07	232.324	265.572	347.282	280.233	0.20843	1.15543	0.30248	0.99996	DYRK4	chr12	+	4671370	4723325	1816	protein_coding	dual-specificity_tyrosine-(Y)-phosphorylation_regulated_kinase_4	308	389	344	496	264	359	370	236	290	603	256	6.84796	8.64347	13.8035	11.3508	10.015	9.71437	10.5273	10.077	6.70726	7.62586	9.94698	7.95435
ENSG00000010244	3060.94	4144.64	3868.52	4792.9	3230.79	3510.47	3391.22	4062.72	4280.29	3562.66	4322.82	-0.12822	0.91496	0.50683	0.99996	ZNF207	chr17	+	30677136	30708905	13781	protein_coding	zinc_finger_protein_207	3287	3277	3263	6994	2478	3582	3409	4127	4674	6186	3949	8.15227	12.1555	15.3232	14.188	18.6093	12.0156	13.8415	12.2347	15.4562	16.1962	13.4468	16.1691
ENSG00000010256	5079.84	3284.6	5208.21	3318.16	3796.63	2091.38	8380.06	3921.95	4427.73	4820.48	5471.12	-0.31802	0.80217	0.18013	0.99996	UQCRC1	chr3	-	48636435	48648409	1985	protein_coding	ubiquinol-cytochrome_c_reductase_core_protein_I	5455	2597	4393	4842	2912	2134	8424	3984	4835	8370	4998	153.638	140.051	84.3075	132.613	89.4435	98.0296	57.2494	209.896	103.588	116.317	126.315	142.075
ENSG00000010270	1293.47	2179.2	2451.76	2397.14	1285.53	1602.35	783.89	1573.11	1782.08	1582.64	1770.07	0.22459	1.16845	0.32477	0.99996	STARD3NL	chr7	+	38217824	38270272	3653	protein_coding	STARD3_N-terminal_like	1389	1723	2068	3498	986	1635	788	1598	1946	2748	1617	19.8174	19.3779	30.3942	33.9224	35.1119	18.0366	23.8344	10.669	22.5775	25.439	22.535	24.977
ENSG00000010278	721.7	862.572	539.435	1887.97	1153.85	467.475	821.691	768.836	839.758	791.319	661.175	0.12627	1.09147	0.62628	0.99996	CD9	chr12	+	6308881	6347425	1554	protein_coding	CD9_molecule	775	682	455	2755	885	477	826	781	917	1374	604	14.9834	25.4158	28.2806	17.5447	65.0062	38.0556	16.3457	26.289	25.9387	28.1789	26.4866	21.9314
ENSG00000010292	8236.69	5387.91	6507.6	5296.59	8307.73	7889.24	11506.7	6131.98	7893.9	7457.63	5986.7	-0.15674	0.89705	0.4398	0.99996	NCAPD2	chr12	+	6602522	6641121	5548	protein_coding	non-SMC_condensin_I_complex_subunit_D2	8845	4260	5489	7729	6372	8050	11567	6229	8620	12949	5469	59.3476	81.2483	49.4798	59.2847	51.0824	76.7478	77.2674	103.117	57.947	74.1954	69.9181	55.6227
ENSG00000010295	374.353	278.249	308.249	237.795	546.287	228.347	414.825	255.95	217.037	346.706	206.891	0.14124	1.10285	0.5439	0.99996	IFFO1	chr12	-	6647541	6665239	3101	protein_coding	intermediate_filament_family_orphan_1	402	220	260	347	419	233	417	260	237	602	189	4.91474	6.60659	4.57168	5.02409	4.1031	9.02898	4.00121	6.6509	4.32733	3.64966	5.81547	3.43907
ENSG00000010310	5.58735	1.26477	1.18557	2.74115	0	8.82027	3.97913	8.85982	3.66306	8.63885	2.18932	-0.33097	0.795002	0.25316	0.99996	GIPR	chr19	+	46171502	46186982	3289	protein_coding	gastric_inhibitory_polypeptide_receptor	6	1	1	4	0	9	4	9	4	15	2	0	0.0929695	0.0195926	0.0182189	0.0445944	0	0.145719	0.0601509	0.14123	0.0580768	0.136621	0.034312
ENSG00000010318	152.721	41.7373	168.351	139.113	89.9613	72.5223	132.306	118.131	158.428	137.646	64.585	-0.17299	0.887002	0.51539	0.99996	PHF7	chr3	+	52443510	52457657	2130	protein_coding	PHD_finger_protein_7	164	33	142	203	69	74	133	120	173	239	59	1.49067	3.92389	0.998365	3.99479	3.49463	2.16469	1.85007	3.08829	2.90771	3.87858	3.36131	1.56298
ENSG00000010319	16.7621	1.26477	4.74229	7.53817	27.3795	3.92012	33.8226	4.92212	7.32613	13.2462	37.2185	-0.42476	0.744963	0.16221	0.99996	SEMA3G	chr3	-	52467069	52479101	4899	protein_coding	sema_domain_immunoglobulin_domain_(Ig)_short_basic_domain_secreted_(semaphorin)_3G	18	1	4	11	21	4	34	5	8	23	34	0.118821	0.187248	0.0131537	0.0489258	0.0823322	0.286443	0.04348	0.343255	0.0526758	0.077981	0.14064	0.391608
ENSG00000010322	1833.58	1126.91	1350.37	873.057	1323.34	615.459	2037.32	932.25	1232.62	1151.85	1119.84	-0.12052	0.919856	0.60968	0.99996	NISCH	chr3	+	52489134	52527087	5350	protein_coding	nischarin	1969	891	1139	1274	1015	628	2048	947	1346	2000	1023	9.94081	18.7562	10.732	12.7572	8.73172	12.6776	6.2509	18.9331	9.13577	12.0143	11.1987	10.7895
ENSG00000010327	0.931226	1.26477	1.18557	0	1.30379	1.96006	1.98957	0.984425	3.66306	0.575923	15.3253	-0.49188	0.711098	0.069855	0.97705	STAB1	chr3	+	52529354	52558511	7928	protein_coding	stabilin_1	1	1	1	0	1	2	2	1	4	1	14	0.0133498	0.0064282	0.00812814	0.00755826	0	0.00842874	0.0134339	0.0124771	0.00651006	0.0240937	0.00377856	0.0996425
ENSG00000010361	245.844	88.5338	234.743	200.789	207.302	155.825	383.986	123.053	188.648	214.819	164.199	-0.16786	0.890162	0.50318	0.99996	FUZ	chr19	-	50310126	50320633	1675	protein_coding	fuzzy_planar_cell_polarity_protein	264	70	198	293	159	159	386	125	206	373	150	4.89696	8.03234	2.69301	7.08331	6.41412	6.3432	5.05498	11.3977	3.85163	5.87298	6.67089	5.05309
ENSG00000010379	0	10.1181	1.18557	0	1.30379	2.94009	0	0	0	0	1.09466	0.38898	1.30947	0.082536	0.9874	SLC6A13	chr12	-	329789	372039	2185	protein_coding	solute_carrier_family_6_(neurotransmitter_transporter_GABA)_member_13	0	8	1	0	1	3	0	0	0	0	1	0.0484382	0	0.235936	0.0274242	0	0.0305826	0.0731151	0	0	0	0	0.0258243
ENSG00000010404	1937.88	2151.37	1508.05	2589.02	2990.89	1984.56	1718.99	2905.04	2368.17	2127.46	3204.07	-0.2303	0.852458	0.31081	0.99996	IDS	chrX	-	148558521	148615470	7619	protein_coding	iduronate_2-sulfatase	2081	1701	1272	3778	2294	2025	1728	2951	2586	3694	2927	7.12621	13.9196	14.3867	10.004	18.1823	20.1197	14.1535	11.2174	19.9903	16.2083	14.5241	21.6773
ENSG00000010438	178.795	149.243	175.465	198.048	215.125	105.843	238.748	89.5827	69.5982	115.761	128.075	0.4656	1.38089	0.074885	0.98455	PRSS3	chr9	+	33750515	33799230	966	protein_coding	protease_serine_3	192	118	148	289	165	108	240	91	76	201	117	18.4613	10.1292	7.87154	9.18058	10.97	11.4139	5.95365	12.288	4.86198	3.75701	6.23317	6.83422
ENSG00000010539	228.15	354.135	277.424	320.715	279.011	239.127	169.113	224.449	319.602	204.453	191.566	0.37939	1.30079	0.068826	0.97705	ZNF200	chr16	-	3272325	3286221	4308	protein_coding	zinc_finger_protein_200	245	280	234	468	214	244	170	228	349	355	175	4.75384	2.8983	4.1883	3.25481	3.9834	3.31944	3.01614	1.95173	2.73154	3.86862	2.46855	2.29215
ENSG00000010610	31.6617	7.58861	18.9691	21.9292	29.9871	3.92012	30.8383	12.7975	23.8099	2.30369	13.1359	0.068158	1.04838	0.82238	0.99996	CD4	chr12	+	6896024	6929974	3114	protein_coding	CD4_molecule	34	6	16	32	23	4	31	13	26	4	12	0.186932	0.556434	0.124162	0.307884	0.376804	0.493555	0.0684035	0.492367	0.215463	0.398714	0.0384797	0.217442
ENSG00000010626	152.721	92.3281	112.629	104.164	80.8348	98.9831	133.301	124.038	149.27	139.949	72.2476	-0.25814	0.836165	0.27053	0.99996	LRRC23	chr12	+	6982733	7023407	1629	protein_coding	leucine_rich_repeat_containing_23	164	73	95	152	62	101	134	126	163	243	66	1.68924	5.13069	2.88773	3.49453	3.42142	2.5433	3.3017	4.06846	3.99207	4.77829	4.46864	2.28614
ENSG00000010671	6.51858	25.2954	8.299	8.22346	37.8098	9.8003	10.9426	15.7508	2.7473	16.7018	14.2306	0.11299	1.08147	0.70998	0.99996	BTK	chrX	-	100604435	100641183	2579	protein_coding	Bruton_agammaglobulinemia_tyrosine_kinase	7	20	7	12	29	10	11	16	3	29	13	0.0820764	0.138325	0.499728	0.162642	0.170614	0.751403	0.206484	0.210954	0.320197	0.055549	0.33685	0.284428
ENSG00000010704	300.786	169.479	240.671	156.246	267.276	388.092	235.764	190.978	326.013	187.751	198.134	0.072265	1.05137	0.75701	0.99996	HFE	chr6	+	26087509	26098571	5286	protein_coding	hemochromatosis	323	134	203	228	205	396	237	194	356	326	181	1.63181	3.11407	1.63355	2.3012	1.58158	2.59151	3.98938	2.21752	1.89419	3.2161	1.84748	1.93211
ENSG00000010803	730.081	517.29	591.6	704.476	756.197	726.203	1029.6	633.97	701.477	764.826	604.253	-0.19507	0.873531	0.32063	0.99996	SCMH1	chr1	-	41492872	41707826	3346	protein_coding	sex_comb_on_midleg_homolog_1_(Drosophila)	784	409	499	1028	580	741	1035	644	766	1328	552	6.87975	11.9411	7.87685	8.93635	11.2655	11.5832	11.7931	15.2989	9.93365	10.9322	11.8895	9.3088
ENSG00000010810	1121.2	1072.52	1529.39	587.977	1228.17	960.43	1250.44	1110.43	822.358	1386.82	1307.03	-0.03058	0.979027	0.88942	0.99996	FYN	chr6	-	111981535	112194655	3628	protein_coding	FYN_oncogene_related_to_SRC_FGR_YES	1204	848	1290	858	942	980	1257	1128	898	2408	1194	21.15	16.9127	15.062	21.3063	8.6717	17.3504	14.3845	17.1362	16.0469	11.8199	19.8829	18.5702
ENSG00000010818	911.67	1334.33	1088.35	881.966	1419.82	1538.65	879.389	1467.78	1220.72	1471.48	1386.94	0.052006	1.03671	0.81667	0.99996	HIVEP2	chr6	-	143072604	143266338	9723	protein_coding	human_immunodeficiency_virus_type_I_enhancer_binding_protein_2	979	1055	918	1287	1089	1570	884	1491	1333	2555	1267	11.4676	5.13139	6.99209	5.65755	4.85358	7.48435	8.59877	4.49674	7.91455	6.54691	7.87192	7.35287
ENSG00000011007	2075.7	2972.2	2477.84	4144.62	4179.94	3987.74	4064.69	3420.88	2507.37	3756.17	1779.92	0.012189	1.00848	0.95822	0.99996	TCEB3	chr1	+	24069645	24088549	5154	protein_coding	transcription_elongation_factor_B_(SIII)_polypeptide_3_(110kDa_elongin_A)	2229	2350	2090	6048	3206	4069	4086	3475	2738	6522	1626	20.7404	22.0404	29.3818	24.299	43.0281	41.5667	42.0417	39.2103	34.7984	25.3685	37.9076	17.8015
ENSG00000011009	3087.94	2161.49	2065.27	2538.99	4114.75	1737.59	3219.12	1734.56	2228.97	2329.03	2522.1	0.16497	1.12114	0.45784	0.99996	LYPLA2	chr1	+	24117460	24122029	1810	protein_coding	lysophospholipase_II	3316	1709	1742	3705	3156	1773	3236	1762	2434	4044	2304	99.7562	93.366	60.8441	57.6707	75.0575	116.516	52.1636	88.4251	50.2431	64.2168	66.9302	71.8264
ENSG00000011021	737.531	719.653	777.735	424.879	919.17	734.043	868.446	730.443	701.477	848.911	817.712	-0.16559	0.891564	0.39399	0.99996	CLCN6	chr1	+	11866207	11903201	5583	protein_coding	chloride_channel_voltage-sensitive_6	792	569	656	620	705	749	873	742	766	1474	747	5.11842	7.22954	6.56749	7.0408	4.07201	8.43816	7.14416	7.73379	6.85938	6.5519	7.90897	7.54976
ENSG00000011028	4893.59	1026.99	2115.06	755.873	1907.44	818.325	4755.07	2422.67	2943.27	3154.33	3783.15	-0.57505	0.671263	0.040443	0.87166	MRC2	chr17	+	60704762	60770958	5988	protein_coding	mannose_receptor_C_type_2	5255	812	1784	1103	1463	835	4780	2461	3214	5477	3456	16.3316	44.7243	8.73835	17.8525	6.75426	16.3263	7.42577	39.4813	21.2119	25.6313	27.4	32.5666
ENSG00000011083	8.38103	0	1.18557	2.05586	0	0	1.98957	0	1.83153	0	0	0.13609	1.09892	0.4999	NA	SLC6A7	chr5	+	149569520	149602351	3739	protein_coding	solute_carrier_family_6_(neurotransmitter_transporter_L-proline)_member_7	9	0	1	3	0	0	2	0	2	0	0	0	0.12267	0	0.0160262	0.0294205	0	0	0.0264558	0	0.0255435	0	0
ENSG00000011105	522.418	498.319	583.301	291.247	425.035	584.098	759.02	213.62	239.015	260.893	506.828	0.22218	1.16649	0.38367	0.99996	TSPAN9	chr12	+	3186521	3395730	4323	protein_coding	tetraspanin_9	561	394	492	425	326	596	763	217	261	453	463	5.54527	6.61349	5.87308	6.8197	3.60486	5.03917	7.34172	8.72941	2.59074	2.88311	3.13908	6.04333
ENSG00000011114	1116.54	2348.67	1096.65	1307.53	1840.95	2320.71	1248.45	1731.6	1124.56	1497.98	2429.05	-0.035748	0.975526	0.88393	0.99996	BTBD7	chr14	-	93703896	93799438	8430	protein_coding	BTB_(POZ)_domain_containing_7	1199	1857	925	1908	1412	2368	1255	1759	1228	2601	2219	5.17888	7.24844	14.1951	6.57506	8.29918	11.1927	14.9586	7.36312	10.7693	6.95628	9.24278	14.8529
ENSG00000011132	525.211	160.626	407.837	427.62	428.946	156.805	482.47	283.514	289.382	437.702	285.707	0.015098	1.01052	0.95273	0.99996	APBA3	chr19	-	3750817	3761697	4250	protein_coding	amyloid_beta_(A4)_precursor_protein-binding_family_A_member_3	564	127	344	624	329	160	485	288	316	760	261	4.93078	6.76306	1.92562	4.85015	5.38369	5.17289	2.00479	5.64415	3.49746	3.55062	5.35691	3.46523
ENSG00000011143	318.479	78.4156	161.238	198.048	256.846	109.763	296.446	126.006	212.458	146.285	180.619	0.078066	1.0556	0.76974	0.99996	MKS1	chr17	-	56282803	56296966	2392	protein_coding	Meckel_syndrome_type_1	342	62	136	289	197	112	298	128	232	254	165	6.81395	7.28648	1.67027	3.40693	4.43018	5.5034	2.49341	6.1617	2.76183	4.63162	3.18099	3.89227
ENSG00000011198	434.882	768.979	572.631	765.467	645.375	685.041	255.659	400.661	358.065	366.863	527.627	0.68421	1.60682	0.00082734	0.25557	ABHD5	chr3	+	43731605	43775863	1690	protein_coding	abhydrolase_domain_containing_5	467	608	483	1117	495	699	257	407	391	637	482	21.919	14.0826	23.1831	17.1256	24.2354	19.5724	22.0256	7.52129	12.4296	11.0483	11.2913	16.0931
ENSG00000011201	148.996	31.6192	64.0208	71.9552	127.771	175.425	109.426	80.7228	176.743	51.2572	90.8569	0.0064374	1.00447	0.98157	0.99996	KAL1	chrX	-	8496915	8700227	6314	protein_coding	Kallmann_syndrome_1_sequence	160	25	54	105	98	179	110	82	193	89	83	0.762687	1.29142	0.255147	0.512478	0.609774	1.03717	1.50968	0.861656	0.670283	1.45969	0.422255	0.741744
ENSG00000011243	522.418	720.918	495.569	479.702	822.69	734.043	725.197	433.147	372.717	552.311	448.811	0.33998	1.26574	0.11662	0.99996	AKAP8L	chr19	-	15490861	15529952	2749	protein_coding	A_kinase_(PRKA)_anchor_protein_8-like	561	570	418	700	631	749	729	440	407	959	410	16.5166	10.4002	13.3615	9.11144	9.33701	15.3384	14.5092	13.1159	8.26089	7.07011	10.4504	8.41569
ENSG00000011258	146.202	455.316	117.372	241.221	362.453	327.33	69.6349	388.848	255.499	215.971	475.083	-0.0074383	0.994857	0.979	0.99996	MBTD1	chr17	-	49254786	49337524	5382	protein_coding	mbt_domain_containing_1	157	360	99	352	278	334	70	395	279	375	434	2.82194	1.48665	4.31036	1.10224	2.39819	3.45166	3.30476	0.64328	3.78793	2.47552	2.08726	4.55016
ENSG00000011260	988.03	1116.79	1150	1295.88	1350.72	1656.25	937.086	1403.79	1508.27	1068.34	1229.3	-0.047717	0.967466	0.8173	0.99996	UTP18	chr17	+	49337889	49375297	1894	protein_coding	UTP18_small_subunit_(SSU)_processome_component_homolog_(yeast)	1061	883	970	1891	1036	1690	942	1426	1647	1855	1123	19.2229	28.5488	30.0425	30.6886	36.6097	36.5516	47.5164	24.599	38.8587	41.526	29.3396	33.4565
ENSG00000011275	1015.04	1113	1353.92	838.107	1464.15	624.279	1605.58	1633.16	1089.76	1701.28	997.236	-0.27479	0.826571	0.21776	0.99996	RNF216	chr7	-	5659678	5821370	5639	protein_coding	ring_finger_protein_216	1090	880	1142	1223	1123	637	1614	1659	1190	2954	911	12.8097	9.85093	10.0562	12.1353	7.95259	13.3077	6.01554	14.1562	15.1842	10.0775	15.6927	9.11584
ENSG00000011295	1121.2	538.791	1174.9	1317.12	796.614	780.104	828.655	1286.64	1490.87	1039.54	1429.63	-0.36137	0.778425	0.12108	0.99996	TTC19	chr17	+	15902694	15948329	3075	protein_coding	tetratricopeptide_repeat_domain_19	1204	426	991	1922	611	796	833	1307	1628	1805	1306	8.81118	19.9542	8.92729	19.3114	22.9188	13.2777	13.7849	13.3982	21.9371	25.2822	17.5842	23.9651
ENSG00000011304	16400.7	12769.1	13322.3	11567.7	15751.1	8393.96	24134.4	12224.6	12558.8	15245.3	8796.7	-0.069062	0.953258	0.76406	0.99996	PTBP1	chr19	+	797075	812327	4661	protein_coding	polypyrimidine_tract_binding_protein_1	17612	10096	11237	16880	12081	8565	24261	12418	13714	26471	8036	196.098	192.567	139.581	144.463	132.794	173.201	97.8555	257.44	137.506	140.505	170.13	97.284
ENSG00000011332	178.795	168.214	157.681	86.3463	285.529	121.524	268.592	119.115	84.2505	169.897	148.874	0.010837	1.00754	0.96652	0.99996	DPF1	chr19	-	38701646	38720354	2341	protein_coding	D4_zinc_and_double_PHD_fingers_family_1	192	133	133	126	219	124	270	121	92	295	136	2.6222	4.17977	3.66105	3.40436	1.97357	6.25128	2.8207	5.70438	2.66767	1.87669	3.77494	3.27807
ENSG00000011347	34.4554	29.0897	58.093	14.391	40.4174	35.2811	89.5305	46.268	21.0626	52.985	32.8398	-0.28481	0.82085	0.30581	0.99996	SYT7	chr11	-	61282785	61348620	4854	protein_coding	synaptotagmin_VII	37	23	49	21	31	36	90	47	23	92	30	0.479692	0.388468	0.30534	0.604898	0.158637	0.426765	0.394948	0.917041	0.499743	0.226274	0.567777	0.34874
ENSG00000011376	1004.79	1048.49	957.942	890.875	1734.04	1371.06	1556.84	991.316	941.408	1058.55	1042.12	0.0025036	1.00174	0.99053	0.99996	LARS2	chr3	+	45429998	45590913	4744	protein_coding	leucyl-tRNA_synthetase_2_mitochondrial	1079	829	808	1300	1330	1399	1565	1007	1028	1838	952	8.85697	11.5912	11.2607	10.2059	10.0481	18.7341	15.704	16.3161	10.9555	10.348	11.6062	11.3233
ENSG00000011405	652.789	1038.37	776.549	1759.82	964.803	1784.64	362.101	2055.48	1914.87	784.408	2677.54	-0.21552	0.861236	0.44753	0.99996	PIK3C2A	chr11	-	17099277	17229530	8227	protein_coding	phosphatidylinositol-4-phosphate_3-kinase_catalytic_subunit_type_2_alpha	701	821	655	2568	740	1821	364	2088	2091	1362	2446	10.8964	4.3424	6.43068	4.77074	11.4456	6.01058	11.7871	2.18829	13.099	12.1372	4.95936	16.7763
ENSG00000011422	1186.38	3178.36	2537.12	2832.98	5445.92	2395.19	1647.36	1292.55	939.576	2009.4	1407.73	0.72731	1.65555	0.0041104	0.46916	PLAUR	chr19	-	44150247	44174699	1610	protein_coding	plasminogen_activator_urokinase_receptor	1274	2513	2140	4134	4177	2444	1656	1313	1026	3489	1286	63.0752	40.3271	100.582	79.6478	94.1519	173.366	80.8374	50.8722	42.0909	30.4318	64.918	45.0708
ENSG00000011426	4369.31	6946.11	5748.84	8409.86	5208.63	8342.02	2406.38	9849.17	9190.63	5479.34	9327.61	-0.12739	0.915486	0.61232	0.99996	ANLN	chr7	+	36429415	36493400	4787	protein_coding	anillin_actin_binding_protein	4692	5492	4849	12272	3995	8512	2419	10005	10036	9514	8521	66.1843	49.9514	73.9302	60.698	94.0018	55.7673	94.6902	24.993	107.87	100.116	59.5374	100.44
ENSG00000011451	1883.87	1707.44	1748.72	1363.72	1341.6	1118.21	3060.95	1084.84	1560.47	1297.56	1579.6	-0.027304	0.981252	0.90889	0.99996	WIZ	chr19	-	15530792	15560762	6738	protein_coding	widely_interspaced_zinc_finger_motifs	2023	1350	1475	1990	1029	1141	3077	1102	1704	2253	1443	19.1946	15.3009	12.9109	13.1174	10.8294	10.2049	9.01761	22.5862	8.44111	12.0766	10.0166	12.0841
ENSG00000011454	851.14	590.647	924.746	814.808	1418.52	1455.35	707.291	1086.81	1163.02	946.818	1321.26	-0.06734	0.954396	0.76486	0.99996	RABGAP1	chr9	+	125703112	125867145	4997	protein_coding	RAB_GTPase_activating_protein_1	914	467	780	1189	1088	1485	711	1104	1270	1644	1207	8.67329	9.32159	6.0223	9.35343	8.72483	14.5494	15.8254	7.0373	11.4027	12.1367	9.85558	13.6294
ENSG00000011465	14.8996	97.3871	3.55671	6.85288	11.7341	9.8003	1.98957	17.7196	10.9892	10.3666	17.5146	-0.14589	0.903822	0.62683	0.99996	DCN	chr12	-	91539025	91576900	2924	protein_coding	decorin	16	77	3	10	9	10	2	18	12	18	16	0.180981	0.278866	1.69695	0.0614794	0.125403	0.20568	0.182121	0.0338297	0.31772	0.195979	0.18441	0.308761
ENSG00000011478	831.585	269.396	713.714	533.839	685.792	231.287	1021.64	507.963	688.656	685.349	461.947	-0.22231	0.857192	0.38773	0.99996	QPCTL	chr19	+	46195741	46207247	2310	protein_coding	glutaminyl-peptide_cyclotransferase-like	893	213	602	779	526	236	1027	516	752	1190	422	12.8059	19.7012	5.94186	15.616	12.3654	15.216	5.44048	21.9889	11.5289	15.5458	15.4321	10.3082
ENSG00000011485	2446.33	2382.82	2750.53	2353.28	3286.85	1852.26	3415.09	1529.8	2022.01	1946.05	1871.87	0.21127	1.15771	0.3111	0.99996	PPP5C	chr19	+	46850251	46896238	4675	protein_coding	protein_phosphatase_5_catalytic_subunit	2627	1884	2320	3434	2521	1890	3433	1554	2208	3379	1710	30.2684	28.6373	25.9689	29.7367	26.9341	36.0344	21.5287	36.3193	17.1561	22.554	21.6519	20.6393
ENSG00000011523	355.728	268.131	340.259	267.262	358.542	384.172	413.83	443.976	349.823	436.55	435.675	-0.3195	0.801348	0.061542	0.96526	CEP68	chr2	+	65283500	65314138	5847	protein_coding	centrosomal_protein_68kDa	382	212	287	390	275	392	416	451	382	758	398	2.67897	3.32953	2.33646	2.94127	2.44577	3.14287	3.57018	3.51889	3.981	3.11987	3.88352	3.84088
ENSG00000011566	336.172	1047.23	573.816	734.629	498.047	810.485	285.503	1193.12	517.408	567.285	1009.28	-0.11022	0.926447	0.67776	0.99996	MAP4K3	chr2	-	39476407	39664453	4362	protein_coding	mitogen-activated_protein_kinase_kinase_kinase_kinase_3	361	828	484	1072	382	827	287	1212	565	985	922	5.90817	4.21769	12.2321	6.64883	9.01142	5.852	10.0962	3.25418	14.3406	6.18542	6.76457	11.9268
ENSG00000011590	14.8996	1.26477	22.5259	23.2998	2.60758	5.88018	23.8748	11.8131	18.3153	13.2462	5.47331	-0.1788	0.883438	0.55653	0.99996	ZBTB32	chr19	+	36195429	36207940	2068	protein_coding	zinc_finger_and_BTB_domain_containing_32	16	1	19	34	2	6	24	12	20	23	5	0.204715	0.394296	0.0311605	0.55054	0.602855	0.0646258	0.154503	0.573993	0.299488	0.461834	0.333171	0.136427
ENSG00000011600	0.931226	1.26477	0	0	1.30379	0	0	0	1.83153	0	1.09466	-0.024262	0.983323	0.88593	NA	TYROBP	chr19	-	36395303	36399197	615	protein_coding	TYRO_protein_tyrosine_kinase_binding_protein	1	1	0	0	1	0	0	0	2	0	1	0	0.0828663	0.10478	0	0	0.108655	0	0	0	0.155296	0	0.0917498
ENSG00000011638	270.055	418.638	248.97	138.428	320.732	239.127	231.785	287.452	219.784	250.527	215.648	0.20812	1.15518	0.35605	0.99996	TMEM159	chr16	+	21169698	21191937	2014	protein_coding	transmembrane_protein_159	290	331	210	202	246	244	233	292	240	435	197	9.3015	7.33823	10.5907	6.24806	3.6777	8.1621	6.4516	5.72193	7.48294	5.6906	6.47023	5.51934
ENSG00000011677	227.219	564.087	175.465	161.043	259.454	184.246	225.816	215.589	258.246	258.014	179.524	0.17327	1.12761	0.48596	0.99996	GABRA3	chrX	-	151334706	151620337	3712	protein_coding	gamma-aminobutyric_acid_(GABA)_A_receptor_alpha_3	244	446	148	235	199	188	227	219	282	448	164	3.87767	3.34992	7.74251	2.38913	2.32137	3.58238	2.69704	3.02457	3.04498	3.62784	3.61543	2.49297
ENSG00000012048	768.261	1145.88	770.621	944.327	621.907	657.6	806.77	1081.88	1599.84	738.334	1147.2	-0.38217	0.767283	0.082241	0.9874	BRCA1	chr17	-	41196312	41322290	7114	protein_coding	breast_cancer_1_early_onset	825	906	650	1378	477	671	811	1099	1747	1282	1048	4.1731	5.91008	8.20672	5.47501	7.10264	4.48055	5.0228	5.63836	7.9732	11.727	5.39839	8.31243
ENSG00000012061	1072.77	799.333	1306.5	974.48	1241.21	1119.19	1817.47	849.559	978.954	1091.38	1083.71	0.00083299	1.00058	0.99692	0.99996	ERCC1	chr19	-	45910591	45982086	3828	protein_coding	excision_repair_cross-complementing_rodent_repair_deficiency_complementation_group_1_(includes_overlapping_antisense_sequence)	1152	632	1102	1422	952	1142	1827	863	1069	1895	990	21.538	15.3368	10.639	17.2502	13.6211	16.6185	15.8866	23.6055	11.6356	13.3356	14.8295	14.593
ENSG00000012124	0	0	0	0.685288	0	0	0.994784	0.984425	1.83153	1.15185	0	-0.18426	0.8801	0.32184	NA	CD22	chr19	+	35810164	35838258	3268	protein_coding	CD22_molecule	0	0	0	1	0	0	1	1	2	2	0	0.016193	0	0	0	0.0112202	0	0	0.0151343	0.0157931	0.029225	0.0183332	0
ENSG00000012171	82.8791	26.5601	21.3403	46.5996	48.2401	23.5207	97.4888	78.754	43.9568	100.787	36.1238	-0.56286	0.676959	0.042127	0.88252	SEMA3B	chr3	+	50304990	50314977	3283	processed_transcript	sema_domain_immunoglobulin_domain_(Ig)_short_basic_domain_secreted_(semaphorin)_3B	89	21	18	68	37	24	98	80	48	175	33	0.596404	1.38157	0.412196	0.328539	0.75949	0.753108	0.389294	1.47639	1.25767	0.698195	1.59682	0.567183
ENSG00000012174	513.105	681.71	739.796	464.625	844.854	1476.91	465.559	1462.86	832.431	889.226	1130.78	-0.15979	0.895155	0.53349	0.99996	MBTPS2	chrX	+	21857754	21903542	4457	protein_coding	membrane-bound_transcription_factor_peptidase_site_2	551	539	624	678	648	1507	468	1486	909	1544	1033	12.1106	6.30031	7.79294	8.38934	5.57791	9.71536	18.0056	5.19337	17.2078	9.7393	10.3775	13.0779
ENSG00000012211	258.881	146.713	225.259	257.668	194.264	141.124	397.913	193.932	152.933	228.066	188.282	-0.15975	0.89518	0.49373	0.99996	PRICKLE3	chrX	-	49031151	49042845	2814	protein_coding	prickle_homolog_3_(Drosophila)	278	116	190	376	149	144	400	197	167	396	172	3.47902	5.0347	2.65637	4.0459	4.89946	3.53825	2.72506	7.03043	3.61319	2.83399	4.21561	3.44893
ENSG00000012223	0.931226	0	0	11.6499	1.30379	0	0.994784	0.984425	0	0	0	0.45714	1.37282	0.051264	0.92559	LTF	chr3	-	46477136	46526724	2979	protein_coding	lactotransferrin	1	0	0	17	1	0	1	1	0	0	0	0.390806	0.0171073	0	0	0.209249	0.0224314	0	0.0166026	0.0173252	0	0	0
ENSG00000012232	1909.94	2571.27	1816.3	1350.7	2329.87	2515.74	2437.22	729.459	1776.59	871.372	1168	0.43162	1.34875	0.078303	0.98625	EXTL3	chr8	+	28457986	28613116	8257	protein_coding	exostosin-like_glycosyltransferase_3	2051	2033	1532	1971	1787	2567	2450	741	1940	1513	1067	10.6389	12.6589	15.8661	11.1179	8.75283	14.462	16.5554	14.6754	4.63175	11.2198	5.48917	7.2916
ENSG00000012504	1.86245	0	0	0.685288	0	0	0	0	0	0	0	0.051879	1.03661	0.64594	NA	NR1H4	chr12	+	100867486	100958191	2884	protein_coding	nuclear_receptor_subfamily_1_group_H_member_4	2	0	0	1	0	0	0	0	0	0	0	0	0.0353417	0	0	0.0127142	0	0	0	0	0	0	0
ENSG00000012660	2933.36	7815	3211.71	4631.86	2229.48	5914.48	2503.87	2716.03	4929.57	1635.05	5438.28	0.24891	1.18831	0.34937	0.99996	ELOVL5	chr6	-	53132196	53213947	3070	protein_coding	ELOVL_fatty_acid_elongase_5	3150	6179	2709	6759	1710	6035	2517	2759	5383	2839	4968	60.3653	52.2908	129.698	52.8757	80.7288	37.2207	104.683	40.55	46.3834	83.7322	27.7024	91.3111
ENSG00000012779	5.58735	0	7.11343	9.59403	7.82273	0.98003	3.97913	1.96885	7.32613	5.18331	3.28398	0.073071	1.05195	0.80735	0.99996	ALOX5	chr10	+	45869661	45941561	2504	protein_coding	arachidonate_5-lipoxygenase	6	0	6	14	6	1	4	2	8	9	3	0.063401	0.122115	0	0.143583	0.205011	0.160119	0.0212668	0.0790081	0.0412235	0.152568	0.107671	0.0676032
ENSG00000012817	600.641	221.334	418.507	324.141	449.807	270.488	537.183	418.381	491.766	511.42	441.148	-0.27713	0.825231	0.20507	0.99996	KDM5D	chrY	-	21865751	21906825	5579	protein_coding	lysine_(K)-specific_demethylase_5D	645	175	353	473	345	276	540	425	537	888	403	3.54752	5.89191	2.02133	3.79144	3.10877	4.13227	2.63445	4.78722	3.93171	4.59647	4.76811	4.07595
ENSG00000012822	620.196	244.1	333.146	266.577	267.276	294.989	362.101	392.786	426.747	543.672	379.847	-0.33979	0.790156	0.15328	0.99996	CALCOCO1	chr12	-	54104903	54121529	3888	protein_coding	calcium_binding_and_coiled-coil_domain_1	666	193	281	389	205	301	364	399	466	944	347	2.31383	8.72973	3.19879	4.33078	3.66866	3.52334	4.12266	4.63043	5.29658	5.72356	7.27337	5.03598
ENSG00000012963	2017.03	2104.57	1940.78	2358.08	3096.5	1963	1433.48	1869.42	1845.27	1529.08	1583.97	0.28686	1.21998	0.17269	0.99996	UBR7	chr14	+	93673401	93695561	3694	protein_coding	ubiquitin_protein_ligase_E3_component_n-recognin_7_(putative)	2166	1664	1637	3441	2375	2003	1441	1899	2015	2655	1447	14.8413	29.8823	29.0276	26.5545	34.1564	42.9629	28.8749	19.2936	26.5324	26.0486	21.5307	22.103
ENSG00000012983	535.455	1063.67	745.724	793.564	809.652	1031.97	414.825	1624.3	1005.51	769.434	1484.36	-0.16946	0.889175	0.50726	0.99996	MAP4K5	chr14	-	50885219	51027844	4812	protein_coding	mitogen-activated_protein_kinase_kinase_kinase_kinase_5	575	841	629	1158	621	1053	417	1650	1098	1336	1356	14.5054	6.08969	11.2623	7.83269	8.82404	8.62367	11.6531	4.28604	17.6973	10.8964	8.31708	15.9006
ENSG00000013016	524.28	470.494	533.507	267.262	704.045	806.565	649.594	318.954	479.861	368.591	600.969	0.31514	1.24413	0.21872	0.99996	EHD3	chr2	+	31456880	31492313	4636	protein_coding	EH-domain_containing_3	563	372	450	390	540	823	653	324	524	640	549	12.9101	6.18896	5.17076	5.81641	3.08465	7.78353	9.45352	6.96651	3.60704	5.39752	4.13548	6.68204
ENSG00000013275	6454.33	5881.17	7844.93	6059.32	7839.67	5763.56	8332.31	4656.33	4883.78	6582.81	4821.98	0.14741	1.10758	0.44068	0.99996	PSMC4	chr19	+	40476912	40487348	1623	protein_coding	proteasome_(prosome_macropain)_26S_subunit_ATPase_4	6931	4650	6617	8842	6013	5881	8376	4730	5333	11430	4405	190.057	217.636	184.625	244.303	199.764	247.571	192.961	255.249	150.415	156.913	210.968	153.147
ENSG00000013288	877.215	569.146	580.93	357.72	469.364	409.653	905.253	444.96	438.652	574.772	563.75	-0.10567	0.929373	0.64502	0.99996	MAN2B2	chr4	+	6576902	6625089	7719	protein_coding	mannosidase_alpha_class_2B_member_2	942	450	490	522	360	418	910	452	479	998	515	3.17416	6.21932	3.7567	3.80383	2.47967	3.11651	2.88371	5.83077	3.02222	2.96334	3.87311	3.76467
ENSG00000013297	137.821	328.84	380.568	171.322	168.189	502.756	453.621	223.464	250.92	233.249	402.835	-0.16373	0.892714	0.53553	0.99996	CLDN11	chr3	+	170136653	170578169	2169	protein_coding	claudin_11	148	260	321	250	129	513	456	227	274	405	368	4.44039	3.4774	7.72447	8.86811	4.22634	3.97426	12.5949	10.398	5.40151	6.0325	5.59352	9.57345
ENSG00000013306	2113.88	1857.94	2461.25	2399.88	2687.11	788.924	2822.2	1226.59	1678.6	1641.38	1693.44	0.1019	1.07319	0.67584	0.99996	SLC25A39	chr17	-	42396993	42402238	2217	protein_coding	solute_carrier_family_25_member_39	2270	1469	2076	3502	2061	805	2837	1246	1833	2850	1547	35.1359	52.1811	42.6984	56.1109	57.9208	62.121	19.336	63.2906	29.0069	39.4824	38.5096	39.3736
ENSG00000013364	812.029	1018.14	637.837	753.132	1512.39	1008.45	1232.54	1369.33	999.101	1573.42	1294.98	-0.12626	0.916204	0.6128	0.99996	MVP	chr16	+	29831715	29859355	2865	protein_coding	major_vault_protein	872	805	538	1099	1160	1029	1239	1391	1091	2732	1183	41.4299	15.5112	18.1062	11.2524	14.0656	27.0558	19.1262	21.3891	25.0583	18.1847	28.5658	23.2992
ENSG00000013374	1660.38	2114.69	1992.95	2555.44	1663.63	2348.15	1167.88	2179.52	1972.56	1676.51	2845.02	0.094009	1.06733	0.65613	0.99996	NUB1	chr7	+	151038785	151075535	3210	protein_coding	negative_regulator_of_ubiquitin-like_proteins_1	1783	1672	1681	3729	1276	2396	1174	2214	2154	2911	2599	39.4995	28.3074	33.565	31.3797	42.5963	26.5627	39.7483	18.0888	35.5977	32.044	27.1661	45.6858
ENSG00000013375	744.981	841.071	962.684	1120.45	363.757	969.25	364.091	1413.63	776.57	879.435	1373.8	-0.025831	0.982255	0.92291	0.99996	PGM3	chr6	-	83870869	83903655	6107	protein_coding	phosphoglucomutase_3	800	665	812	1635	279	989	366	1436	848	1527	1255	12.8766	6.67598	7.01696	7.96735	9.81689	3.05283	8.62393	2.96414	12.136	6.63093	7.49033	11.5957
ENSG00000013392	78.223	78.4156	75.8766	96.6256	54.7591	49.9816	29.8435	100.411	84.2505	66.2312	81.0049	-0.034952	0.976064	0.88779	0.99996	RWDD2A	chr6	+	83903098	83906382	2192	protein_coding	RWD_domain_containing_2A	84	62	64	141	42	51	30	102	92	115	74	1.27951	1.95295	1.82266	1.74954	2.35865	1.28037	1.23899	0.676903	2.40164	2.00426	1.57162	1.9049
ENSG00000013441	147.134	624.795	213.403	615.389	157.758	307.73	28.8487	370.144	318.687	148.012	331.682	0.22803	1.17123	0.44675	0.99996	CLK1	chr2	-	201717732	201729422	3208	protein_coding	CDC-like_kinase_1	158	494	180	898	121	314	29	376	348	257	303	2.04549	2.51001	9.92311	3.3622	10.2642	2.52045	5.21233	0.447105	6.04926	5.18026	2.39987	5.32953
ENSG00000013503	536.386	359.194	550.105	541.378	520.211	856.547	373.044	853.496	725.287	664.04	1107.8	-0.17874	0.883474	0.47346	0.99996	POLR3B	chr12	+	106751436	106903976	4273	protein_coding	polymerase_(RNA)_III_(DNA_directed)_polypeptide_B	576	284	464	790	399	874	375	867	792	1153	1012	12.7931	6.86978	4.28292	6.50685	6.7792	6.23974	10.8922	4.34054	10.4721	8.85113	8.08325	13.3637
ENSG00000013523	935.882	1260.97	911.704	1051.23	1024.78	1612.15	1382.75	733.397	880.967	894.409	1128.6	0.17721	1.1307	0.38516	0.99996	ANGEL1	chr14	-	77253588	77292589	4109	protein_coding	angel_homolog_1_(Drosophila)	1005	997	769	1534	786	1645	1390	745	962	1553	1031	15.828	12.4647	15.6356	11.2144	13.6891	12.7824	21.319	16.7311	9.3577	11.1801	11.3221	14.158
ENSG00000013561	720.769	689.299	882.065	1328.09	833.12	737.963	362.101	1032.66	920.345	727.967	1074.96	0.072135	1.05127	0.75732	0.99996	RNF14	chr5	+	141337893	141369856	4235	protein_coding	ring_finger_protein_14	774	545	744	1938	639	753	364	1049	1005	1264	982	11.0711	9.31409	8.29274	10.527	16.7797	10.0826	9.46844	4.25103	12.7841	11.3323	8.94095	13.0839
ENSG00000013563	65.1858	13.9124	39.1239	50.7113	40.4174	20.5806	55.7079	44.2991	57.6933	34.5554	19.7039	-0.01914	0.986821	0.94528	0.99996	DNASE1L1	chrX	-	153629579	153640449	3008	protein_coding	deoxyribonuclease_I-like_1	70	11	33	74	31	21	56	45	63	60	18	1.00278	1.18597	0.235651	0.657388	0.902066	0.688669	0.371774	0.92078	0.772118	1.00016	0.597535	0.337656
ENSG00000013573	1809.37	1062.41	1511.6	1354.13	1803.14	822.246	2060.2	1079.91	1177.68	1391.43	703.867	0.040595	1.02854	0.86596	0.99996	DDX11	chr12	+	31226779	31257725	4182	protein_coding	DEAD/H_(Asp-Glu-Ala-Asp/His)_box_helicase_11	1943	840	1275	1976	1383	839	2071	1097	1286	2416	643	11.2367	23.6778	12.9435	18.2689	17.3256	22.0986	10.6835	24.493	13.5385	14.6846	17.3062	8.67576
ENSG00000013583	433.951	584.323	506.239	457.772	530.642	565.478	596.87	424.287	452.389	445.189	515.585	0.076651	1.05457	0.64666	0.99996	HEBP1	chr12	-	13127798	13153207	2056	protein_coding	heme_binding_protein_1	466	462	427	668	407	577	600	431	494	773	471	13.0238	11.5509	14.4802	12.4449	11.9135	13.2281	14.9448	14.4336	10.8194	11.4739	11.2628	12.9264
ENSG00000013588	445.126	546.38	240.671	2025.03	1099.09	379.272	353.148	300.25	268.319	279.899	236.447	0.96047	1.94594	0.00072401	0.2415	GPRC5A	chr12	+	13043716	13070871	7362	protein_coding	G_protein-coupled_receptor_family_C_group_5_member_A	478	432	203	2955	843	387	355	305	293	486	216	4.73695	3.30891	3.78132	1.65229	14.7179	7.6517	2.79932	2.38494	2.13822	1.90055	1.97756	1.65553
ENSG00000013619	529.867	461.64	330.774	333.05	658.413	395.932	426.762	369.159	219.784	373.198	562.656	0.17351	1.1278	0.44141	0.99996	MAMLD1	chrX	+	149529689	149682448	4854	protein_coding	mastermind-like_domain_containing_1	569	365	279	486	505	404	429	375	240	648	514	4.61158	5.974	4.84561	3.44421	3.67131	6.95213	4.43219	4.37123	3.98731	2.36112	3.99913	5.97508
ENSG00000013725	8.38103	1.26477	17.7836	5.4823	16.9492	6.86021	40.7861	13.7819	18.3153	26.4925	21.8932	-0.83065	0.562276	0.0050808	0.48531	CD6	chr11	+	60739115	60787849	3252	protein_coding	CD6_molecule	9	1	15	8	13	7	41	14	20	46	20	0.162727	0.141041	0.0198155	0.276393	0.0902036	0.267128	0.114626	0.623561	0.222191	0.293688	0.423738	0.347024
ENSG00000013810	3648.54	3513.53	3325.53	2421.12	3713.19	2496.14	5987.6	3183.63	3279.36	3966.96	1736.13	-0.1967	0.872544	0.39789	0.99996	TACC3	chr4	+	1723227	1746898	2781	protein_coding	transforming_acidic_coiled-coil_containing_protein_3	3918	2778	2805	3533	2848	2547	6019	3234	3581	6888	1586	43.6518	71.7987	64.3704	60.439	46.5829	68.433	48.7714	107.046	60.0189	61.4907	74.1963	32.1797
ENSG00000014123	301.717	633.649	451.703	794.249	324.643	1195.64	240.738	1003.13	852.578	406.026	990.668	-0.14487	0.904461	0.60354	0.99996	UFL1	chr6	+	96969471	97003152	4224	protein_coding	UFM1-specific_ligase_1	324	501	381	1159	249	1220	242	1019	931	705	905	6.33922	3.90908	7.64309	5.40489	10.0611	3.93914	15.3806	2.83359	12.4509	10.5252	4.99983	12.0894
ENSG00000014138	1204.07	636.178	1302.94	1167.73	822.69	1003.55	1580.71	767.851	1047.64	913.991	627.241	0.06018	1.0426	0.79038	0.99996	POLA2	chr11	+	65029233	65073060	3744	protein_coding	polymerase_(DNA_directed)_alpha_2_accessory_subunit	1293	503	1099	1704	631	1024	1589	780	1144	1587	573	15.1378	17.6001	8.65739	17.5893	16.6885	11.2621	14.5647	20.991	10.7525	14.5914	12.6979	8.63573
ENSG00000014164	518.693	717.123	425.62	446.808	955.676	549.797	1057.45	469.571	494.514	549.431	476.178	0.002368	1.00164	0.99198	0.99996	ZC3H3	chr8	-	144519825	144623623	3280	protein_coding	zinc_finger_CCCH-type_containing_3	557	567	359	652	733	561	1063	477	540	954	435	10.1481	8.65435	11.1395	6.55853	7.28883	14.9333	9.10806	16.029	7.50574	7.86188	8.71293	7.48335
ENSG00000014216	1963.02	1051.02	909.333	1088.24	1550.2	1059.41	2396.43	1382.13	1145.62	1713.37	1436.2	-0.25573	0.837563	0.25186	0.99996	CAPN1	chr11	+	64948037	64979477	3086	protein_coding	calpain_1_(mu/I)_large_subunit	2108	831	767	1588	1189	1081	2409	1404	1251	2975	1312	24.9332	34.8119	17.3524	14.8931	18.8686	25.7462	18.6538	38.6088	23.4812	19.3583	28.8789	23.9893
ENSG00000014257	21.4182	26.5601	137.526	17.8175	11.7341	61.7419	15.9165	97.4581	10.0734	86.3885	24.0825	0.076966	1.0548	0.80024	0.99996	ACPP	chr3	+	132036211	132087142	3125	protein_coding	acid_phosphatase_prostate	23	21	116	26	9	63	16	99	11	150	22	1.43939	0.375086	0.433036	2.2243	0.305076	0.19245	1.07356	0.25323	1.63506	0.168093	1.43791	0.39724
ENSG00000014641	3227.63	3566.65	4927.23	5319.89	3069.12	2759.77	1897.05	2397.07	4062.34	2653.86	3339.81	0.22	1.16473	0.3702	0.99996	MDH1	chr2	+	63815743	63834331	1650	protein_coding	malate_dehydrogenase_1_NAD_(soluble)	3466	2820	4156	7763	2354	2816	1907	2435	4436	4608	3051	44.7083	107.053	110.134	150.931	172.516	95.3342	90.8836	57.1627	76.1665	128.385	83.6601	104.337
ENSG00000014824	1101.64	1847.83	1466.55	3087.22	910.044	2751.93	986.825	2329.15	1797.65	1116.14	2326.15	0.051122	1.03607	0.84468	0.99996	SLC30A9	chr4	+	41992489	42089551	3295	protein_coding	solute_carrier_family_30_(zinc_transporter)_member_9	1183	1461	1237	4505	698	2808	992	2366	1963	1938	2125	21.0872	18.2971	28.5726	22.4957	50.133	14.1555	45.3815	14.8903	37.0602	28.4493	17.6193	36.3902
ENSG00000014914	144.34	69.5622	156.495	210.383	112.126	74.4823	140.264	165.383	141.028	176.809	155.442	-0.2214	0.857733	0.34904	0.99996	MTMR11	chr1	-	149900543	149908791	3332	protein_coding	myotubularin_related_protein_11	155	55	132	307	86	76	141	168	154	307	142	2.01701	2.37072	1.06368	2.37386	3.37845	1.72472	1.21463	2.09296	2.60227	2.2071	2.76009	2.40472
ENSG00000014919	859.521	949.841	1263.82	1746.11	1368.98	771.284	1087.3	1188.2	1150.2	1117.29	735.612	0.066117	1.0469	0.76221	0.99996	COX15	chr10	-	101471601	101491857	2788	protein_coding	cytochrome_c_oxidase_assembly_homolog_15_(yeast)	923	751	1066	2548	1050	787	1093	1207	1256	1940	672	15.1468	16.8718	17.3581	22.9113	33.5113	25.1665	15.0321	19.3898	22.3441	21.5131	20.8448	13.6006
ENSG00000015133	678.864	829.688	337.888	492.722	779.665	298.909	745.093	379.988	560.449	448.644	394.078	0.23961	1.18067	0.34061	0.99996	CCDC88C	chr14	-	91737667	91884188	7474	protein_coding	coiled-coil_domain_containing_88C	729	656	285	719	598	305	749	386	612	779	360	6.46438	4.97081	5.65595	2.28495	3.52744	5.34656	2.17312	4.95649	2.66553	3.91025	3.1223	2.71788
ENSG00000015153	295.199	983.989	423.249	586.607	365.061	488.055	299.43	520.761	594.332	351.889	413.782	0.13756	1.10004	0.58419	0.99996	YAF2	chr12	-	42550906	42632151	5095	protein_coding	YY1_associated_factor_2	317	778	357	856	280	498	301	529	649	611	378	3.02244	3.17079	9.83989	4.19865	6.16047	3.67232	5.20502	2.92192	5.35871	6.08285	3.59242	4.18628
ENSG00000015171	1064.39	1451.95	1053.97	1395.25	1076.93	1760.13	905.253	1742.43	1481.71	1329.81	1893.76	-0.21782	0.859864	0.31725	0.99996	ZMYND11	chr10	+	180405	300577	4393	protein_coding	zinc_finger_MYND-type_containing_11	1143	1148	889	2036	826	1796	910	1770	1618	2309	1730	9.29963	13.2598	16.8398	12.1262	16.9942	12.5645	21.7712	10.2453	20.7951	17.5883	15.7454	22.2211
ENSG00000015285	42.8364	6.32384	20.1547	13.0205	32.5947	7.84024	47.7496	44.2991	31.1361	51.2572	35.0292	-0.67812	0.624979	0.017918	0.71811	WAS	chrX	+	48534985	48549818	1849	protein_coding	Wiskott-Aldrich_syndrome	46	5	17	19	25	8	48	45	34	89	32	0.629644	1.26787	0.174256	0.550932	0.376791	0.903503	0.230404	1.28396	1.2561	0.878109	1.44193	0.976548
ENSG00000015413	167.621	78.4156	117.372	91.8286	123.86	55.8617	175.082	145.695	113.555	172.201	103.993	-0.27076	0.828883	0.26228	0.99996	DPEP1	chr16	+	89679716	89704839	1772	protein_coding	dipeptidase_1_(renal)	180	62	99	134	95	57	176	148	124	299	95	4.36012	5.17681	2.25467	3.34778	2.77284	3.5825	1.71296	4.91241	4.31069	3.34168	5.05472	3.0251
ENSG00000015475	1298.13	1644.2	1499.75	1844.8	1189.05	1045.69	1609.56	1270.89	1030.24	1640.81	1178.95	0.02784	1.01948	0.88794	0.99996	BID	chr22	-	18216906	18257536	2493	protein_coding	BH3_interacting_domain_death_agonist	1394	1300	1265	2692	912	1067	1618	1291	1125	2849	1077	22.3732	28.4966	33.6028	30.4056	39.5947	24.4455	22.7918	32.0998	26.7272	21.5495	34.2342	24.3766
ENSG00000015479	5174.82	11079.4	5511.72	6434.17	5100.42	8998.64	3044.04	11071.8	10732.8	6292.54	10293.1	-0.17641	0.884902	0.48547	0.99996	MATR3	chr5	+	138609441	138667360	7306	protein_coding	matrin_3	5557	8760	4649	9389	3912	9182	3060	11247	11720	10926	9403	50.0142	38.7627	77.2644	38.1299	47.122	35.7804	66.926	20.7151	79.4522	76.6045	44.7993	72.6218
ENSG00000015532	699.35	885.338	848.869	531.784	1013.04	502.756	1079.34	479.415	839.758	594.929	729.044	0.12892	1.09347	0.58861	0.99996	XYLT2	chr17	+	48423453	48440499	3507	protein_coding	xylosyltransferase_II	751	700	716	776	777	513	1085	487	917	1033	666	19.1787	10.9133	12.8623	12.2338	8.11354	14.8051	7.78966	15.3017	7.16708	12.4865	8.82377	10.7157
ENSG00000015568	5.58735	5.05907	10.6701	5.4823	14.3417	12.7404	6.96349	20.6729	18.3153	12.6703	10.9466	-0.29536	0.814869	0.31729	0.99996	RGPD5	chr2	+	110550335	110615272	7253	protein_coding	RANBP2-like_and_GRIP_domain_containing_5	6	4	9	8	11	13	7	21	20	22	10	0.116738	0.0421586	0.0355384	0.0743551	0.0404442	0.101345	0.0954471	0.0477338	0.149434	0.13168	0.0908646	0.077797
ENSG00000015676	6229.9	5298.11	4862.03	3847.21	6483.74	4807.05	8706.35	3736.88	4699.71	4330.37	2009.8	0.063014	1.04465	0.80026	0.99996	NUDCD3	chr7	-	44421969	44530479	5007	protein_coding	NudC_domain_containing_3	6690	4189	4101	5614	4973	4905	8752	3796	5132	7519	1836	32.3621	68.0929	53.9123	49.0792	41.113	66.3693	52.1673	86.4521	39.1289	48.9458	44.9855	20.6907
ENSG00000016082	42.8364	117.623	54.5363	36.3203	76.9235	110.743	69.6349	47.2524	77.8401	51.8331	120.413	-0.00046508	0.999678	0.9986	0.99996	ISL1	chr5	+	50678921	50690564	2755	protein_coding	ISL_LIM_homeobox_1	46	93	46	53	59	113	70	48	85	90	110	1.36379	0.850921	2.17529	1.00051	0.705405	1.43106	2.18421	1.25667	0.899225	1.47334	0.978612	2.25295
ENSG00000016391	198.351	91.0633	157.681	187.769	88.6576	128.384	321.315	126.991	180.406	167.594	153.253	-0.40664	0.754378	0.11033	0.99996	CHDH	chr3	-	53850387	53880417	3640	protein_coding	choline_dehydrogenase	213	72	133	274	68	131	323	129	197	291	140	0.959515	2.98216	1.27464	2.18945	2.76016	1.24834	1.91649	4.38881	1.8291	2.58447	2.39487	2.17024
ENSG00000016402	3.7249	3.7943	2.37114	2.05586	1.30379	9.8003	4.97392	2.95327	8.2419	1.72777	9.85195	-0.20369	0.868327	0.49887	0.99996	IL20RA	chr6	-	137321108	137366298	3503	protein_coding	interleukin_20_receptor_alpha	4	3	2	3	1	10	5	3	9	3	9	0.0604268	0.0581933	0.0551869	0.0342118	0.0314026	0.019076	0.152019	0.0705953	0.0442008	0.12269	0.0256549	0.144972
ENSG00000016864	668.62	712.064	684.075	856.61	580.185	418.473	334.247	738.319	774.738	618.542	637.093	0.041558	1.02922	0.84843	0.99996	GLT8D1	chr3	-	52728505	52740048	2320	protein_coding	glycosyltransferase_8_domain_containing_1	718	563	577	1250	445	427	336	750	846	1074	582	12.4085	15.7721	15.6378	14.903	19.7563	12.8174	9.80115	7.16304	16.6848	17.4136	13.8678	14.1552
ENSG00000017260	1760.02	3136.62	2456.5	3092.71	2131.69	3929.92	1229.55	2821.36	2786.68	1951.23	3668.21	0.17026	1.12526	0.47603	0.99996	ATP2C1	chr3	+	130569439	130735556	5067	protein_coding	ATPase_Ca++_transporting_type_2C_member_1	1890	2480	2072	4513	1635	4010	1236	2866	3043	3388	3351	36.3653	19.0092	31.5396	24.5033	32.6587	21.5622	42.1435	12.0646	29.1927	28.6786	20.0301	37.3168
ENSG00000017373	61.4609	26.5601	87.7323	87.7169	69.1007	46.0614	140.264	51.1901	53.1144	76.5978	61.301	-0.24825	0.841917	0.35009	0.99996	SRCIN1	chr17	-	36686251	36762183	7058	protein_coding	SRC_kinase_signaling_inhibitor_1	66	21	74	128	53	47	141	52	58	133	56	0.322401	0.476558	0.191731	0.628255	0.664986	0.501788	0.354612	0.98806	0.380251	0.392421	0.564495	0.4477
ENSG00000017427	62.3921	94.8576	21.3403	54.823	74.3159	128.384	53.7183	360.299	283.888	163.562	142.306	-0.84501	0.556707	0.0036097	0.44451	IGF1	chr12	-	102789645	102874423	7370	protein_coding	insulin-like_growth_factor_1_(somatomedin_C)	67	75	18	80	57	131	54	366	310	284	130	0.933438	0.463298	0.655766	0.146349	0.398022	0.516813	0.946544	0.362387	2.56308	2.00863	1.15436	0.995305
ENSG00000017483	6.51858	2.52954	8.299	6.85288	6.51894	4.90015	1.98957	0	1.83153	6.91108	3.28398	0.45963	1.37519	0.12831	0.99996	SLC38A5	chrX	-	48316920	48328644	2662	protein_coding	solute_carrier_family_38_member_5	7	2	7	10	5	5	2	0	2	12	3	0.139155	0.134012	0.0484147	0.157571	0.137745	0.125513	0.100023	0.0371593	0	0.035878	0.13504	0.0635907
ENSG00000017621	14.8996	8.85338	8.299	13.7058	15.6455	16.6605	24.8696	3.9377	14.6523	12.6703	6.56797	0.10092	1.07246	0.73174	0.99996	MAGIX	chrX	+	49019061	49024822	2991	protein_coding	MAGI_family_member_X-linked	16	7	7	20	12	17	25	4	16	22	6	0.33616	0.272619	0.150812	0.140239	0.245187	0.268097	0.30267	0.413399	0.0690228	0.255452	0.220341	0.113192
ENSG00000017797	955.438	1354.57	893.921	731.202	1194.27	1555.31	1205.68	1080.9	983.533	1129.39	1157.06	0.09484	1.06795	0.65194	0.99996	RALBP1	chr18	+	9475007	9538114	4368	protein_coding	ralA_binding_protein_1	1026	1071	754	1067	916	1587	1212	1098	1074	1961	1057	19.6991	11.9707	15.8002	10.3437	8.95707	14.0133	19.3478	13.7235	12.9738	11.7416	13.4488	13.6544
ENSG00000018189	362.247	609.618	359.228	464.625	461.541	466.494	284.508	554.231	325.097	452.676	618.484	-0.025212	0.982676	0.90815	0.99996	RUFY3	chr4	+	71569921	71673032	4233	protein_coding	RUN_and_FYVE_domain_containing_3	389	482	303	678	354	476	286	563	355	786	565	4.05048	4.68333	7.3376	4.28924	5.87308	5.58832	5.98819	3.34167	6.8645	4.00485	5.56242	7.53148
ENSG00000018236	64.2546	25.2954	120.928	30.838	32.5947	37.2412	36.807	54.1434	106.229	22.461	38.3131	-0.064487	0.956285	0.82577	0.99996	CNTN1	chr12	+	41086244	41466220	5557	protein_coding	contactin_1	69	20	102	45	25	38	37	55	116	39	35	0.228549	0.632793	0.231923	1.09988	0.296932	0.300626	0.36415	0.329312	0.510824	0.996837	0.210239	0.355392
ENSG00000018280	6.51858	2.52954	1.18557	10.9646	5.21515	1.96006	8.95305	0.984425	0.915766	3.45554	0	0.2777	1.21226	0.33881	0.99996	SLC11A1	chr2	+	219246752	219261617	5772	protein_coding	solute_carrier_family_11_(proton-coupled_divalent_metal_ion_transporters)_member_1	7	2	1	16	4	2	9	1	1	6	0	0.0550091	0.0618052	0.0223285	0.0103815	0.101643	0.0463084	0.0184519	0.0771191	0.00894175	0.00827332	0.0311397	0
ENSG00000018408	936.813	3384.52	1537.69	2027.77	1374.19	2335.41	1163.9	1834.97	1640.14	1171.43	2637.04	0.049559	1.03495	0.8514	0.99996	WWTR1	chr3	-	149235022	149454501	5030	protein_coding	WW_domain_containing_transcription_regulator_1	1006	2676	1297	2959	1054	2383	1170	1864	1791	2034	2409	7.84838	10.1926	34.2826	15.451	21.5706	14.0023	25.2286	11.5044	19.1261	17.0033	12.1136	27.024
ENSG00000018510	2893.32	5742.05	3038.62	3910.94	3206.01	5219.64	2914.72	6943.15	5115.47	3471.67	7328.76	-0.28604	0.82015	0.22574	0.99996	AGPS	chr2	+	178257372	178408564	7764	protein_coding	alkylglycerone_phosphate_synthase	3107	4540	2563	5707	2459	5326	2930	7053	5586	6028	6695	27.7271	20.3943	37.6813	19.781	26.953	21.1641	36.5302	18.665	46.8854	34.3575	23.2583	48.657
ENSG00000018607	0.931226	0	2.37114	2.74115	0	3.92012	0.994784	1.96885	0.915766	1.72777	0	0.069535	1.04938	0.77236	NA	ZNF806	chr2	+	133066882	133076309	1774	pseudogene	zinc_finger_protein_806	1	0	2	4	0	4	1	2	1	3	0	0	0.0287276	0	0.0675557	0.0826781	0	0.120072	0.02788	0.0581869	0.0269186	0.0506591	0
ENSG00000018610	649.996	787.95	818.044	539.322	881.36	584.098	716.244	670.393	631.879	665.192	523.248	0.053198	1.03756	0.79013	0.99996	CXorf56	chrX	-	118672112	118699397	2372	protein_coding	chromosome_X_open_reading_frame_56	698	623	690	787	676	596	720	681	690	1155	478	9.01314	14.9966	16.925	17.4309	12.1659	19.044	13.3804	15.0129	14.8177	13.8912	14.5867	11.3709
ENSG00000018625	0.931226	12.6477	3.55671	8.90875	5.21515	0.98003	5.9687	11.8131	0.915766	8.63885	8.75729	-0.24632	0.843044	0.40254	0.99996	ATP1A2	chr1	+	160085549	160113381	5421	protein_coding	ATPase_Na+/K+_transporting_alpha_2_polypeptide	1	10	3	13	4	1	6	12	1	15	8	0	0.00940099	0.118871	0.033161	0.0879323	0.0493068	0.0098233	0.0547416	0.114249	0.00880901	0.0828899	0.0832705
ENSG00000018699	1163.1	940.987	1224.7	1030.67	1056.07	1666.05	977.872	1160.64	1211.56	1039.54	761.884	0.19132	1.14181	0.31287	0.99996	TTC27	chr2	+	32853099	33046118	2876	protein_coding	tetratricopeptide_repeat_domain_27	1249	744	1033	1504	810	1700	983	1179	1323	1805	696	22.5033	22.1323	16.6701	21.5227	19.1753	18.8201	31.4773	16.9048	21.158	21.9673	18.8009	13.6553
ENSG00000018869	47.4925	135.33	34.3816	113.758	28.6833	74.4823	31.8331	51.1901	89.7451	55.2887	72.2476	0.20476	1.15249	0.4632	0.99996	ZNF582	chr19	-	56887413	56904914	2824	protein_coding	zinc_finger_protein_582	51	107	29	166	22	76	32	52	98	96	66	1.42416	0.920362	2.4416	0.615345	2.1554	0.520576	1.43313	0.560443	0.950359	1.65717	1.01835	1.31874
ENSG00000019102	14.8996	5.05907	4.74229	6.16759	10.4303	0	10.9426	3.9377	3.66306	4.03146	9.85195	0.025626	1.01792	0.93264	0.99996	VSIG2	chr11	-	124617368	124622134	1191	protein_coding	V-set_and_immunoglobulin_domain_containing_2	16	4	4	9	8	0	11	4	4	7	9	0.222161	0.684638	0.216423	0.201249	0.277086	0.448853	0	0.456801	0.173339	0.160382	0.176066	0.426394
ENSG00000019144	1597.98	804.392	1448.77	755.187	1178.62	525.296	2527.75	1518.97	1318.7	1841.23	1622.29	-0.60649	0.656793	0.010991	0.63451	PHLDB1	chr11	+	118477155	118528741	5945	protein_coding	pleckstrin_homology-like_domain_family_B_member_1	1716	636	1222	1102	904	536	2541	1543	1440	3197	1482	8.90138	14.7102	6.89383	12.317	6.79695	10.1612	4.8012	21.1397	13.3956	11.5669	16.1094	14.0662
ENSG00000019169	0	0	0	2.05586	0	0	0	0	0	0	0	0.10976	1.07905	0.39424	NA	MARCO	chr2	+	119699742	119752236	1843	protein_coding	macrophage_receptor_with_collagenous_structure	0	0	0	3	0	0	0	0	0	0	0	0.0861401	0	0	0	0.0596871	0	0	0	0	0	0	0
ENSG00000019186	8.38103	2.52954	1.18557	84.2904	9.12651	4.90015	2.98435	10.8287	5.4946	9.7907	3.28398	0.58838	1.50356	0.046391	0.9003	CYP24A1	chr20	-	52769988	52790512	3262	protein_coding	cytochrome_P450_family_24_subfamily_A_polypeptide_1	9	2	1	123	7	5	3	11	6	17	3	0.470461	0.140609	0.0395095	0.0183697	1.38263	0.143397	0.081625	0.0454866	0.174043	0.0878362	0.156119	0.0518941
ENSG00000019485	172.277	366.783	130.413	177.49	376.795	184.246	277.545	206.729	154.764	220.003	214.554	0.015205	1.0106	0.95222	0.99996	PRDM11	chr11	+	45115564	45247734	3111	protein_coding	PR_domain_containing_11	185	290	110	259	289	188	279	210	169	382	196	1.90514	3.03057	6.00694	2.11874	3.0527	6.20761	3.21807	4.43558	3.48392	2.59414	3.67835	3.55497
ENSG00000019505	140.615	126.477	61.6497	50.7113	58.6704	94.0829	144.244	238.231	158.428	185.447	159.821	-0.61996	0.650689	0.015746	0.70667	SYT13	chr11	-	45261852	45307870	5144	protein_coding	synaptotagmin_XIII	151	100	52	74	45	96	145	242	173	322	146	1.73858	1.49599	1.25272	0.605743	0.527491	0.584572	0.993819	1.39416	2.42808	1.60602	1.87519	1.60152
ENSG00000019549	477.719	815.775	1433.36	511.91	409.389	792.845	852.53	565.06	577.848	414.089	1467.94	-0.062151	0.957835	0.81632	0.99996	SNAI2	chr8	-	49830249	49834299	2204	protein_coding	snail_homolog_2_(Drosophila)	513	645	1209	747	314	809	857	574	631	719	1341	15.4626	11.862	18.8583	32.8701	12.4278	9.52016	19.5467	19.2316	13.4415	13.6718	9.77253	34.3319
ENSG00000019582	9.31226	26.5601	13.0413	10.9646	29.9871	5.88018	16.9113	1.96885	5.4946	5.75923	55.8277	-0.036365	0.975109	0.90469	0.99996	CD74	chr5	-	149781200	149792492	1727	protein_coding	CD74_molecule_major_histocompatibility_complex_class_II_invariant_chain	10	21	11	16	23	6	17	2	6	10	51	0.520914	0.295094	0.783578	0.381668	0.339713	0.889942	0.18501	0.486858	0.0597704	0.165907	0.173459	1.66632
ENSG00000019991	0	1.26477	0	2.05586	0	0	0	1.96885	0	0	0	0.078805	1.05614	0.63521	NA	HGF	chr7	-	81328322	81399754	5989	protein_coding	hepatocyte_growth_factor_(hepapoietin_A;_scatter_factor)	0	1	0	3	0	0	0	2	0	0	0	0.017672	0	0.0107597	0	0.0183676	0	0	0	0.0172355	0	0	0
ENSG00000019995	445.126	1109.2	451.703	631.15	396.351	748.743	291.472	758.992	634.626	544.248	710.435	0.10226	1.07345	0.67855	0.99996	ZRANB1	chr10	+	126630692	126676758	5695	protein_coding	zinc_finger_RAN-binding_domain_containing_1	478	877	381	921	304	764	293	771	693	945	649	6.33724	4.27747	9.92341	4.00882	5.92994	3.56703	7.14392	2.5446	6.9873	5.81093	4.97082	6.4303
ENSG00000020129	1264.6	536.262	1036.19	915.545	1010.44	1246.6	1630.45	1036.6	796.717	1234.2	850.552	-0.1461	0.90369	0.51276	0.99996	NCDN	chr1	+	36023074	36032875	3683	protein_coding	neurochondrin	1358	424	874	1336	775	1272	1639	1053	870	2143	777	11.9401	18.7911	7.41855	14.2199	13.3011	14.0613	18.3917	22.0102	14.7562	11.2804	17.4305	11.9042
ENSG00000020181	307.304	111.3	197.99	73.3258	234.682	110.743	425.767	172.274	246.341	226.338	457.568	-0.52568	0.694632	0.052801	0.92918	GPR124	chr8	+	37641709	37702414	6270	protein_coding	G_protein-coupled_receptor_124	330	88	167	107	180	113	428	175	269	393	418	2.09312	2.68225	0.90442	1.59601	0.62575	1.91837	0.959727	3.37615	1.44052	2.04876	1.87765	3.76174
ENSG00000020256	836.241	956.165	960.313	1049.18	1398.96	1080.97	1433.48	776.711	750.013	1010.17	769.547	0.14008	1.10197	0.48976	0.99996	ZFP64	chr20	-	50668202	50820847	3264	protein_coding	ZFP64_zinc_finger_protein	898	756	810	1531	1073	1103	1441	789	819	1754	703	17.4937	14.021	14.9254	14.8703	17.1992	21.9673	17.9954	21.8353	12.476	11.9823	16.0979	12.1531
ENSG00000020426	294.267	508.437	510.981	729.147	413.301	356.731	306.393	535.527	546.712	418.696	375.469	0.045085	1.03174	0.84117	0.99996	MNAT1	chr14	+	61201460	61436671	2635	protein_coding	menage_a_trois_homolog_1_cyclin_H_assembly_factor_(Xenopus_laevis)	316	402	431	1064	317	364	308	544	597	727	343	6.82822	6.11166	9.83106	9.80127	14.8063	8.03906	7.35627	5.78117	10.6553	10.8193	8.26501	7.34504
ENSG00000020577	1151.93	1044.7	691.188	1413.06	1561.94	970.23	957.977	1940.3	1025.66	2193.69	1629.95	-0.14383	0.905113	0.57608	0.99996	SAMD4A	chr14	+	55033815	55260033	6565	protein_coding	sterile_alpha_motif_domain_containing_4A	1237	826	583	2062	1198	990	963	1971	1120	3809	1489	20.6032	9.60258	8.10775	5.32132	11.517	12.1941	8.03041	7.255	15.4953	8.14685	17.3807	12.7979
ENSG00000020633	1461.09	1666.96	1535.31	943.642	2133	1421.04	2157.69	1148.82	887.377	1482.43	1826.99	0.078562	1.05596	0.73104	0.99996	RUNX3	chr1	-	25226002	25291612	4340	protein_coding	runt-related_transcription_factor_3	1569	1318	1295	1377	1636	1450	2169	1167	969	2574	1669	23.8134	18.4241	19.5695	17.8799	11.634	25.1895	17.7916	24.7181	13.8781	10.662	17.7668	21.6994
ENSG00000020922	450.713	513.496	478.971	620.186	295.96	588.018	159.165	571.951	874.557	288.538	630.525	-0.096065	0.935581	0.72051	0.99996	MRE11A	chr11	-	94152895	94227074	2746	protein_coding	MRE11_meiotic_recombination_11_homolog_A_(S._cerevisiae)	484	406	404	905	227	600	160	581	955	501	576	5.10687	8.98251	9.52753	8.8159	12.0846	5.52398	11.6356	2.88181	10.92	16.6077	5.46546	11.8359
ENSG00000021300	28.868	10.1181	11.8557	11.6499	5.21515	8.82027	16.9113	19.6885	22.8942	19.0055	20.7986	-0.27887	0.824236	0.33341	0.99996	PLEKHB1	chr11	+	73357223	73373864	2380	protein_coding	pleckstrin_homology_domain_containing_family_B_(evectins)_member_1	31	8	10	17	4	9	17	20	25	33	19	0.555869	0.663801	0.216605	0.251773	0.261913	0.112308	0.201374	0.353279	0.433712	0.501614	0.415362	0.450461
ENSG00000021355	183.451	65.7679	91.289	252.871	123.86	60.7619	123.353	289.421	148.354	285.658	216.743	-0.39923	0.758263	0.14739	0.99996	SERPINB1	chr6	-	2832566	2842240	2619	protein_coding	serpin_peptidase_inhibitor_clade_B_(ovalbumin)_member_1	197	52	77	369	95	62	124	294	162	496	198	4.42505	3.8334	1.27945	1.76174	5.16625	2.4239	1.26065	2.3417	5.79376	2.95383	5.6733	4.26589
ENSG00000021461	1.86245	7.58861	0	0	1.30379	0	0	1.96885	0	0	0	0.16398	1.12037	0.37185	NA	CYP3A43	chr7	+	99425636	99463718	1848	protein_coding	cytochrome_P450_family_3_subfamily_A_polypeptide_43	2	6	0	0	1	0	0	2	0	0	0	0	0.0551545	0.209221	0	0	0.0361597	0	0	0.0558569	0	0	0
ENSG00000021488	2.79368	0	0	0	3.91136	1.96006	0	1.96885	0	1.15185	0	0.10448	1.07511	0.59593	NA	SLC7A9	chr19	-	33321415	33360672	1998	protein_coding	solute_carrier_family_7_(glycoprotein-associated_amino_acid_transporter_light_chain_bo+_system)_member_9	3	0	0	0	3	2	0	2	0	2	0	0	0.0765207	0	0	0	0.100335	0.0533054	0	0.0516634	0	0.0299864	0
ENSG00000021574	473.994	1481.04	813.302	550.286	393.744	1320.1	731.166	1172.45	1489.95	717.025	1767.88	-0.38759	0.764405	0.14829	0.99996	SPAST	chr2	+	32288680	32382706	5117	protein_coding	spastin	509	1171	686	803	302	1347	735	1191	1627	1245	1615	6.72214	5.06939	14.7468	8.03331	5.75419	3.94383	14.0181	7.10424	12.0128	15.1837	7.28859	17.8089
ENSG00000021645	4.65613	1.26477	3.55671	6.16759	9.12651	8.82027	9.94784	5.90655	7.32613	5.18331	4.37864	0.131	1.09505	0.66673	0.99996	NRXN3	chr14	+	78708734	80330762	6446	protein_coding	neurexin_3	5	1	3	9	7	9	10	6	8	9	4	0.164191	0.0395305	0.00999689	0.027888	0.0511961	0.0725662	0.0743514	0.0767283	0.0480408	0.0592661	0.0418256	0.0350147
ENSG00000021762	196.489	64.5032	98.4024	52.0819	155.151	53.9017	228.8	101.396	104.397	156.651	43.7864	-0.20912	0.865065	0.46008	0.99996	OSBPL5	chr11	-	3108346	3187969	3889	protein_coding	oxysterol_binding_protein-like_5	211	51	83	76	119	55	230	103	114	272	40	1.29269	2.76502	0.845059	1.27887	0.716572	2.04473	0.753116	2.92507	1.36694	1.39982	2.09518	0.580367
ENSG00000021776	723.562	1059.88	828.714	1055.34	949.157	1530.81	743.103	1390.99	1460.65	934.148	1461.37	-0.061711	0.958127	0.79189	0.99996	AQR	chr15	-	35147732	35262040	5945	protein_coding	aquarius_homolog_(mouse)	777	838	699	1540	728	1562	747	1413	1595	1622	1335	15.3015	6.66074	9.08337	7.04549	9.49846	8.18287	13.9916	6.21462	12.267	12.812	8.17314	12.671
ENSG00000021826	1085.81	1717.55	801.446	739.426	1015.65	1225.04	590.901	1260.06	1006.43	1178.92	1066.2	0.067513	1.04791	0.76297	0.99996	CPS1	chr2	+	211342406	211543831	5821	protein_coding	carbamoyl-phosphate_synthase_1_mitochondrial	1166	1358	676	1079	779	1250	594	1280	1099	2047	974	8.3819	10.2083	15.0334	6.95881	6.79686	8.94265	11.4353	5.04702	11.3491	9.01585	10.5344	9.44152
ENSG00000022267	757.086	1383.66	966.241	657.191	1053.46	659.56	982.846	814.119	858.073	838.545	996.142	-0.021213	0.985404	0.9182	0.99996	FHL1	chrX	+	135229559	135293518	2888	protein_coding	four_and_a_half_LIM_domains_1	813	1094	815	959	808	673	988	827	937	1456	910	12.2769	14.3465	24.4104	16.9101	12.176	18.6956	12.4095	16.9202	14.7794	15.4935	15.1027	17.7797
ENSG00000022277	1738.6	1830.12	1617.12	1195.14	1840.95	1851.28	1763.75	1285.66	1436.84	1509.5	1446.05	0.19839	1.14742	0.25499	0.99996	RTFDC1	chr20	+	55043647	55093943	2193	protein_coding	replication_termination_factor_2_domain_containing_1	1867	1447	1364	1744	1412	1889	1773	1306	1569	2621	1321	46.9102	43.3869	42.5192	37.2702	29.1603	43.0252	45.8702	39.9867	30.7364	34.1657	35.8029	33.9895
ENSG00000022556	35.3866	8.85338	10.6701	17.8175	7.82273	8.82027	12.9322	17.7196	12.8207	13.2462	7.66263	0.14054	1.10232	0.63288	0.99996	NLRP2	chr19	+	55464498	55512510	3744	protein_coding	NLR_family_pyrin_domain_containing_2	38	7	9	26	6	9	13	18	14	23	7	0.19788	0.51725	0.120481	0.144043	0.254637	0.107088	0.12801	0.171733	0.248134	0.178566	0.184027	0.105498
ENSG00000022567	360.384	399.667	355.671	335.791	385.921	254.808	465.559	251.028	300.371	227.49	441.148	0.096846	1.06943	0.65132	0.99996	SLC45A4	chr8	-	142217265	142318404	7483	protein_coding	solute_carrier_family_45_member_4	387	316	300	490	296	260	468	255	328	395	403	3.07626	2.63565	2.72124	2.40232	2.40107	2.64328	1.85027	3.09326	1.75879	2.09317	1.58129	3.03885
ENSG00000022840	2065.46	2313.26	1811.55	2025.71	1754.9	2686.26	2676.96	2262.21	2203.33	2714.9	2647.99	-0.28154	0.822712	0.12069	0.99996	RNF10	chr12	+	120971283	121015397	3825	protein_coding	ring_finger_protein_10	2218	1829	1528	2956	1346	2741	2691	2298	2406	4714	2419	18.9401	29.5517	30.8132	23.9374	28.3372	23.5147	38.1605	34.7959	31.0075	30.038	36.9188	35.6849
ENSG00000022976	613.678	398.402	496.754	571.53	580.185	475.315	730.171	491.228	425.831	570.74	514.491	-0.10765	0.928099	0.57894	0.99996	ZNF839	chr14	+	102783714	102809044	3325	protein_coding	zinc_finger_protein_839	659	315	419	834	445	485	734	499	465	991	470	5.72955	10.1006	6.10483	7.55106	9.19727	8.94324	7.7676	10.9182	7.74565	6.67833	8.92836	7.97603
ENSG00000023041	565.254	1812.41	795.518	709.958	307.694	1258.36	278.539	908.624	912.103	636.395	623.957	0.26598	1.20245	0.33654	0.99996	ZDHHC6	chr10	-	114190058	114206672	2170	protein_coding	zinc_finger_DHHC-type_containing_6	607	1433	671	1036	236	1284	280	923	996	1105	570	15.2416	14.2555	42.5541	18.5289	17.5059	7.26739	31.5096	6.38181	21.9528	21.9183	15.2543	14.8216
ENSG00000023171	496.343	1033.32	324.847	540.007	683.185	1447.5	456.606	390.817	397.443	476.865	297.748	0.62418	1.54133	0.01592	0.70728	GRAMD1B	chr11	+	123396344	123498482	7723	protein_coding	GRAM_domain_containing_1B	533	817	274	788	524	1477	459	397	434	828	272	3.06974	3.51718	6.81696	2.12594	3.74132	4.5339	10.1843	2.93949	2.6531	2.68355	3.21169	1.9873
ENSG00000023191	3032.07	2968.41	2649.75	2094.93	2487.63	1915.96	3795.1	2151.95	2088.86	2831.24	2074.38	0.062212	1.04407	0.77042	0.99996	RNH1	chr11	-	494512	507300	3281	protein_coding	ribonuclease/angiogenin_inhibitor_1	3256	2347	2235	3057	1908	1955	3815	2186	2281	4916	1895	59.8057	50.5745	46.0959	40.8185	34.1644	38.8596	31.7305	57.5088	34.3869	33.199	44.8844	32.5899
ENSG00000023228	1980.72	2194.37	2763.57	3255.12	2550.21	2757.81	1536.94	2059.42	2774.77	2050.86	3309.16	0.15272	1.11166	0.45686	0.99996	NDUFS1	chr2	-	206986149	207024327	5211	protein_coding	NADH_dehydrogenase_(ubiquinone)_Fe-S_protein_1_75kDa_(NADH-coenzyme_Q_reductase)	2127	1735	2331	4750	1956	2814	1545	2092	3030	3561	3023	29.3688	20.8017	21.4552	26.8044	33.4239	25.0827	28.7568	14.664	20.72	27.7669	20.4711	32.7339
ENSG00000023287	690.969	2398	916.447	2541.05	1116.04	2363.83	520.272	2719.97	2492.72	942.211	3150.43	-0.14351	0.905314	0.61652	0.99996	RB1CC1	chr8	-	53535016	53658403	6635	protein_coding	RB1-inducible_coiled-coil_1	742	1896	773	3708	856	2412	523	2763	2722	1636	2878	13.8219	5.69923	18.4142	6.98111	20.4919	8.62103	19.3586	3.89858	21.4926	19.5909	7.38639	24.4754
ENSG00000023318	765.468	1693.52	869.024	1506.26	760.108	1009.43	539.173	1057.27	1093.42	712.993	980.816	0.26977	1.20562	0.24413	0.99996	ERP44	chr9	-	102741461	102861322	4854	protein_coding	endoplasmic_reticulum_protein_44	822	1339	733	2198	583	1030	542	1074	1194	1238	896	11.3382	8.63028	17.7761	9.04878	16.604	8.02593	11.2999	5.52262	11.4197	11.7466	7.6403	10.4157
ENSG00000023330	1134.23	727.242	1293.46	1298.62	1846.16	1116.25	1510.08	1037.58	1002.76	1335.57	1338.77	-0.086621	0.941726	0.69849	0.99996	ALAS1	chr3	+	52232102	52248343	2430	protein_coding	aminolevulinate_delta-_synthase_1	1218	575	1091	1895	1416	1139	1518	1054	1095	2319	1223	14.4165	25.5443	15.2481	26.9032	28.5948	38.9389	24.9606	30.8966	22.3863	21.5186	28.588	28.3988
ENSG00000023445	89.3977	313.662	193.248	1156.77	70.4045	139.164	61.6766	1026.76	515.576	406.026	795.819	-0.33541	0.792559	0.25774	0.99996	BIRC3	chr11	+	102188215	102210134	5197	protein_coding	baculoviral_IAP_repeat_containing_3	96	248	163	1688	54	142	62	1043	563	705	727	1.99578	0.941394	3.07506	1.87941	11.9098	0.694332	1.45503	0.590045	10.3581	5.17323	4.06374	7.89336
ENSG00000023516	449.782	1030.79	372.269	809.325	569.755	1126.05	248.696	1088.77	1371.82	502.205	1300.46	-0.15311	0.89931	0.58395	0.99996	AKAP11	chr13	+	42846289	42897396	9913	protein_coding	A_kinase_(PRKA)_anchor_protein_11	483	815	314	1181	437	1149	250	1106	1498	872	1188	5.40238	2.4831	5.29795	1.89806	4.36847	2.9458	6.17237	1.24733	5.75836	7.21628	2.63512	6.76226
ENSG00000023572	206.732	328.84	350.929	439.27	277.707	311.65	291.472	303.203	258.246	239.584	302.126	0.20292	1.15103	0.30185	0.99996	GLRX2	chr1	-	193065598	193075244	1131	protein_coding	glutaredoxin_2	222	260	296	641	213	318	293	308	282	416	276	16.5166	10.0033	14.8138	15.6825	20.7816	12.5847	14.9727	12.813	14.0552	11.9067	11.0185	13.7698
ENSG00000023608	85.6728	333.899	199.176	773.69	142.113	441.994	44.7653	319.938	283.888	104.818	274.76	0.33302	1.25965	0.26628	0.99996	SNAPC1	chr14	+	62229075	62263146	2656	protein_coding	small_nuclear_RNA_activating_complex_polypeptide_1_43kDa	92	264	168	1129	109	451	45	325	310	182	251	3.00856	1.76528	6.40517	3.79024	15.5866	2.74236	9.04244	0.837973	6.31545	5.57365	2.05274	5.33244
ENSG00000023697	974.062	653.885	882.065	1074.53	629.729	736.983	563.048	891.889	981.701	844.304	668.838	0.066206	1.04696	0.73938	0.99996	DERA	chr12	+	16064106	16190220	1709	protein_coding	deoxyribose-phosphate_aldolase_(putative)	1046	517	744	1568	483	752	566	906	1072	1466	611	25.6698	31.192	19.4941	26.0865	33.6425	18.8856	23.4322	16.3802	27.3612	29.9543	25.697	20.1734
ENSG00000023734	4329.27	7655.64	5400.28	8824.45	3984.37	7451.17	3781.17	5597.44	6597.18	3802.25	5695.52	0.24919	1.18854	0.25994	0.99996	STRAP	chr12	+	16035325	16056412	1866	protein_coding	serine/threonine_kinase_receptor_associated_protein	4649	6053	4555	12877	3056	7603	3801	5686	7204	6602	5203	164.882	126.97	209.033	146.272	253.039	109.438	216.975	100.747	157.269	184.361	105.987	157.334
ENSG00000023839	13.9684	34.1487	30.8249	7.53817	18.253	23.5207	18.9009	10.8287	7.32613	21.8851	8.75729	0.37076	1.29303	0.2035	0.99996	ABCC2	chr10	+	101542489	101611949	5312	protein_coding	ATP-binding_cassette_sub-family_C_(CFTR/MRP)_member_2	15	27	26	11	14	24	19	11	8	38	8	0.159394	0.143908	0.327537	0.293293	0.075931	0.176115	0.240597	0.176906	0.106877	0.0719181	0.214297	0.0849791
ENSG00000023892	437.676	118.888	251.341	163.784	312.909	167.585	514.303	270.717	219.784	373.774	239.731	-0.35601	0.781322	0.16978	0.99996	DEF6	chr6	+	35265595	35289548	2262	protein_coding	differentially_expressed_in_FDCP_6_homolog_(mouse)	470	94	212	239	240	171	517	275	240	649	219	4.16425	10.5891	2.67787	5.61602	3.87427	7.08998	4.02569	11.3043	6.27464	5.0667	8.59492	5.46301
ENSG00000023902	1266.47	1264.77	1179.64	911.433	1537.17	720.322	1507.1	1461.87	1102.58	1895.36	1347.53	-0.28455	0.820998	0.16399	0.99996	PLEKHO1	chr1	+	150121373	150132260	3743	protein_coding	pleckstrin_homology_domain_containing_family_O_member_1	1360	1000	995	1330	1179	735	1515	1485	1204	3291	1231	17.2908	18.5171	17.2161	15.929	13.0292	21.0485	10.4569	20.0188	20.4765	15.3608	26.3389	18.5575
ENSG00000023909	893.045	3198.6	1650.32	2408.79	1357.24	2645.1	1188.77	2173.61	1773.84	1393.16	2448.76	0.021946	1.01533	0.9347	0.99996	GCLM	chr1	-	94350761	94374966	4857	protein_coding	glutamate-cysteine_ligase_modifier_subunit	959	2529	1392	3515	1041	2699	1195	2208	1937	2419	2237	7.00571	10.0624	33.5533	17.1734	26.5364	14.3222	29.5918	12.1687	23.4628	19.0444	14.9196	25.9883
ENSG00000024048	717.975	1500.01	778.92	1130.04	795.31	1534.73	604.828	1124.21	1361.74	775.193	1677.02	0.049324	1.03478	0.84284	0.99996	UBR2	chr6	+	42531800	42661242	7857	protein_coding	ubiquitin_protein_ligase_E3_component_n-recognin_2	771	1186	657	1649	610	1566	608	1142	1487	1346	1532	10.5204	5.00093	9.72709	5.01065	7.6957	5.18799	10.6138	3.8273	7.50167	9.03776	5.1319	11.0023
ENSG00000024422	2023.55	1188.88	1095.47	1362.35	2485.02	1933.6	3176.34	2264.18	1531.16	2889.41	1333.3	-0.33316	0.793796	0.16003	0.99996	EHD2	chr19	+	48216600	48246391	3585	protein_coding	EH-domain_containing_2	2173	940	924	1988	1906	1973	3193	2300	1672	5017	1218	24.0016	30.8904	16.8964	15.4443	20.3335	35.5271	29.3072	44.051	33.1122	22.2717	41.9223	19.1707
ENSG00000024526	245.844	3331.4	937.787	2627.39	355.934	3169.42	466.554	3427.77	2908.47	607.023	2230.92	-0.11077	0.926094	0.70879	0.99996	DEPDC1	chr1	-	68939835	68962904	5331	protein_coding	DEP_domain_containing_1	264	2634	791	3834	273	3234	469	3482	3176	1054	2038	3.98057	2.52376	31.8392	8.89106	26.3711	3.422	32.3049	4.35121	33.7108	28.4497	5.92273	21.5713
ENSG00000024862	346.416	479.347	399.538	358.406	348.111	335.17	226.811	305.172	380.959	288.538	394.078	0.16972	1.12484	0.38144	0.99996	CCDC28A	chr6	+	139094657	139114456	1496	protein_coding	coiled-coil_domain_containing_28A	372	379	337	523	267	342	228	310	416	501	360	9.55084	12.6726	16.3254	13.4985	12.819	11.9263	12.1739	7.53788	10.695	13.2791	10.0322	13.5785
ENSG00000025039	554.079	636.178	698.301	398.838	788.791	843.806	429.747	717.646	671.257	492.415	683.069	0.091446	1.06544	0.66141	0.99996	RRAGD	chr6	-	90074355	90121989	4900	protein_coding	Ras-related_GTP_binding_D	595	503	589	582	605	861	432	729	733	855	624	6.06945	6.18834	6.61496	7.20286	4.35523	8.2506	9.35716	4.36047	7.67857	7.14355	5.22709	7.1857
ENSG00000025156	196.489	475.553	301.135	509.854	268.58	387.112	124.348	288.436	409.347	132.462	316.357	0.30655	1.23675	0.24415	0.99996	HSF2	chr6	+	122720691	122754264	2643	protein_coding	heat_shock_transcription_factor_2	211	376	254	744	206	395	125	293	447	230	289	4.20467	4.06854	9.16739	5.75867	10.3219	5.20831	7.9586	2.33915	5.72162	8.07638	2.60688	6.16994
ENSG00000025293	984.306	791.745	991.138	895.672	1280.32	877.127	1172.85	1487.47	1145.62	1385.1	1298.27	-0.42679	0.743915	0.016871	0.70937	PHF20	chr20	+	34359896	34538303	5922	protein_coding	PHD_finger_protein_20	1057	626	836	1307	982	895	1179	1511	1251	2405	1186	6.21942	9.09619	6.81179	8.45909	8.09266	11.0808	8.04807	9.84671	13.1688	10.0878	12.1657	11.3005
ENSG00000025423	57.736	44.2669	36.7527	39.7467	31.2909	41.1613	21.8852	48.2368	22.8942	42.6183	16.4199	0.31355	1.24276	0.22451	0.99996	HSD17B6	chr12	+	57145945	57181574	1751	protein_coding	hydroxysteroid_(17-beta)_dehydrogenase_6	62	35	31	58	24	42	22	49	25	74	15	0.967104	1.80451	1.28806	1.06087	1.21458	0.915907	1.27732	0.621416	1.4443	0.681805	1.266	0.483376
ENSG00000025434	148.065	50.5907	103.145	100.052	84.7462	69.5822	143.249	121.084	90.6609	131.311	56.9224	-0.22298	0.856794	0.37093	0.99996	NR1H3	chr11	+	47269851	47290396	2731	protein_coding	nuclear_receptor_subfamily_1_group_H_member_3	159	40	87	146	65	71	144	123	99	228	52	1.25951	2.96707	0.943829	1.9089	1.96027	1.59044	1.38444	2.60787	2.32451	1.73109	2.50094	1.07439
ENSG00000025708	28.868	3.7943	24.897	16.4469	13.0379	7.84024	29.8435	16.7352	21.0626	28.2203	31.7452	-0.28526	0.820594	0.32889	0.99996	TYMP	chr22	-	50964181	50968485	2049	protein_coding	thymidine_phosphorylase	31	3	21	24	10	8	30	17	23	49	29	0.878105	0.771033	0.0943484	0.614134	0.429491	0.326125	0.207915	0.724144	0.428209	0.536034	0.716381	0.798613
ENSG00000025770	1249.7	1148.41	1377.63	1115.65	1967.42	853.606	2168.63	892.873	1119.98	1124.2	926.083	-0.007582	0.994758	0.97421	0.99996	NCAPH2	chr22	+	50946645	50961901	2077	protein_coding	non-SMC_condensin_II_complex_subunit_H2	1342	908	1162	1628	1509	871	2180	907	1223	1952	846	23.1599	32.9283	28.1711	33.524	28.741	48.5489	22.3315	51.9118	22.5382	28.1188	28.1535	22.9834
ENSG00000025772	3172.69	3562.85	2959.19	2566.4	3578.9	1987.5	3327.55	2113.56	2422.2	2474.74	1374.89	0.17086	1.12573	0.47935	0.99996	TOMM34	chr20	-	43570771	43589127	2062	protein_coding	translocase_of_outer_mitochondrial_membrane_34	3407	2817	2496	3745	2745	2028	3345	2147	2645	4297	1256	28.6664	84.2047	88.0346	72.534	66.5959	88.957	52.3741	80.233	53.7393	61.2553	62.4261	34.3701
ENSG00000025796	691.901	2227.26	833.457	1476.11	790.095	1592.55	634.672	1501.25	1586.11	758.491	2183.85	-0.044107	0.96989	0.86887	0.99996	SEC63	chr6	-	108188960	108279393	6411	protein_coding	SEC63_homolog_(S._cerevisiae)	743	1761	703	2154	606	1625	638	1525	1732	1317	1995	10.4913	5.90631	17.7006	6.57075	12.3198	6.31645	13.4978	4.92199	12.277	12.9012	6.15389	17.5589
ENSG00000025800	2292.68	1879.45	1870.83	2011.32	3456.34	2615.7	2464.08	2394.12	2109.01	2509.87	2566.98	-0.00070781	0.99951	0.997	0.99996	KPNA6	chr1	+	32573639	32642169	7378	protein_coding	karyopherin_alpha_6_(importin_alpha_7)	2462	1486	1578	2935	2651	2669	2477	2432	2303	4358	2345	18.5696	17.006	12.9788	12.816	14.5866	24.0103	19.264	16.6048	17.0127	14.906	17.6945	17.9343
ENSG00000026025	9545.99	13473.6	10655.9	11659.5	6010.46	16386.1	6731.7	19686.5	15519.5	13724.8	17744.5	-0.18856	0.877481	0.44898	0.99996	VIM	chr10	+	17270258	17279592	2666	protein_coding	vimentin	10251	10653	8988	17014	4610	16720	6767	19998	16947	23831	16210	364.04	195.956	257.494	202.017	234.008	115.549	333.974	125.54	387.146	303.556	267.776	343.086
ENSG00000026036	89.3977	60.7089	90.1034	57.5642	58.6704	15.6805	73.614	51.1901	52.1987	58.1683	48.1651	0.1705	1.12545	0.52253	0.99996	RTEL1-TNFRSF6B	chr20	+	62290653	62330037	5751	protein_coding	RTEL1-TNFRSF6B_readthrough_(non-protein_coding)	96	48	76	84	45	16	74	52	57	101	44	0.818947	0.850709	0.53784	0.791874	0.535575	0.522872	0.148154	0.636406	0.466669	0.473302	0.526099	0.431708
ENSG00000026103	99.6411	254.218	187.32	354.294	79.531	335.17	94.5044	167.352	173.08	95.6033	374.374	0.12003	1.08676	0.67486	0.99996	FAS	chr10	+	90750414	90775542	2563	protein_coding	Fas_(TNF_receptor_superfamily_member_6)	107	201	158	517	61	342	95	170	189	166	342	2.37443	2.12759	5.05362	3.69398	7.3965	1.5904	7.10582	1.83325	3.42333	3.52143	1.94021	7.52936
ENSG00000026297	185.314	72.0918	181.392	56.8789	92.5689	105.843	138.275	77.7696	71.4298	131.311	140.117	0.058519	1.0414	0.82107	0.99996	RNASET2	chr6	-	167342992	167370679	2445	protein_coding	ribonuclease_T2	199	57	153	83	71	108	139	79	78	228	128	2.70546	4.14789	1.50228	3.74971	1.24475	1.94047	2.35224	2.81178	1.66762	1.52343	2.79348	2.95401
ENSG00000026508	8334.47	11001	9449	13812.7	5569.78	10750.9	8297.49	12141.9	10216.3	10233.6	12778	-0.22131	0.857786	0.38173	0.99996	CD44	chr11	+	35160417	35253949	4589	protein_coding	CD44_molecule_(Indian_blood_group)	8950	8698	7970	20156	4272	10970	8341	12334	11156	17769	11673	30.3398	99.3935	122.14	104.07	161.054	62.207	127.299	89.8971	138.719	116.091	115.994	143.531
ENSG00000026559	324.998	384.489	435.105	150.078	371.579	191.106	582.943	166.368	253.667	276.443	295.559	0.10116	1.07264	0.70431	0.99996	KCNG1	chr20	-	49620193	49639666	2211	protein_coding	potassium_voltage-gated_channel_subfamily_G_member_1	349	304	367	219	285	195	586	169	277	480	270	12.9006	8.04433	8.86013	9.94633	3.63195	8.61356	4.69659	13.1086	3.945	5.9827	6.50343	6.89057
ENSG00000026652	904.22	360.459	1042.12	712.014	985.663	435.134	925.149	884.014	805.874	1014.2	773.925	-0.15837	0.896037	0.49843	0.99996	AGPAT4	chr6	-	161551011	161695093	7865	protein_coding	1-acylglycerol-3-phosphate_O-acyltransferase_4	971	285	879	1039	756	444	930	898	880	1761	707	6.08919	6.29178	2.33508	6.69693	4.84397	6.42317	3.00622	5.84831	5.89286	5.34306	6.70734	5.07226
ENSG00000026751	110.816	144.184	109.073	226.83	92.5689	60.7619	41.7809	61.0343	67.7667	64.5034	72.2476	0.90795	1.87638	0.00054266	0.21516	SLAMF7	chr1	+	160709037	160724611	3542	protein_coding	SLAM_family_member_7	119	114	92	331	71	62	42	62	74	112	66	3.57074	1.71219	2.07401	1.55641	3.4266	1.33948	0.932138	0.586471	0.903425	0.997676	0.947238	1.05142
ENSG00000026950	711.456	328.84	513.352	499.575	680.577	383.192	347.179	397.708	502.756	514.876	625.052	0.27689	1.21158	0.25941	0.99996	BTN3A1	chr6	+	26402465	26415444	3442	protein_coding	butyrophilin_subfamily_3_member_A1	764	260	433	729	522	391	349	404	549	894	571	16.6197	11.3119	4.86763	7.53811	7.76606	10.1341	6.04927	5.01488	6.05786	7.61672	7.78066	9.36064
ENSG00000027001	420.914	230.188	358.043	409.117	391.136	497.855	332.258	242.169	418.505	243.616	390.794	0.2177	1.16288	0.30303	0.99996	MIPEP	chr13	-	24304328	24463558	2400	protein_coding	mitochondrial_intermediate_peptidase	452	182	302	597	300	508	334	246	457	423	357	8.467	9.59799	4.88669	7.54017	9.1211	8.35288	11.2717	6.88305	5.29021	9.09309	5.27982	8.39339
ENSG00000027075	29.7992	89.7985	86.5467	153.505	78.2273	76.4424	79.5827	116.162	76.9244	96.7551	112.75	-0.084798	0.942917	0.74023	0.99996	PRKCH	chr14	+	61654277	62017694	3582	protein_coding	protein_kinase_C_eta	32	71	73	224	60	78	80	118	84	168	103	1.53645	0.455279	1.27728	1.22119	2.29301	1.11931	1.15959	1.10461	1.70022	1.11985	1.40499	1.62253
ENSG00000027644	0.931226	10.1181	3.55671	0	2.60758	0	3.97913	0	0	2.87962	2.18932	0.070377	1.04999	0.76748	0.99996	INSRR	chr1	-	156809855	156828810	5101	protein_coding	insulin_receptor-related_receptor	1	8	3	0	2	0	4	0	0	5	2	0	0.00999074	0.101062	0.0352413	0	0.0262	0	0.0387838	0	0	0.0293633	0.0221236
ENSG00000027697	307.304	1303.98	460.002	679.806	280.314	778.144	183.04	493.197	727.118	287.962	606.442	0.33868	1.2646	0.22585	0.99996	IFNGR1	chr6	-	137518621	137540586	2139	protein_coding	interferon_gamma_receptor_1	330	1031	388	992	215	794	184	501	794	500	554	16.4273	7.86242	31.0601	10.8694	17.0053	6.71667	19.7673	4.25454	12.0886	17.7262	7.00243	14.6143
ENSG00000027847	647.202	484.406	650.879	530.413	642.767	370.451	883.368	453.82	525.65	590.322	583.454	-0.071471	0.951667	0.73045	0.99996	B4GALT7	chr5	+	177027101	177037348	2653	protein_coding	xylosylprotein_beta_14-galactosyltransferase_polypeptide_7	695	383	549	774	493	378	888	461	574	1025	533	13.0452	13.3506	9.30286	12.4	10.6976	12.4176	7.58737	16.5547	8.96835	10.3319	11.5738	11.3363
ENSG00000027869	36.3178	7.58861	27.2681	62.3612	11.7341	16.6605	27.8539	56.1122	12.8207	69.6867	41.5971	-0.35586	0.781404	0.23185	0.99996	SH2D2A	chr1	-	156776035	156786654	1673	protein_coding	SH2_domain_containing_2A	39	6	23	91	9	17	28	57	14	121	38	0.9173	1.18801	0.231106	0.823792	1.99448	0.359479	0.541116	0.827767	1.75844	0.399612	2.1666	1.28165
ENSG00000028116	229.082	371.842	386.496	690.085	387.225	514.516	287.492	532.574	452.389	400.267	476.178	0.012182	1.00848	0.95752	0.99996	VRK2	chr2	+	58134786	58387055	2446	protein_coding	vaccinia_related_kinase_2	246	294	326	1007	297	525	289	541	494	695	435	9.3895	5.12545	7.74544	7.98632	15.0958	8.11384	11.4298	5.84369	11.4154	9.64444	8.51174	10.0349
ENSG00000028137	60.5297	72.0918	34.3816	31.5233	58.6704	57.8218	93.5097	63.0032	50.3671	89.2681	99.6142	-0.55717	0.679634	0.030572	0.83152	TNFRSF1B	chr1	+	12227060	12269285	3683	protein_coding	tumor_necrosis_factor_receptor_superfamily_member_1B	65	57	29	46	45	59	94	64	55	155	91	0.287368	0.899424	0.997305	0.471826	0.457974	0.816464	0.853075	1.26233	0.896865	0.713128	1.26072	1.39418
ENSG00000028203	898.633	3130.3	1225.88	2203.89	1302.48	2011.02	525.246	1730.62	1827.87	1218.08	1627.76	0.2422	1.18279	0.35778	0.99996	VEZT	chr12	+	95611522	95696566	4562	protein_coding	vezatin_adherens_junctions_transmembrane_protein	965	2475	1034	3216	999	2052	528	1758	1996	2115	1487	15.0335	10.7802	34.9603	13.5816	25.8491	14.6331	23.953	5.72433	19.889	20.8935	13.8882	18.3923
ENSG00000028277	67.9795	77.1508	181.392	100.737	63.8856	73.5023	239.743	126.006	34.7991	159.531	149.969	-0.1944	0.873936	0.49949	0.99996	POU2F2	chr19	-	42590262	42700737	6901	protein_coding	POU_class_2_homeobox_2	73	61	153	147	49	75	241	128	38	277	137	1.79438	0.539093	0.569604	1.32851	0.781069	0.474472	0.578744	1.72723	0.957297	0.262953	1.20242	1.12018
ENSG00000028310	1205.01	786.686	1560.21	1083.44	1078.23	792.845	1820.45	973.596	1044.89	1104.05	812.239	-0.047808	0.967405	0.82819	0.99996	BRD9	chr5	-	850406	892939	4865	protein_coding	bromodomain_containing_9	1294	622	1316	1581	827	809	1830	989	1141	1917	742	12.8136	13.5552	8.23877	16.2091	11.9161	11.3592	8.85529	18.6043	10.4921	11.1998	11.804	8.606
ENSG00000028528	2317.82	1431.72	2246.66	1752.28	1719.7	2064.92	2065.17	1852.69	2029.34	2291.02	2044.83	-0.068486	0.953638	0.68848	0.99996	SNX1	chr15	+	64386322	64438289	8119	protein_coding	sorting_nexin_1	2489	1132	1895	2557	1319	2107	2076	1882	2216	3978	1868	13.2052	15.6234	8.9846	13.986	11.5482	10.856	13.8197	12.6465	11.9637	13.0339	14.6775	12.9824
ENSG00000028839	512.174	1153.47	1045.67	1496.67	460.237	905.548	479.486	1210.84	534.807	749.852	1033.36	0.16441	1.12071	0.52072	0.99996	TBPL1	chr6	+	134273308	134308637	1295	protein_coding	TBP-like_1	550	912	882	2184	353	924	482	1230	584	1302	944	36.1237	21.6444	45.3816	40.8117	61.8397	18.2151	37.9961	18.4087	49.0212	21.5352	30.1183	41.1323
ENSG00000029153	1080.22	3097.42	1742.79	2007.89	357.238	1852.26	1129.08	3003.48	2959.76	1748.5	2246.24	-0.23785	0.848008	0.39287	0.99996	ARNTL2	chr12	+	27485787	27576241	4804	protein_coding	aryl_hydrocarbon_receptor_nuclear_translocator-like_2	1160	2449	1470	2930	274	1890	1135	3051	3232	3036	2052	22.3506	12.3057	32.8504	18.3358	22.364	3.81131	20.9506	11.6853	32.7784	32.1273	18.9317	24.1021
ENSG00000029363	2476.13	8304.47	2181.45	4217.95	2284.24	5219.64	1162.9	5325.74	4718.94	2752.91	6698.23	0.0023801	1.00165	0.99326	0.99996	BCLAF1	chr6	-	136578001	136610989	7263	protein_coding	BCL2-associated_transcription_factor_1	2659	6566	1840	6155	1752	5326	1169	5410	5153	4780	6119	29.7855	18.6576	58.2559	15.1805	31.0739	16.1192	39.0501	7.96057	38.4441	33.8806	19.7152	47.5384
ENSG00000029364	2064.53	5140.02	2816.92	3240.73	1651.9	1870.88	1874.17	2490.59	3024.78	2215.58	2749.79	0.08887	1.06354	0.71204	0.99996	SLC39A9	chr14	+	69864732	69929105	5192	protein_coding	solute_carrier_family_39_(zinc_transporter)_member_9	2217	4064	2376	4729	1267	1909	1884	2530	3303	3847	2512	18.2545	21.7613	50.4399	27.4219	33.3979	16.3068	19.5798	17.947	25.1498	30.3795	22.1961	27.3002
ENSG00000029534	78.223	41.7373	35.5671	6.85288	82.1386	46.0614	93.5097	38.3926	40.2937	37.435	39.4078	0.011752	1.00818	0.96787	0.99996	ANK1	chr8	-	41510739	41754280	8366	protein_coding	ankyrin_1_erythrocytic	84	33	30	10	63	47	94	39	44	65	36	0.379527	0.511699	0.254186	0.214877	0.0438295	0.50321	0.299169	0.55572	0.2406	0.251155	0.232748	0.242809
ENSG00000029639	325.929	356.665	527.579	650.338	411.997	352.811	297.44	372.113	413.011	450.372	336.061	0.13363	1.09705	0.53324	0.99996	TFB1M	chr6	-	155578643	155635627	1424	protein_coding	transcription_factor_B1_mitochondrial	350	282	445	949	316	360	299	378	451	782	307	10.2567	12.526	12.7613	18.7256	24.4366	14.8287	13.4626	10.385	13.7003	15.1242	16.4508	12.1649
ENSG00000029725	1547.7	2917.82	1895.73	1397.3	1593.23	3142.96	1575.74	2753.44	2489.97	1727.77	2309.74	-0.019281	0.986724	0.93209	0.99996	RABEP1	chr17	+	5185558	5289129	5387	protein_coding	rabaptin_RAB_GTPase_binding_effector_protein_1	1662	2307	1599	2039	1222	3207	1584	2797	2719	3000	2110	22.9671	15.7231	27.5966	17.7864	13.8789	15.1583	31.7022	14.543	26.7975	24.1029	16.6826	22.1012
ENSG00000029993	2509.65	2375.23	2546.61	1796.83	3162.99	2762.71	2113.92	2836.13	2547.66	2816.27	3229.25	-0.14617	0.903646	0.44348	0.99996	HMGB3	chrX	+	150148982	150159248	3560	protein_coding	high_mobility_group_box_3	2695	1878	2148	2622	2426	2819	2125	2881	2782	4890	2950	24.9432	38.58	33.9939	36.1551	27.0064	45.5373	42.1679	29.5226	41.7678	37.3176	41.148	46.7576
ENSG00000030066	2604.64	1656.85	2442.28	2529.4	3409.4	3504.59	1687.15	2876.49	3484.49	2390.08	3290.55	-0.064686	0.956153	0.76685	0.99996	NUP160	chr11	-	47799639	47870107	5376	protein_coding	nucleoporin_160kDa	2797	1310	2060	3691	2615	3576	1696	2922	3805	4150	3006	19.4606	26.5147	15.7024	22.9612	25.175	32.5042	35.4222	15.6032	28.0524	33.7988	23.1248	31.5508
ENSG00000030110	1121.2	1161.06	1472.48	1880.43	3397.67	1270.12	1621.5	1071.05	1380.06	1251.48	1557.7	0.32686	1.25428	0.17744	0.99996	BAK1	chr6	-	33540329	33548019	2136	protein_coding	BCL2-antagonist/killer_1	1204	918	1242	2744	2606	1296	1630	1088	1507	2173	1423	58.3196	28.7262	27.6947	34.8422	47.105	81.5266	32.3103	37.7426	26.2891	33.6914	30.4753	37.591
ENSG00000030304	0	0	0	0	0	3.92012	0	1.96885	0	2.30369	1.09466	0.033181	1.02327	0.86881	NA	MUSK	chr9	+	113431051	113563859	3303	protein_coding	muscle_skeletal_receptor_tyrosine_kinase	0	0	0	0	0	4	0	2	0	4	1	0.0801071	0	0	0	0	0	0.0644894	0	0.0312515	0	0.0362778	0.0170833
ENSG00000030419	56.8048	98.6519	73.5054	95.9403	20.8606	137.204	45.76	60.0499	115.387	38.011	114.939	0.14617	1.10663	0.60534	0.99996	IKZF2	chr2	-	213864429	214017151	9405	protein_coding	IKAROS_family_zinc_finger_2_(Helios)	61	78	62	140	16	140	46	61	126	66	105	0.652692	0.33054	0.53443	0.39502	0.545825	0.113681	0.792695	0.241905	0.334749	0.639762	0.21022	0.629957
ENSG00000030582	3613.16	2949.44	1730.93	1994.19	3286.85	2493.2	2565.55	1753.26	1824.21	2572.65	1964.92	0.36614	1.2889	0.092464	0.99663	GRN	chr17	+	42422614	42430470	2148	protein_coding	granulin	3880	2332	1460	2910	2521	2544	2579	1781	1992	4467	1795	95.8351	92.0557	69.9599	40.729	49.6756	78.4269	63.0696	59.3831	42.7936	44.2855	62.2976	47.1531
ENSG00000031003	118.266	755.066	116.186	430.361	286.833	458.654	38.7966	363.253	510.082	129.007	412.687	0.15702	1.11498	0.60119	0.99996	FAM13B	chr5	-	137273649	137387650	5465	protein_coding	family_with_sequence_similarity_13_member_B	127	597	98	628	220	468	39	369	557	224	377	2.68225	1.18431	7.03946	1.07454	4.2136	2.69004	4.56029	0.352956	3.48486	4.86711	1.22786	3.89253
ENSG00000031081	2025.42	3103.74	2537.12	1801.62	2784.89	1368.12	2952.52	2708.15	2261.03	2835.85	3397.83	-0.18796	0.877846	0.3835	0.99996	ARHGAP31	chr3	+	119013220	119139561	9317	protein_coding	Rho_GTPase_activating_protein_31	2175	2454	2140	2629	2136	1396	2968	2751	2469	4924	3104	18.2833	11.897	16.9728	13.7633	10.3466	15.3197	7.97896	15.7556	15.2392	12.6547	15.8319	18.7986
ENSG00000031691	32.5929	741.154	103.145	428.305	13.0379	521.376	5.9687	327.813	517.408	44.3461	464.136	0.040853	1.02872	0.87909	0.99996	CENPQ	chr6	+	49431091	49460820	1733	protein_coding	centromere_protein_Q	35	586	87	625	10	532	6	333	565	77	424	8.09202	1.02925	21.7898	3.0082	13.2241	0.385592	16.3475	0.171237	9.91732	15.5688	1.33101	13.8054
ENSG00000031698	5866.72	9148.07	9938.64	8017.87	11133	5330.39	7387.26	5021.55	6277.58	6108.24	6994.88	0.12767	1.09253	0.64537	0.99996	SARS	chr1	+	109756540	109780791	1882	protein_coding	seryl-tRNA_synthetase	6300	7233	8383	11700	8539	5439	7426	5101	6855	10606	6390	27.4435	170.598	247.659	266.91	227.956	303.189	153.899	195.156	139.889	173.938	168.819	191.585
ENSG00000031823	2044.04	2071.69	1707.22	1591.24	1612.79	1954.18	2922.67	1274.83	1507.35	1788.82	1085.9	0.13019	1.09444	0.5544	0.99996	RANBP3	chr19	-	5916150	5978153	3233	protein_coding	RAN_binding_protein_3	2195	1638	1440	2322	1237	1994	2938	1295	1646	3106	992	37.0578	34.6005	32.6485	26.6896	26.3355	25.5676	32.844	44.9461	20.6734	24.3126	28.7797	17.3136
ENSG00000032219	148.996	422.432	123.299	274.115	162.973	480.215	92.5149	459.726	426.747	135.342	406.119	-0.14316	0.905534	0.61833	0.99996	ARID4A	chr14	+	58765103	58840605	5891	protein_coding	AT_rich_interactive_domain_4A_(RBP1-like)	160	334	104	400	125	490	93	467	466	235	371	1.87744	1.38415	3.65353	1.05786	2.48975	1.41791	4.42939	0.7808	4.09144	3.77749	1.195	3.55357
ENSG00000032389	987.099	946.046	835.828	808.64	921.778	765.404	1068.4	661.533	678.583	895.561	613.01	0.13743	1.09994	0.45221	0.99996	TSSC1	chr2	-	3192696	3381653	2932	protein_coding	tumor_suppressing_subtransferable_candidate_1	1060	748	705	1180	707	781	1074	672	741	1555	560	14.2946	18.4245	16.4397	14.4082	14.7571	16.1132	14.1848	18.117	11.8292	12.0687	15.8875	10.7772
ENSG00000032444	2653.99	1842.77	2015.47	1256.13	2780.98	1581.77	3077.86	1466.79	1816.88	1987.51	1897.05	-0.10283	0.931205	0.66503	0.99996	PNPLA6	chr19	+	7598890	7626650	4617	protein_coding	patatin-like_phospholipase_domain_containing_6	2850	1457	1700	1833	2133	1614	3094	1490	1984	3451	1733	10.9918	31.4585	20.3355	22.0635	14.5575	30.8715	18.6158	33.1441	16.6562	20.5205	22.3911	21.1797
ENSG00000032742	85.6728	127.742	103.145	180.916	76.9235	224.427	65.6557	215.589	228.026	135.918	149.969	-0.23828	0.847755	0.36854	0.99996	IFT88	chr13	+	21140585	21265503	3931	protein_coding	intraflagellar_transport_88_homolog_(Chlamydomonas)	92	101	87	264	59	229	66	219	249	236	137	1.17119	1.19272	1.65567	1.32618	2.46255	1.00294	3.1022	0.830399	2.87534	3.02484	1.79845	1.96652
ENSG00000033011	440.47	376.901	443.404	313.862	415.908	496.875	552.105	322.891	333.339	442.885	340.44	0.1029	1.07393	0.60393	0.99996	ALG1	chr16	+	5083703	5137380	2671	protein_coding	ALG1_chitobiosyldiphosphodolichol_beta-mannosyltransferase	473	298	374	458	319	507	555	328	364	769	311	10.1241	9.02486	7.18948	8.39041	6.28747	7.98074	10.1081	10.277	6.33795	6.5078	8.62467	6.57002
ENSG00000033030	430.226	829.688	425.62	964.886	747.07	400.832	456.606	695.004	710.635	540.216	943.598	-0.13058	0.913464	0.59291	0.99996	ZCCHC8	chr12	-	122957417	122985518	4393	protein_coding	zinc_finger_CCHC_domain_containing_8	462	656	359	1408	573	409	459	706	776	938	862	4.37275	5.35962	9.62272	4.89687	11.7524	8.71605	4.95792	5.1677	8.29454	8.43542	6.39634	11.072
ENSG00000033050	4409.35	3890.43	5143.01	4096.65	6691.04	5040.3	6559.6	4303.91	4406.67	5261.06	4555.98	-0.0060824	0.995793	0.97429	0.99996	ABCF2	chr7	-	150904923	150924316	3546	protein_coding	ATP-binding_cassette_sub-family_F_(GCN20)_member_2	4735	3076	4338	5978	5132	5143	6594	4372	4812	9135	4162	80.572	68.051	55.8988	73.3055	61.8161	96.7106	77.2351	91.9721	63.6342	64.8027	77.172	66.2283
ENSG00000033100	1679	2062.84	2827.59	1555.6	2441.99	4373.88	3042.05	1651.86	1191.41	2007.09	1883.91	0.3575	1.2812	0.14916	0.99996	CHPF2	chr7	+	150929575	150935908	3973	protein_coding	chondroitin_polymerizing_factor_2	1803	1631	2385	2270	1873	4463	3058	1678	1301	3485	1721	48.0038	23.1276	26.4539	35.9712	20.9504	31.5025	59.8198	38.0684	21.7983	15.6374	26.2769	24.4423
ENSG00000033122	19.5557	15.1772	23.7114	30.838	14.3417	21.5607	3.97913	27.5639	21.9784	10.3666	15.3253	0.20792	1.15502	0.47424	0.99996	LRRC7	chr1	+	70034081	70617628	6507	protein_coding	leucine_rich_repeat_containing_7	21	12	20	45	11	22	4	28	24	18	14	0.0894584	0.164472	0.118838	0.184177	0.253581	0.112964	0.180044	0.0304036	0.222089	0.176131	0.082867	0.121403
ENSG00000033170	1369.83	2948.17	2475.47	3432.61	1758.81	2311.89	1364.84	1387.05	1959.74	1248.03	2255	0.45994	1.37548	0.03978	0.86796	FUT8	chr14	+	65877310	66210839	5166	protein_coding	fucosyltransferase_8_(alpha_(16)_fucosyltransferase)	1471	2331	2088	5009	1349	2359	1372	1409	2140	2167	2060	24.5336	14.5115	29.0766	24.2193	35.5534	17.4495	24.317	13.1355	14.0768	19.7818	12.5659	22.5006
ENSG00000033178	385.527	1374.8	597.528	1237.63	488.92	1660.17	244.717	2019.06	1763.77	539.64	1898.14	-0.26287	0.833428	0.37121	0.99996	UBA6	chr4	-	68481479	68566897	6455	protein_coding	ubiquitin-like_modifier_activating_enzyme_6	414	1087	504	1806	375	1694	246	2051	1926	937	1734	8.04233	3.26857	10.8515	4.67864	10.259	3.88205	13.9751	1.88488	16.399	14.2484	4.34844	15.1577
ENSG00000033327	260.743	237.776	285.723	237.795	290.745	242.068	255.659	320.922	204.216	380.11	257.245	-0.016478	0.988643	0.93593	0.99996	GAB2	chr11	-	77926343	78129394	6092	protein_coding	GRB2-associated_binding_protein_2	280	188	241	347	223	247	257	326	223	660	235	3.36171	2.34235	1.98863	2.37052	2.08859	2.44608	2.15911	2.0865	2.76189	1.74804	3.24544	2.17665
ENSG00000033627	451.644	882.808	404.28	447.493	410.693	559.597	352.153	353.409	435.905	414.089	402.835	0.30607	1.23634	0.15478	0.99996	ATP6V0A1	chr17	+	40610862	40674629	4652	protein_coding	ATPase_H+_transporting_lysosomal_V0_subunit_a1	485	698	341	653	315	571	354	359	476	719	368	3.90179	5.31319	9.66876	4.39238	5.14704	4.52478	6.53632	3.76365	3.98294	4.88623	4.62998	4.46363
ENSG00000033800	352.935	591.911	424.435	372.111	434.161	561.557	347.179	541.434	499.093	402.571	608.632	-0.070554	0.952272	0.72356	0.99996	PIAS1	chr15	+	68346517	68483096	2932	protein_coding	protein_inhibitor_of_activated_STAT_1	379	468	358	543	333	573	349	550	545	699	556	7.5263	6.58762	10.2858	7.31652	6.79079	7.58939	10.4071	5.88718	9.68161	8.87644	7.14172	10.7002
ENSG00000033867	601.572	1129.44	1131.03	1503.52	715.779	1685.65	414.825	2390.18	1278.41	999.227	1865.3	-0.22337	0.856562	0.40933	0.99996	SLC4A7	chr3	-	27414214	27525911	7757	protein_coding	solute_carrier_family_4_sodium_bicarbonate_cotransporter_member_7	646	893	954	2194	549	1720	417	2428	1396	1735	1704	7.10177	4.24416	7.41844	7.36954	10.3712	4.72939	11.8079	2.65881	16.1549	8.59405	6.70032	12.3953
ENSG00000034053	1131.44	932.134	1085.98	705.847	1084.75	998.651	1608.57	912.562	815.948	1119.02	443.338	0.069212	1.04914	0.76908	0.99996	APBA2	chr15	+	29129629	29410518	4031	protein_coding	amyloid_beta_(A4)_precursor_protein-binding_family_A_member_2	1215	737	916	1030	832	1019	1617	927	891	1943	405	16.6725	15.3609	11.7817	13.6166	9.36933	13.7923	13.4617	19.8401	11.869	10.5553	14.4394	5.66921
ENSG00000034063	1784.23	1446.89	1338.51	1255.45	1595.84	869.287	3059.95	1146.85	1499.11	1406.98	1454.8	-0.26996	0.829343	0.23937	0.99996	UHRF1	chr19	+	4903092	4962165	4308	processed_transcript	ubiquitin-like_with_PHD_and_ring_finger_domains_1	1916	1144	1129	1832	1224	887	3076	1165	1637	2443	1329	14.9248	22.6659	17.1122	15.7038	15.5932	18.9859	10.9644	35.3148	13.9572	18.1459	16.9878	17.4072
ENSG00000034152	1956.51	1331.8	1755.83	2223.76	3031.31	1930.66	1914.96	1163.59	1037.56	1663.84	1254.48	0.49013	1.40457	0.022465	0.76525	MAP2K3	chr17	+	21187984	21218552	2401	protein_coding	mitogen-activated_protein_kinase_kinase_3	2101	1053	1481	3245	2325	1970	1925	1182	1133	2889	1146	50.9351	44.5951	28.2612	36.9614	49.5572	64.7079	43.6929	39.6538	25.4082	22.5343	36.045	26.9323
ENSG00000034239	4.65613	3.7943	9.48457	2.74115	2.60758	2.94009	6.96349	0	3.66306	1.15185	6.56797	0.040054	1.02815	0.89137	0.99996	EFCAB1	chr8	-	49623348	49647870	2286	protein_coding	EF-hand_calcium_binding_domain_1	5	3	8	4	2	3	7	0	4	2	6	0.023149	0.111467	0.0845668	0.2097	0.0641605	0.0584629	0.0698847	0.151449	0	0.0835584	0.0262086	0.1481
ENSG00000034510	18484.8	15679.3	27290.7	19096.2	21200.9	11446.8	16574.1	15225.1	16895	23467.7	12209.9	0.09846	1.07063	0.64799	0.99996	TMSB10	chr2	+	85132749	85133795	492	protein_coding	thymosin_beta_10	19850	12397	23019	27866	16261	11680	16661	15466	18449	40748	11154	1507.97	2056.12	1623.7	2803.54	2076.8	2208.56	1264.2	1674.87	1622.41	1790.66	2481.02	1279.22
ENSG00000034533	275.643	284.573	264.382	317.288	121.252	375.352	157.176	242.169	248.173	210.212	279.139	0.18939	1.14028	0.40801	0.99996	ASTE1	chr3	-	130732719	130746493	2669	protein_coding	asteroid_homolog_1_(Drosophila)	296	225	223	463	93	383	158	246	271	365	255	4.20336	5.65192	5.43237	5.00659	6.36087	2.32842	7.64165	2.92789	4.75702	4.84872	4.0967	5.39103
ENSG00000034677	239.325	586.852	207.475	442.011	322.036	548.817	183.04	661.533	550.375	358.8	668.838	-0.20986	0.864621	0.42559	0.99996	RNF19A	chr8	-	101269288	101348446	4330	protein_coding	ring_finger_protein_19A_E3_ubiquitin_protein_ligase	257	464	175	645	247	560	184	672	601	623	611	5.18188	3.02481	6.90534	2.42179	5.46206	3.81185	6.88711	2.10172	8.00996	6.62816	4.31013	7.96221
ENSG00000034693	222.563	146.713	388.867	577.698	392.44	470.415	235.764	277.608	373.633	234.401	293.369	0.23248	1.17485	0.35583	0.99996	PEX3	chr6	+	143771944	143811147	1969	protein_coding	peroxisomal_biogenesis_factor_3	239	116	328	843	301	480	237	282	408	407	268	5.96646	6.18593	3.79636	9.98191	15.6988	10.2152	12.9817	5.95317	7.39183	9.89512	6.19211	7.68015
ENSG00000034713	471.2	531.203	712.528	917.601	535.857	551.757	295.451	693.035	568.691	679.014	493.692	0.088992	1.06363	0.69832	0.99996	GABARAPL2	chr16	+	75600249	75611779	2274	protein_coding	GABA(A)_receptor-associated_protein-like_2	506	420	601	1339	411	563	297	704	621	1179	451	8.77325	11.34	11.9018	15.8369	21.5911	12.0775	13.1842	6.45969	15.9783	13.0409	15.5315	11.1909
ENSG00000035115	166.689	263.072	168.351	139.799	91.2651	153.865	116.39	164.399	164.838	156.075	147.779	0.0615	1.04355	0.78374	0.99996	SH3YL1	chr2	-	217730	266398	3540	protein_coding	SH3_domain_containing_Ysc84-like_1_(S._cerevisiae)	179	208	142	204	70	157	117	167	180	271	135	1.73406	2.57693	3.7863	2.40365	2.11306	1.32136	2.36175	1.63466	2.43479	2.42815	2.29327	2.15184
ENSG00000035141	1356.8	1517.72	1318.36	2143.58	1675.37	1556.29	846.561	1502.23	1832.45	1303.89	1208.51	0.19863	1.14761	0.32615	0.99996	FAM136A	chr2	-	70523107	70529222	2398	protein_coding	family_with_sequence_similarity_136_member_A	1457	1200	1112	3128	1285	1588	851	1526	2001	2264	1104	29.3723	30.9645	32.2468	27.787	47.8302	35.808	35.2645	17.552	32.8439	39.8478	28.2825	25.9777
ENSG00000035403	8523.51	7325.54	7165.59	6166.91	9477.23	8802.63	11271.9	11198.8	9398.51	11444.2	10375.2	-0.48422	0.714883	0.026524	0.81303	VCL	chr10	+	75757872	75879918	5482	protein_coding	vinculin	9153	5792	6044	8999	7269	8982	11331	11376	10263	19871	9478	28.9209	85.0898	68.0839	66.065	60.1921	88.6058	87.2511	102.229	107.102	89.4009	108.585	97.5569
ENSG00000035499	571.773	904.309	1021.96	1393.19	809.652	937.889	495.402	749.147	1539.4	532.153	906.379	0.066166	1.04693	0.79091	0.99996	DEPDC1B	chr5	-	59892739	59996017	2499	protein_coding	DEP_domain_containing_1B	614	715	862	2033	621	957	498	761	1681	924	828	12.5785	12.5215	18.4372	20.6693	29.8301	16.6055	20.3931	9.85619	15.7169	32.1224	11.0763	18.6958
ENSG00000035664	63.3233	34.1487	34.3816	28.7821	75.6197	73.5023	64.6609	66.9409	37.5464	91.5718	44.8811	-0.26541	0.831962	0.32317	0.99996	DAPK2	chr15	-	64199235	64364232	4835	protein_coding	death-associated_protein_kinase_2	68	27	29	42	58	75	65	68	41	159	41	0.262678	0.716746	0.359851	0.359408	0.31852	0.8016	0.826041	0.66491	0.725874	0.404943	0.985123	0.478484
ENSG00000035681	1187.31	982.725	1573.25	803.158	688.4	820.285	997.768	1385.09	1542.15	1276.82	1111.08	-0.24826	0.841911	0.24111	0.99996	NSMAF	chr8	-	59496063	59572403	3569	protein_coding	neutral_sphingomyelinase_(N-SMase)_activation_associated_factor	1275	777	1327	1172	528	837	1003	1407	1684	2217	1015	16.6066	18.2061	14.0291	22.2797	12.0411	9.88584	12.4887	13.8995	20.3468	22.5321	18.6084	16.0472
ENSG00000035687	356.659	1599.93	994.694	1798.2	1022.17	2020.82	837.608	1560.31	1470.72	923.781	1730.66	-0.0044722	0.996905	0.98654	0.99996	ADSS	chr1	-	244571796	244615436	2780	protein_coding	adenylosuccinate_synthase	383	1265	839	2624	784	2062	842	1585	1606	1604	1581	23.4898	7.02113	29.3225	18.0843	34.6101	18.8451	39.4985	14.98	29.4261	27.5872	17.2842	32.0898
ENSG00000035862	6267.15	7169.97	4200.48	1332.89	5157.78	4637.5	4555.11	4339.34	4238.17	4656.34	6490.25	-0.0067963	0.9953	0.97847	0.99996	TIMP2	chr17	-	76849059	76921469	3652	protein_coding	TIMP_metallopeptidase_inhibitor_2	6730	5669	3543	1945	3956	4732	4579	4408	4628	8085	5929	69.0755	93.9155	100.03	58.1334	19.5287	72.3856	69.0003	62.0134	62.2959	60.5158	66.3192	91.6075
ENSG00000035928	990.824	1814.94	1199.8	1434.31	1129.08	2109.03	993.789	1029.71	1885.56	831.058	1833.56	-0.01953	0.986554	0.94197	0.99996	RFC1	chr4	-	39289076	39367995	4886	protein_coding	replication_factor_C_(activator_1)_1_145kDa	1064	1435	1012	2093	866	2152	999	1046	2059	1443	1675	3.66077	11.0979	18.9258	12.4112	15.7072	11.8438	23.4545	10.1125	11.0491	20.1238	8.84714	19.3438
ENSG00000036054	565.254	1789.65	761.137	1339.74	431.554	1296.58	416.814	1954.08	1234.45	905.352	1373.8	-0.12118	0.919435	0.66017	0.99996	TBC1D23	chr3	+	99979844	100044095	4054	protein_coding	TBC1_domain_family_member_23	607	1415	642	1955	331	1323	419	1985	1348	1572	1255	14.0847	7.63059	22.492	9.48936	17.6826	5.45595	17.3785	5.11183	25.2712	15.8786	11.6161	17.4679
ENSG00000036257	985.237	2399.26	1131.03	1900.99	1444.6	2980.27	953.998	2549.66	2595.28	1265.88	2447.66	-0.0045588	0.996845	0.98612	0.99996	CUL3	chr2	-	225334867	225450110	6741	protein_coding	cullin_3	1058	1897	954	2774	1108	3041	959	2590	2834	2198	2236	21.1408	7.99861	18.1342	8.48027	15.0892	10.9835	24.0231	7.03623	19.8301	20.0762	9.76772	18.7166
ENSG00000036448	1.86245	7.58861	10.6701	3.42644	14.3417	9.8003	18.9009	14.7664	0.915766	6.33516	4.37864	-0.10311	0.931024	0.73421	0.99996	MYOM2	chr8	+	1993155	2113475	5014	protein_coding	myomesin_2	2	6	9	5	11	10	19	15	1	11	4	0.0738794	0.0203282	0.077112	0.107558	0.0365654	0.1466	0.106207	0.18742	0.154403	0.00952406	0.0657201	0.0450149
ENSG00000036473	0	2.52954	0	0	0	0	0	0	0	0	0	0.079329	1.05653	0.52242	NA	OTC	chrX	+	38211798	38280703	1585	protein_coding	ornithine_carbamoyltransferase	0	2	0	0	0	0	0	0	0	0	0	0.0667744	0	0.0813122	0	0	0	0	0	0	0	0	0
ENSG00000036530	0.931226	8.85338	0	1.37058	1.30379	0	3.97913	0	0.915766	2.87962	4.37864	-0.1038	0.930579	0.67511	0.99996	CYP46A1	chr14	+	100150641	100193638	6609	protein_coding	cytochrome_P450_family_46_subfamily_A_polypeptide_1	1	7	0	2	1	0	4	0	1	5	4	0	0.00771112	0.0682523	0	0.0110963	0.0101109	0	0.0299344	0	0.00722555	0.0226633	0.0341511
ENSG00000036549	1344.69	5286.73	1823.41	2854.91	1971.33	4211.19	738.129	3288.96	3000.05	1645.99	2757.45	0.21396	1.15987	0.4388	0.99996	ZZZ3	chr1	-	78028101	78149104	4737	protein_coding	zinc_finger_ZZ-type_containing_3	1444	4180	1538	4166	1512	4297	742	3341	3276	2858	2519	23.7503	15.5352	56.8628	19.4553	32.2478	21.3292	48.3058	7.74723	36.4017	33.0253	18.0738	30.0058
ENSG00000036672	137.821	91.0633	135.155	172.007	391.136	108.783	169.113	178.181	133.702	192.934	204.702	-0.10341	0.93083	0.69816	0.99996	USP2	chr11	-	119225925	119252436	3732	protein_coding	ubiquitin_specific_peptidase_2	148	72	114	251	300	111	170	181	146	335	187	1.10602	2.02103	1.24321	1.83041	2.46613	5.37163	1.58387	2.25296	2.50314	1.86818	2.68901	2.82736
ENSG00000036828	0	0	0	0	0	0	1.98957	0	1.83153	1.15185	2.18932	-0.24115	0.846071	0.21318	NA	CASR	chr3	+	121902530	122005342	5009	protein_coding	calcium-sensing_receptor	0	0	0	0	0	0	2	0	2	2	2	0.0211295	0	0	0	0	0	0	0.0197481	0	0.0190671	0.011961	0.0225299
ENSG00000037042	164.827	74.6213	151.753	124.037	70.4045	66.6421	208.905	154.555	121.797	172.777	146.685	-0.52971	0.692694	0.036404	0.85094	TUBG2	chr17	+	40811323	40819024	1776	protein_coding	tubulin_gamma_2	177	59	128	181	54	68	210	157	133	300	134	1.40044	5.07906	2.14074	4.3187	3.73697	2.03178	2.03893	5.8482	4.56253	3.57614	5.0602	4.25738
ENSG00000037241	1299.06	990.313	1515.16	1491.87	869.626	674.261	818.707	463.664	782.064	638.699	303.221	0.7432	1.67388	0.001836	0.36057	RPL26L1	chr5	+	172385732	172396774	742	protein_coding	ribosomal_protein_L26-like_1	1395	783	1278	2177	667	688	823	471	854	1109	277	75.8121	95.8128	68.0006	103.208	107.582	60.0687	49.3766	54.8582	32.7617	54.9617	44.7731	21.0647
ENSG00000037280	309.167	103.711	234.743	60.3054	230.77	81.3425	394.929	152.586	211.542	141.101	125.886	-0.2211	0.857911	0.43494	0.99996	FLT4	chr5	-	180028506	180076624	5857	protein_coding	fms-related_tyrosine_kinase_4	332	82	198	88	177	83	397	155	231	245	115	1.10229	2.88879	0.902181	2.0257	0.550924	2.01941	0.75464	3.35244	1.36586	1.8834	1.25309	1.10791
ENSG00000037474	812.029	1892.09	2194.49	2823.39	2928.31	3002.81	2628.22	2578.21	2211.58	2668.25	2337.1	-0.19137	0.875774	0.44453	0.99996	NSUN2	chr5	-	6599352	6633404	3558	protein_coding	NOP2/Sun_RNA_methyltransferase_family_member_2	872	1496	1851	4120	2246	3064	2642	2619	2415	4633	2135	14.6054	12.49	27.0945	31.1735	42.4596	42.1823	45.8585	36.7259	37.9908	32.4129	39.0073	33.8589
ENSG00000037637	467.475	750.007	499.125	424.879	687.096	518.436	652.578	442.007	531.144	506.813	522.153	0.018391	1.01283	0.92518	0.99996	FBXO42	chr1	-	16573334	16678949	6202	protein_coding	F-box_protein_42	502	593	421	620	527	529	656	449	580	880	477	3.45567	4.12501	6.16138	4.06758	3.66559	5.67813	4.54214	5.2314	3.73649	4.46583	4.25051	4.33977
ENSG00000037749	830.653	1348.24	956.756	1497.35	375.491	2109.03	365.086	1305.35	1436.84	617.966	1645.28	0.036098	1.02534	0.89857	0.99996	MFAP3	chr5	+	153418466	153600038	5049	protein_coding	microfibrillar-associated_protein_3	892	1066	807	2185	288	2152	367	1326	1569	1073	1503	6.76027	9.00352	13.6053	9.57754	15.8683	3.81165	22.6973	3.59506	13.5546	14.8397	6.36626	16.7971
ENSG00000037757	755.224	256.748	733.869	286.45	663.628	531.176	1103.22	580.811	569.607	731.423	590.022	-0.34269	0.78857	0.16776	0.99996	MRI1	chr19	+	13875346	13885096	3027	protein_coding	methylthioribose-1-phosphate_isomerase_homolog_(S._cerevisiae)	811	203	619	418	509	542	1109	590	622	1270	539	7.93693	13.654	4.32154	12.2536	5.06347	11.2365	9.53507	18.1203	10.0598	9.81261	12.5684	10.0475
ENSG00000037897	388.321	263.072	420.878	274.801	342.896	274.409	496.397	260.873	274.73	343.826	245.204	0.05453	1.03852	0.79864	0.99996	METTL1	chr12	-	58162254	58166576	2066	protein_coding	methyltransferase_like_1	417	208	355	401	263	280	499	265	300	597	224	9.93827	10.2863	6.48766	10.2964	7.11702	8.50652	7.21713	11.9458	6.6201	6.93422	8.65633	6.11784
ENSG00000037965	154.583	193.509	254.898	244.648	102.999	186.206	230.79	181.134	258.246	206.181	152.158	0.041044	1.02886	0.86347	0.99996	HOXC8	chr12	+	54402832	54407570	3371	protein_coding	homeobox_C8	166	153	215	357	79	190	232	184	282	358	139	5.2746	2.50959	2.92474	3.82178	3.88324	1.56601	3.00146	3.40389	2.81714	3.99482	3.18137	2.32668
ENSG00000038002	161.102	303.544	211.032	230.257	186.442	229.327	129.322	278.592	229.857	194.086	100.709	0.15581	1.11405	0.5059	0.99996	AGA	chr4	-	178351924	178363657	2107	protein_coding	aspartylglucosaminidase	173	240	178	336	143	234	130	283	251	337	92	4.04362	4.18441	7.3401	5.06222	5.84735	4.53522	5.9141	3.05158	6.93219	5.68873	4.79132	2.46379
ENSG00000038210	412.533	536.262	314.176	743.538	305.086	796.765	481.475	956.861	751.844	491.839	845.078	-0.43169	0.741393	0.093464	0.99797	PI4K2B	chr4	+	25162263	25280714	3540	protein_coding	phosphatidylinositol_4-kinase_type_2_beta	443	424	265	1085	234	813	484	972	821	854	772	3.30368	6.37754	7.71823	4.48568	11.2386	4.41712	12.2299	6.7622	14.1714	11.0751	7.22677	12.3054
ENSG00000038219	1069.05	2373.97	879.694	1291.08	1336.38	1907.14	908.237	1762.12	1720.72	1258.39	1846.69	0.09257	1.06627	0.70506	0.99996	BOD1L1	chr4	-	13570362	13629347	10565	protein_coding	biorientation_of_chromosomes_in_cell_division_1-like_1	1148	1877	742	1884	1025	1946	913	1790	1879	2185	1687	11.9662	5.53765	11.4485	4.20843	6.53876	6.48307	9.80867	4.27412	8.74445	8.49305	6.19543	9.01002
ENSG00000038274	1519.76	2177.93	1821.04	2441	353.326	2191.35	1073.37	2165.73	2829.72	1705.89	1947.4	-0.14164	0.906488	0.60113	0.99996	MAT2B	chr5	+	162930120	162946342	3409	protein_coding	methionine_adenosyltransferase_II_beta	1632	1722	1536	3562	271	2236	1079	2200	3090	2962	1779	20.4441	24.3975	32.5508	26.9991	38.3134	5.31213	34.9286	15.6545	33.3077	43.285	26.0284	29.4462
ENSG00000038295	46.5613	48.0612	26.0826	39.7467	36.5061	55.8617	23.8748	22.6418	99.8185	11.5185	25.1772	0.078288	1.05576	0.78893	0.99996	TLL1	chr4	+	166794410	167025047	6708	protein_coding	tolloid-like_1	50	38	22	58	28	57	24	23	109	20	23	0.189334	0.379866	0.365044	0.196524	0.317044	0.278928	0.4525	0.176955	0.176963	0.775961	0.0893155	0.193471
ENSG00000038358	1268.33	1077.58	1224.7	768.208	1482.41	997.671	2179.57	1092.71	1073.28	1341.9	1119.84	-0.1706	0.888473	0.43298	0.99996	EDC4	chr16	+	67906926	67918406	5267	protein_coding	enhancer_of_mRNA_decapping_4	1362	852	1033	1121	1137	1018	2191	1110	1172	2330	1023	14.0661	13.1785	10.4239	11.7523	7.80417	14.4253	10.2925	20.5743	10.877	10.626	13.252	10.9595
ENSG00000038382	6090.22	6341.55	6182.75	3952.74	7770.57	4122.01	6636.2	4461.41	5908.52	5507.56	7425.09	-0.063186	0.957148	0.75406	0.99996	TRIO	chr5	+	14143811	14532235	11100	protein_coding	trio_Rho_guanine_nucleotide_exchange_factor	6540	5014	5215	5768	5960	4206	6671	4532	6452	9563	6783	24.4761	30.0267	29.1083	28.1525	19.054	35.8798	20.1782	29.7244	21.0725	27.7573	25.8084	34.481
ENSG00000038427	1193.83	2643.37	2020.21	1359.61	1029.99	4001.46	2042.29	2094.86	2219.82	1689.18	2861.44	0.031622	1.02216	0.90317	0.99996	VCAN	chr5	+	82767284	82878122	12625	protein_coding	versican	1282	2090	1704	1984	790	4083	2053	2128	2424	2933	2614	13.7987	5.17499	10.6677	8.08768	5.76228	4.1814	17.2221	8.04273	8.6994	9.1687	6.95938	11.683
ENSG00000038532	663.033	642.502	368.713	487.24	895.702	912.408	798.811	470.555	578.764	559.798	580.17	0.13563	1.09857	0.53834	0.99996	CLEC16A	chr16	+	11038345	11276046	6891	protein_coding	C-type_lectin_domain_family_16_member_A	712	508	311	711	687	931	803	478	632	972	530	5.15288	5.26564	4.75047	2.70436	3.78331	6.66194	7.19456	5.7634	3.58009	4.37967	4.22546	4.33984
ENSG00000038945	125.715	1287.53	244.228	381.02	118.645	198.946	143.249	434.131	230.773	252.83	221.122	0.3738	1.29576	0.20974	0.99996	MSR1	chr8	-	15965387	16424999	3572	protein_coding	macrophage_scavenger_receptor_1	135	1018	206	556	91	203	144	441	252	439	202	5.86669	1.92608	18.365	3.45574	5.70752	1.70238	3.02637	1.99387	6.372	3.36896	3.68165	3.19095
ENSG00000039068	10.2435	6.32384	4.74229	314.547	29.9871	8.82027	11.9374	4.92212	2.7473	1.15185	22.9879	0.13332	1.09681	0.65971	0.99996	CDH1	chr16	+	68771128	68869445	4875	protein_coding	cadherin_1_type_1_E-cadherin_(epithelial)	11	5	4	459	23	9	12	5	3	2	21	0.0542756	0.114993	0.0660922	0.0491667	3.45241	0.315268	0.0983116	0.121745	0.0529352	0.0293869	0.0122898	0.243066
ENSG00000039123	1543.97	1849.09	1806.81	2771.3	2023.48	3404.63	864.467	3282.07	3404.82	1772.12	2836.27	-0.16922	0.889323	0.51697	0.99996	SKIV2L2	chr5	+	54603588	54721409	4192	protein_coding	superkiller_viralicidic_activity_2-like_2_(S._cerevisiae)	1658	1462	1524	4044	1552	3474	869	3334	3718	3077	2591	14.126	20.1566	22.474	21.7846	35.3732	24.7398	44.1312	10.2528	41.0481	42.354	21.9885	34.876
ENSG00000039139	111.747	69.5622	130.413	160.357	52.1515	64.682	131.311	162.43	206.963	187.751	237.541	-0.41315	0.750982	0.1305	0.99996	DNAH5	chr5	-	13690440	13944652	15633	protein_coding	dynein_axonemal_heavy_chain_5	120	55	110	234	40	66	132	165	226	326	217	0.903812	0.391194	0.226712	0.421634	0.548855	0.17098	0.224822	0.417616	0.544742	0.690355	0.624691	0.783245
ENSG00000039319	229.082	1094.02	450.517	1090.29	491.528	769.324	107.437	1508.14	1314.12	441.733	1590.54	-0.30511	0.809381	0.3057	0.99996	ZFYVE16	chr5	+	79703832	79775169	6773	protein_coding	zinc_finger_FYVE_domain_containing_16	246	865	380	1591	377	785	108	1532	1435	767	1453	5.69581	1.851	8.22981	3.36193	8.61338	3.71952	6.172	0.788658	11.6742	10.1176	3.39238	12.105
ENSG00000039523	532.661	346.546	500.311	350.182	679.273	264.608	845.566	544.387	363.559	788.439	663.365	-0.40852	0.753396	0.082418	0.9874	FAM65A	chr16	+	67552321	67580691	4260	protein_coding	family_with_sequence_similarity_65_member_A	572	274	422	511	521	270	850	553	397	1369	606	5.92541	6.84289	4.14473	5.93593	4.39841	8.17249	3.37514	9.86859	6.69984	4.45028	9.62684	8.02682
ENSG00000039537	0.931226	0	0	0	1.30379	0.98003	0	0	0	0	1.09466	0.051741	1.03652	0.72379	NA	C6	chr5	-	41142336	41261540	3661	protein_coding	complement_component_6	1	0	0	0	1	1	0	0	0	0	1	0	0.0139205	0	0	0	0.0182527	0.0145458	0	0	0	0	0.0154128
ENSG00000039560	1924.84	3003.82	2381.81	2746.63	2023.48	1091.75	2013.44	3565.59	3685.04	2783.44	3267.56	-0.34225	0.78881	0.13228	0.99996	RAI14	chr5	+	34656342	34832732	5092	protein_coding	retinoic_acid_induced_14	2067	2375	2009	4008	1552	1114	2024	3622	4024	4833	2985	29.1302	20.6874	30.0559	23.6416	28.8618	20.3671	11.6502	19.6593	36.7121	37.7377	28.4327	33.0778
ENSG00000039600	6.51858	8.85338	3.55671	4.11173	2.60758	4.90015	7.95827	13.7819	6.41036	8.06293	0	-0.15143	0.900358	0.61823	0.99996	SOX30	chr5	-	157052687	157098488	3265	protein_coding	SRY_(sex_determining_region_Y)-box_30	7	7	3	6	2	5	8	14	7	14	0	0.162079	0.109262	0.138156	0.0550584	0.0673833	0.040933	0.08155	0.121186	0.221306	0.102381	0.12845	0
ENSG00000039650	637.89	333.899	727.941	615.389	629.729	423.373	1147.98	567.029	617.226	705.506	556.088	-0.21217	0.863238	0.35967	0.99996	PNKP	chr19	-	50364461	50371166	2102	protein_coding	polynucleotide_kinase_3'-phosphatase	685	264	614	898	483	432	1154	576	674	1225	508	20.09	16.6078	8.09331	17.5034	15.6649	15.3547	10.9443	27.1531	14.1429	15.3121	17.4579	13.6368
ENSG00000040199	207.663	375.636	295.207	296.044	156.455	393.972	159.165	373.097	408.432	365.711	391.889	-0.19143	0.875737	0.42383	0.99996	PHLPP2	chr16	-	71671738	71758604	8467	protein_coding	PH_domain_and_leucine_rich_repeat_protein_phosphatase_2	223	297	249	432	120	402	160	379	446	635	358	1.7375	1.34223	2.26038	1.7622	1.87085	0.947061	2.52833	0.934622	2.31025	2.51543	2.24664	2.3858
ENSG00000040275	1823.34	2534.59	2167.22	3209.89	1243.81	2544.16	898.29	3454.35	3217.09	2440.76	2790.29	-0.11129	0.92576	0.65737	0.99996	SPDL1	chr5	+	169010638	169031782	2668	protein_coding	spindle_apparatus_coiled-coil_protein_1	1958	2004	1828	4684	954	2596	903	3509	3513	4238	2549	51.1138	37.4007	48.4024	41.0559	64.3747	23.894	51.815	16.7397	67.8807	62.878	47.5844	53.9094
ENSG00000040341	413.464	633.649	354.486	446.808	474.579	691.901	271.576	782.618	706.972	444.037	758.6	-0.22914	0.853143	0.33717	0.99996	STAU2	chr8	-	74332604	74659943	4061	protein_coding	staufen_RNA_binding_protein_homolog_2_(Drosophila)	444	501	299	652	364	706	273	795	772	771	693	4.88661	5.5719	7.94986	4.41188	5.88707	5.98956	9.25782	3.32488	10.1038	9.07801	5.68737	9.62899
ENSG00000040487	724.494	786.686	569.074	730.517	812.26	564.498	661.531	362.268	391.032	547.127	376.563	0.49063	1.40506	0.013367	0.67675	PQLC2	chr1	+	19638820	19655794	2153	protein_coding	PQ_loop_repeat_containing_2	778	622	480	1066	623	576	665	368	427	950	344	14.8458	18.4157	18.6166	13.3593	18.1551	19.3362	14.2467	15.2765	8.82171	9.47088	13.2181	9.0156
ENSG00000040531	896.77	450.257	538.249	785.34	1041.73	491.975	741.114	494.181	537.555	638.699	561.561	0.24941	1.18872	0.26095	0.99996	CTNS	chr17	+	3539762	3564836	2866	protein_coding	cystinosin_lysosomal_cystine_transporter	963	356	454	1146	799	502	745	502	587	1109	513	15.8978	17.1239	8.0044	9.49217	14.662	18.6293	9.32748	12.8566	9.04017	9.78066	11.5916	10.1
ENSG00000040608	120.128	125.212	119.743	89.0875	138.201	101.923	238.748	108.287	130.955	122.096	130.265	-0.34634	0.786577	0.12488	0.99996	RTN4R	chr22	-	20228938	20270769	2157	protein_coding	reticulon_4_receptor	129	99	101	130	106	104	240	110	143	212	119	1.71734	3.04784	2.9576	2.8058	2.20992	3.28384	2.56756	5.50309	2.63203	3.16586	2.94426	3.11299
ENSG00000040633	1614.75	1806.09	1770.06	1582.33	1843.56	1923.8	2401.41	1855.64	1510.1	2327.31	1581.79	-0.1245	0.917322	0.47144	0.99996	PHF23	chr17	-	7138347	7143041	2037	protein_coding	PHD_finger_protein_23	1734	1428	1493	2309	1414	1963	2414	1885	1649	4041	1445	44.034	43.3822	45.1744	43.9192	41.564	46.3858	51.3176	58.6127	47.7605	38.6577	59.4275	40.0274
ENSG00000040731	0	2.52954	2.37114	1.37058	0	6.86021	0	0	4.57883	0	0	0.1661	1.12202	0.45118	0.99996	CDH10	chr5	-	24487209	24645087	3438	protein_coding	cadherin_10_type_2_(T2-cadherin)	0	2	2	2	0	7	0	0	5	0	0	0.0153923	0	0.0374869	0.0348586	0.0213309	0	0.108425	0	0	0.0694497	0	0
ENSG00000040933	651.858	494.524	484.899	409.117	762.716	500.796	1049.5	702.879	715.213	780.376	853.836	-0.47074	0.721594	0.016469	0.70797	INPP4A	chr2	+	99061317	99207496	6752	protein_coding	inositol_polyphosphate-4-phosphatase_type_I_107kDa	700	391	409	597	585	511	1055	714	781	1355	780	4.94546	5.28346	3.73164	3.62975	3.2421	5.78962	4.03019	7.72798	5.45776	5.52364	6.01169	6.51842
ENSG00000041353	31.6617	86.0042	29.6393	32.2085	11.7341	302.829	9.94784	103.365	79.6717	27.6443	114.939	0.066097	1.04688	0.821	0.99996	RAB27B	chr18	+	52385091	52562747	7281	protein_coding	RAB27B_member_RAS_oncogene_family	34	68	25	47	9	309	10	105	87	48	105	0.268918	0.23798	0.601829	0.205748	0.236696	0.0825996	2.25998	0.0679289	0.744298	0.570604	0.197488	0.813727
ENSG00000041357	3060.94	5936.82	4404.4	7545.71	3316.84	4814.89	729.176	4975.28	5866.4	3091.56	4703.76	0.16083	1.11793	0.56429	0.99996	PSMA4	chr15	+	78832747	78841604	2741	protein_coding	proteasome_(prosome_macropain)_subunit_alpha_type_4	3287	4694	3715	11011	2544	4913	733	5054	6406	5368	4297	49.9069	61.1144	110.354	81.2149	147.3	62.0204	95.4497	13.2264	95.1645	111.605	58.6669	88.4579
ENSG00000041515	16.7621	12.6477	11.8557	44.5437	13.0379	24.5008	10.9426	16.7352	8.2419	10.9425	9.85195	0.64977	1.56892	0.025033	0.80081	MYO16	chr13	+	109248500	109860355	6874	protein_coding	myosin_XVI	18	10	10	65	10	25	11	17	9	19	9	0.246348	0.133449	0.0937444	0.0871718	0.346727	0.0972113	0.193672	0.079146	0.12764	0.0625229	0.0828007	0.0738777
ENSG00000041802	2318.75	3882.84	2819.29	3140.68	2531.96	4162.19	3040.06	2561.47	2419.45	2682.08	2339.29	0.271	1.20664	0.14869	0.99996	LSG1	chr3	-	194361517	194393206	3572	protein_coding	large_subunit_GTPase_1_homolog_(S._cerevisiae)	2490	3070	2378	4583	1942	4247	3056	2602	2642	4657	2137	51.7039	35.5256	55.3837	39.892	47.046	36.3299	63.3152	42.3144	37.5963	35.3206	39.0557	33.7577
ENSG00000041880	308.236	189.715	302.321	299.471	247.72	201.886	346.185	266.779	194.142	340.947	224.406	0.028685	1.02008	0.89653	0.99996	PARP3	chr3	+	51976361	51982883	2472	protein_coding	poly_(ADP-ribose)_polymerase_family_member_3	331	150	255	437	190	206	348	271	212	592	205	8.49868	6.8239	3.91019	6.18127	6.48212	5.13608	4.43768	6.96268	5.65809	4.09538	7.17403	4.67935
ENSG00000041982	31676.6	10369.8	25259.8	14316.4	28730.3	15709.9	35023.3	41873.5	25207.4	49657.3	23964.3	-0.46451	0.724717	0.068042	0.97705	TNC	chr9	-	117782806	117880536	7641	protein_coding	tenascin_C	34016	8199	21306	20891	22036	16030	35207	42536	27526	86222	21892	238.726	226.875	69.1458	167.085	100.252	192.712	111.717	227.89	287.313	172.028	338.032	161.665
ENSG00000041988	271.918	402.196	335.517	375.538	654.501	275.389	407.861	232.324	226.194	320.789	267.097	0.27309	1.20839	0.24143	0.99996	THAP3	chr1	+	6684926	6695646	2053	protein_coding	THAP_domain_containing_apoptosis_associated_protein_3	292	318	283	548	502	281	410	236	247	557	244	6.16053	7.24848	9.98144	8.26006	9.78759	16.3396	7.28877	9.87736	5.93297	5.74532	8.12748	6.70627
ENSG00000042062	1.86245	2.52954	18.9691	5.4823	9.12651	0.98003	10.9426	6.89097	3.66306	5.75923	0	0.18324	1.13543	0.53717	0.99996	FAM65C	chr20	-	49202645	49308065	4377	protein_coding	family_with_sequence_similarity_65_member_C	2	2	16	8	7	1	11	7	4	10	0	0.169263	0.0232866	0.0294448	0.219043	0.067019	0.106868	0.0121664	0.124297	0.0825411	0.0436405	0.0684405	0
ENSG00000042088	1388.46	703.211	1525.83	1556.29	986.967	1510.23	1269.34	1287.63	1318.7	1414.47	1032.27	-0.041629	0.971557	0.84458	0.99996	TDP1	chr14	+	90421283	90511106	3696	protein_coding	tyrosyl-DNA_phosphodiesterase_1	1491	556	1287	2271	757	1541	1276	1308	1440	2456	943	12.0413	20.5588	9.69388	20.8657	22.5304	13.6864	22.2028	17.0751	18.2652	18.6053	19.9061	14.3966
ENSG00000042286	628.577	707.005	571.445	540.692	628.426	567.438	847.556	517.807	558.617	755.612	623.957	-0.15938	0.89541	0.38944	0.99996	AIFM2	chr10	-	71857979	71892690	3240	protein_coding	apoptosis-inducing_factor_mitochondrion-associated_2	675	559	482	789	482	579	852	526	610	1312	570	6.9415	10.6172	11.1179	8.91431	8.92928	9.94096	9.51635	13.0059	8.37895	8.99065	12.1305	9.92682
ENSG00000042317	74.4981	139.124	110.258	124.037	104.303	163.665	50.734	166.368	181.322	123.248	165.294	-0.239	0.847332	0.3559	0.99996	SPATA7	chr14	+	88851268	88936694	3610	protein_coding	spermatogenesis_associated_7	80	110	93	181	80	167	51	169	198	214	151	0.806241	1.12937	1.96354	1.54369	1.83847	1.48084	2.46346	0.698729	2.41617	2.61917	1.77581	2.36021
ENSG00000042429	581.085	1150.94	630.724	1106.74	856.588	1078.03	351.159	1074.01	749.097	721.632	1005.99	0.21204	1.15832	0.37725	0.99996	MED17	chr11	+	93517393	93547861	4874	protein_coding	mediator_complex_subunit_17	624	910	532	1615	657	1100	353	1091	818	1253	919	11.8454	6.52457	12.0313	6.54051	12.1499	9.00754	12.0183	3.58208	11.5528	8.01446	7.70115	10.6392
ENSG00000042445	893.977	326.31	465.93	549.601	503.262	185.226	766.978	620.188	642.868	771.162	591.117	-0.38777	0.76431	0.11749	0.99996	RETSAT	chr2	-	85569211	85581743	3100	protein_coding	retinol_saturase_(all-trans-retinol_1314-reductase)	960	258	393	802	386	189	771	630	702	1339	540	7.39155	15.782	5.36306	7.59655	9.4863	8.32055	3.24666	12.3009	10.4888	10.8139	12.9392	9.82907
ENSG00000042493	1249.7	1453.22	1626.6	1183.49	2345.51	849.686	1991.56	1223.64	1270.17	1681.12	1116.55	-0.12675	0.915892	0.63157	0.99996	CAPG	chr2	-	85621871	85645555	1442	protein_coding	capping_protein_(actin_filament)_gelsolin-like	1342	1149	1372	1727	1799	867	2002	1243	1387	2919	1020	12.5508	47.4286	51.3464	57.0131	43.9148	83.3666	32.0178	68.6665	44.4892	45.9322	60.6399	39.9131
ENSG00000042753	4760.43	5333.53	5708.53	4431.07	5086.08	5042.26	4548.15	3005.45	3477.16	4169.69	3369.37	0.31912	1.24757	0.093366	0.99797	AP2S1	chr19	-	47341393	47354249	935	protein_coding	adaptor-related_protein_complex_2_sigma_1_subunit	5112	4217	4815	6466	3901	5145	4572	3053	3797	7240	3078	159.775	278.633	290.634	308.582	253.576	278.799	293.029	241.847	168.525	193.926	231.962	185.754
ENSG00000042781	15.8308	3.7943	8.299	5.4823	1.30379	3.92012	0.994784	2.95327	2.7473	6.91108	0	0.39761	1.31732	0.1784	0.99996	USH2A	chr1	-	215796236	216596738	18955	protein_coding	Usher_syndrome_2A_(autosomal_recessive_mild)	17	3	7	8	1	4	1	3	3	12	0	0.00837543	0.0457065	0.0101989	0.0221289	0.0154757	0.00352535	0.0112376	0.00260929	0.00816858	0.00755795	0.0189648	0
ENSG00000042832	0	0	0	0	0	1.96006	0	0.984425	2.7473	0.575923	2.18932	-0.14602	0.90374	0.4739	NA	TG	chr8	+	133879203	134147147	8450	protein_coding	thyroglobulin	0	0	0	0	0	2	0	1	3	1	2	0.0125251	0	0	0	0	0	0.0126041	0	0.0061079	0.016954	0.00354514	0.0133553
ENSG00000042980	4.65613	7.58861	4.74229	10.2793	1.30379	12.7404	1.98957	9.84425	7.32613	6.91108	4.37864	0.17895	1.13206	0.55624	0.99996	ADAM28	chr8	+	24151553	24216531	7052	protein_coding	ADAM_metallopeptidase_domain_28	5	6	4	15	1	13	2	10	8	12	4	0.0900489	0.0361336	0.0548269	0.0339886	0.0779944	0.00947576	0.0981676	0.014027	0.0731874	0.0541732	0.0509752	0.0320058
ENSG00000043039	135.028	78.4156	103.145	67.1582	156.455	243.048	108.431	37.4081	133.702	54.7127	73.3423	0.35156	1.27594	0.21786	0.99996	BARX2	chr11	+	129245835	129322171	2148	protein_coding	BARX_homeobox_2	145	62	87	98	120	248	109	38	146	95	67	0.86227	3.44022	1.86	2.427	1.67292	3.73313	6.14829	2.50979	0.913058	3.24582	1.32489	1.76003
ENSG00000043093	250.5	1778.26	486.084	2127.82	134.29	1665.07	145.238	1898.96	1602.59	348.434	2360.09	-0.148	0.902501	0.60978	0.99996	DCUN1D1	chr3	-	182655862	182703741	7954	protein_coding	DCN1_defective_in_cullin_neddylation_1_domain_containing_1_(S._cerevisiae)	269	1406	410	3105	103	1699	146	1929	1750	605	2156	1.2907	1.72353	11.3908	3.08876	14.314	0.865323	11.3748	0.907848	12.5169	10.5065	2.27856	15.2948
ENSG00000043143	863.246	1642.93	547.734	1099.2	1988.28	1745.43	2281.04	680.238	902.03	824.147	949.071	0.11378	1.08206	0.67201	0.99996	PHF15	chr5	+	133860003	133918918	6463	protein_coding	PHD_finger_protein_15	927	1299	462	1604	1525	1781	2293	691	985	1431	867	6.99251	7.30968	12.9518	4.28345	9.10027	15.7675	14.6746	17.5475	5.51814	7.27794	6.63278	7.56947
ENSG00000043355	481.444	445.198	405.465	234.369	651.894	412.593	651.583	522.73	339.749	471.681	668.838	-0.13769	0.908973	0.55561	0.99996	ZIC2	chr13	+	100634026	100639018	2974	protein_coding	Zic_family_member_2	517	352	342	342	500	421	655	531	371	819	611	11.4592	8.85937	7.62705	6.89082	4.21667	11.2345	7.53838	10.893	9.21515	5.95716	8.2496	11.5926
ENSG00000043462	0	0	2.37114	0	1.30379	0	0	3.9377	0	1.15185	3.28398	-0.11917	0.920717	0.58163	NA	LCP2	chr5	-	169673241	169725231	4678	protein_coding	lymphocyte_cytosolic_protein_2_(SH2_domain_containing_leukocyte_protein_of_76kDa)	0	0	2	0	1	0	0	4	0	2	3	0.0339368	0	0	0.0256186	0	0.0142845	0	0	0.0441315	0	0.0128074	0.0361861
ENSG00000043514	922.845	321.251	1088.35	1278.06	814.867	778.144	564.042	872.2	784.812	767.706	926.083	0.1075	1.07736	0.65141	0.99996	TRIT1	chr1	-	40306723	40349183	2112	protein_coding	tRNA_isopentenyltransferase_1	991	254	918	1865	625	794	567	886	857	1333	846	19.0678	23.9129	7.74988	26.0456	32.3794	19.7748	20.02	13.2781	21.6515	19.3773	18.9071	22.6025
ENSG00000043591	17.6933	11.3829	7.11343	2.05586	7.82273	13.7204	8.95305	13.7819	1.83153	21.3092	10.9466	-0.16248	0.893488	0.59306	0.99996	ADRB1	chr10	+	115803806	115806667	2862	protein_coding	adrenoceptor_beta_1	19	9	6	3	6	14	9	14	2	37	10	0.0924506	0.338327	0.202641	0.125622	0.0384358	0.14009	0.260493	0.155532	0.252469	0.0333708	0.387277	0.197156
ENSG00000044090	1792.61	876.484	1602.89	1086.18	1372.89	966.31	2661.05	1682.38	1083.35	2071.6	1516.11	-0.36179	0.778198	0.11351	0.99996	CUL7	chr6	-	43005355	43021683	5504	protein_coding	cullin_7	1925	693	1352	1585	1053	986	2675	1709	1183	3597	1385	14.9122	17.824	8.11353	14.7192	10.5593	12.7843	9.53972	24.0376	16.0255	10.2639	19.5773	14.1988
ENSG00000044115	5416.01	7039.7	5018.52	7255.14	10063.9	6732.81	7502.66	5871.11	5932.33	6445.16	7018.97	0.024875	1.01739	0.89856	0.99996	CTNNA1	chr5	+	137946656	138270723	3756	protein_coding	catenin_(cadherin-associated_protein)_alpha_1_102kDa	5816	5566	4233	10587	7719	6870	7542	5964	6478	11191	6412	70.3047	78.9136	95.4932	67.5318	103.355	137.329	97.4021	99.3131	81.9523	82.361	89.2551	96.3271
ENSG00000044446	580.154	304.809	597.528	474.219	298.567	271.468	721.218	426.256	493.598	518.331	443.338	-0.1467	0.903314	0.53422	0.99996	PHKA2	chrX	-	18910418	19002716	5559	protein_coding	phosphorylase_kinase_alpha_2_(liver)	623	241	504	692	229	277	725	433	539	900	405	6.22573	5.71142	2.79367	5.43275	4.56451	2.75274	2.65351	6.45041	4.02013	4.63019	4.84993	4.11092
ENSG00000044459	78.223	270.66	109.073	193.937	97.7841	230.307	120.369	237.246	264.656	120.368	189.376	-0.12584	0.91647	0.63118	0.99996	CNTLN	chr9	+	17134980	17503921	5576	protein_coding	centlein_centrosomal_protein	84	214	92	283	75	235	121	241	289	209	173	1.63236	0.767732	2.47312	0.988669	1.86101	0.898804	2.24431	1.07327	2.23071	2.47504	1.12283	1.75067
ENSG00000044524	61.4609	80.9451	96.0313	39.7467	46.9364	81.3425	57.6975	83.6761	117.218	53.5609	39.4078	-0.1463	0.903565	0.59173	0.99996	EPHA3	chr3	+	89156674	89531284	5809	protein_coding	EPH_receptor_A3	66	64	81	58	36	83	58	85	128	93	36	0.191305	0.579023	0.70996	0.835544	0.366109	0.414121	0.760876	0.493824	0.755208	1.05224	0.479591	0.349689
ENSG00000044574	10924.2	23680.3	16590.9	22755	14625.9	15994.1	13939.9	16669.3	13784.1	17339.9	16926.7	0.16304	1.11964	0.41708	0.99996	HSPA5	chr9	-	127997132	128003609	3908	protein_coding	heat_shock_70kDa_protein_5_(glucose-regulated_protein_78kDa)	11731	18723	13994	33205	11218	16320	14013	16933	15052	30108	15463	266.449	152.98	308.728	214.572	311.554	191.817	222.384	177.346	223.629	183.927	230.79	223.264
ENSG00000046604	1793.54	3643.8	1849.49	3951.37	2602.36	2860.71	1605.58	2273.04	2771.11	1641.38	2279.08	0.35306	1.27727	0.10956	0.99996	DSG2	chr18	+	29078006	29128971	5831	protein_coding	desmoglein_2	1926	2881	1560	5766	1996	2919	1614	2309	3026	2850	2082	26.4821	16.8332	31.8387	16.0312	36.259	22.8741	26.658	13.6901	20.4376	24.7818	14.6417	20.1474
ENSG00000046647	234.669	206.157	228.815	172.007	153.847	160.725	170.108	206.729	165.754	239.584	152.158	0.087784	1.06274	0.65937	0.99996	GEMIN8	chrX	-	14026398	14048012	1682	protein_coding	gem_(nuclear_organelle)_associated_protein_8	252	163	193	251	118	164	171	210	181	416	139	7.42498	7.63533	6.24477	6.8757	5.47182	4.68794	5.19224	5.02824	6.4438	5.13877	7.40896	4.66304
ENSG00000046651	267.262	275.719	303.506	567.419	359.845	328.31	241.732	356.362	358.065	271.836	379.847	0.10211	1.07334	0.63036	0.99996	OFD1	chrX	+	13752832	13787480	4259	protein_coding	oral-facial-digital_syndrome_1	287	218	256	828	276	335	243	362	391	472	347	3.98847	3.43421	3.2984	3.60179	7.12865	4.3304	4.18865	2.82192	4.38682	4.38405	3.31989	4.59729
ENSG00000046653	45.6301	43.0021	29.6393	32.8938	26.0758	77.4224	77.5931	87.6138	96.1555	40.8906	100.709	-0.75979	0.590582	0.003821	0.45516	GPM6B	chrX	-	13789150	13956757	3957	protein_coding	glycoprotein_M6B	49	34	25	48	20	79	78	89	105	71	92	0.307589	0.631078	0.553692	0.378582	0.444795	0.337746	1.06316	0.974932	1.16084	1.26715	0.537505	1.3119
ENSG00000046774	1728.35	1483.57	1841.19	1401.41	1014.35	1542.57	1697.1	1760.15	1717.98	1757.72	1427.44	-0.17337	0.886769	0.33556	0.99996	MAGEC2	chrX	-	141290131	141293076	1991	protein_coding	melanoma_antigen_family_C_2	1856	1173	1553	2045	778	1574	1706	1788	1876	3052	1304	31.1506	47.5072	37.9649	46.7397	37.6623	26.1117	42.0989	42.3793	46.3495	44.9954	45.9201	36.9562
ENSG00000046889	120.128	199.833	171.908	83.6051	108.214	344.971	108.431	169.321	232.605	124.399	271.476	-0.027141	0.981363	0.91892	0.99996	PREX2	chr8	+	68864353	69149265	10750	protein_coding	phosphatidylinositol-345-trisphosphate-dependent_Rac_exchange_factor_2	129	158	145	122	83	352	109	172	254	216	248	0.969766	0.611553	0.947117	0.808249	0.416136	0.515936	1.7437	0.501492	0.825789	1.12832	0.601915	1.30174
ENSG00000047056	463.75	247.895	585.672	494.093	522.819	539.997	529.225	568.998	392.864	617.39	511.207	0.098948	1.07099	0.6884	0.99996	WDR37	chr10	+	1095478	1178237	4582	protein_coding	WD_repeat_domain_37	498	196	494	721	401	551	532	578	429	1072	467	12.554	5.53895	2.75649	6.46037	5.76985	5.84811	6.40374	5.74252	6.51061	4.47104	7.00857	5.75098
ENSG00000047188	634.165	827.158	695.93	1013.54	590.616	1081.95	298.435	934.219	1179.51	632.94	1066.2	-0.081731	0.944923	0.74615	0.99996	YTHDC2	chr5	+	112849380	112930982	6708	protein_coding	YTH_domain_containing_2	681	654	587	1479	453	1104	300	949	1288	1099	974	3.79456	5.17377	6.2826	5.24361	8.08462	4.51265	8.76421	2.21194	7.30167	9.16915	4.90789	8.19306
ENSG00000047230	663.033	196.039	531.136	502.316	357.238	769.324	539.173	599.515	682.246	504.509	355.765	-0.14707	0.903083	0.56241	0.99996	CTPS2	chrX	-	16606126	16731059	4319	protein_coding	CTP_synthase_2	712	155	448	733	274	785	542	609	745	876	325	3.1489	8.40136	2.31262	6.21556	6.22308	4.2393	9.67884	6.20672	7.27751	8.2372	6.0759	4.24601
ENSG00000047249	725.425	985.254	899.849	1237.63	1095.18	744.823	637.656	838.73	761.002	794.199	962.207	0.17727	1.13074	0.35596	0.99996	ATP6V1H	chr8	-	54628117	54756118	2365	protein_coding	ATPase_H+_transporting_lysosomal_50/57kDa_V1_subunit_H	779	779	759	1806	840	760	641	852	831	1379	879	15.5512	16.7865	21.2257	19.2308	28.0008	23.7342	17.1127	13.4052	18.5933	16.7794	17.4672	20.9719
ENSG00000047315	1969.54	2576.33	2199.23	3050.22	2048.25	3574.17	680.432	3350	3060.49	2289.3	3314.63	0.012259	1.00853	0.96176	0.99996	POLR2B	chr4	+	57843888	57897334	4108	protein_coding	polymerase_(RNA)_II_(DNA_directed)_polypeptide_B_140kDa	2115	2037	1855	4451	1571	3647	684	3403	3342	3975	3028	31.187	26.2381	31.9533	27.0582	39.7294	25.5548	47.2762	8.23515	42.7544	38.8492	28.9865	41.5916
ENSG00000047346	223.494	879.014	317.733	426.249	505.87	343.991	205.92	698.942	483.525	370.895	727.95	-0.094193	0.936796	0.72439	0.99996	FAM214A	chr15	-	52873514	53002014	4590	protein_coding	family_with_sequence_similarity_214_member_A	240	695	268	622	388	351	207	710	528	644	665	5.38411	2.66472	9.75724	3.49871	4.96892	5.64866	4.07222	2.23051	7.98352	5.49323	4.20303	8.17503
ENSG00000047365	28.868	112.564	42.6806	155.56	49.5439	83.3026	6.96349	127.975	97.0712	53.5609	114.939	0.073091	1.05197	0.80773	0.99996	ARAP2	chr4	-	36067620	36246131	7514	protein_coding	ArfGAP_with_RhoGAP_domain_ankyrin_repeat_and_PH_domain_2	31	89	36	227	38	85	7	130	106	93	105	0.922592	0.210254	0.763262	0.287089	1.10774	0.337939	0.6024	0.0460758	0.892937	0.673661	0.370767	0.788494
ENSG00000047410	2861.66	1836.44	2527.64	2586.96	3062.6	5221.6	2091.04	4851.25	5238.18	3067.94	5946.2	-0.45783	0.728081	0.071414	0.97713	TPR	chr1	-	186282954	186344825	7538	protein_coding	translocated_promoter_region_nuclear_basket_protein	3073	1452	2132	3775	2349	5328	2102	4928	5720	5327	5432	10.7901	20.7759	12.4127	16.9479	18.3631	20.8235	37.6396	13.7918	33.7414	36.2365	21.1698	40.6616
ENSG00000047578	393.908	302.28	277.424	244.648	423.731	369.471	512.314	326.829	307.697	363.408	344.818	-0.14804	0.902476	0.45706	0.99996	KIAA0556	chr16	+	27561454	27791690	6616	protein_coding	KIAA0556	423	239	234	357	325	377	515	332	336	631	315	2.2796	3.25835	2.32786	2.11937	1.9786	3.28257	3.03447	3.84997	2.58995	2.42521	2.85709	2.68655
ENSG00000047579	453.507	557.763	437.476	419.396	447.199	378.292	591.896	450.867	382.79	601.264	294.464	0.015605	1.01088	0.93966	0.99996	DTNBP1	chr6	-	15523032	15663289	1880	protein_coding	dystrobrevin_binding_protein_1	487	441	369	612	343	386	595	458	418	1044	269	16.0445	13.2015	15.116	11.7613	11.9365	12.1917	10.9337	15.6533	12.5735	10.6176	16.6354	8.07374
ENSG00000047597	387.39	163.155	251.341	505.057	554.11	660.541	228.8	416.412	443.231	246.495	362.333	0.24789	1.18747	0.33188	0.99996	XK	chrX	+	37545012	37591383	5206	protein_coding	X-linked_Kx_blood_group_(McLeod_syndrome)	416	129	212	737	425	674	230	423	484	428	331	4.29977	4.07232	1.59676	2.44015	5.19096	5.45521	6.89434	2.18509	4.19358	4.43964	2.4628	3.5876
ENSG00000047617	42.8364	24.0306	35.5671	92.5139	32.5947	28.4209	38.7966	13.7819	32.9676	18.4296	66.7743	0.15861	1.11621	0.58461	0.99996	ANO2	chr12	-	5641035	6055398	3717	protein_coding	anoctamin_2	46	19	30	135	25	29	39	14	36	32	61	0.313213	0.630693	0.329394	0.483631	1.33176	0.449442	0.415473	0.518941	0.194395	0.462505	0.257898	0.926014
ENSG00000047621	370.628	854.983	655.621	1175.27	375.491	1250.52	160.16	866.294	915.766	401.419	1204.13	0.066869	1.04744	0.81533	0.99996	C12orf4	chr12	-	4596894	4647674	3826	protein_coding	chromosome_12_open_reading_frame_4	398	676	553	1715	288	1276	161	880	1000	697	1100	8.3818	5.30141	11.3856	8.66096	16.4363	5.03007	17.76	2.08126	11.871	12.4813	5.4573	16.2229
ENSG00000047634	49.355	655.15	340.259	228.201	365.061	342.031	188.014	531.589	444.147	357.648	424.729	-0.21252	0.863028	0.45841	0.99996	SCML1	chrX	+	17755588	17773105	4615	protein_coding	sex_comb_on_midleg-like_1_(Drosophila)	53	518	287	333	280	349	189	540	485	621	388	2.25894	0.585271	7.23291	3.72645	2.6458	4.05427	4.02708	2.02552	6.03908	5.01853	4.03097	4.74395
ENSG00000047644	421.845	707.005	755.209	548.916	1368.98	806.565	1214.63	923.39	748.181	1014.78	1130.78	-0.35207	0.783459	0.12996	0.99996	WWC3	chrX	+	9983602	10112518	6647	protein_coding	WWC_family_member_3	453	559	637	801	1050	823	1221	938	817	1762	1033	4.76882	3.47317	5.41927	5.74248	4.41867	10.5558	6.59343	9.08523	7.28326	5.86952	7.94091	8.7691
ENSG00000047648	61.4609	35.4135	18.9691	15.7616	52.1515	39.2012	38.7966	33.4704	41.2095	39.7387	52.5437	-0.17682	0.884651	0.51381	0.99996	ARHGAP6	chrX	-	11136239	11683821	6299	protein_coding	Rho_GTPase_activating_protein_6	66	28	16	23	40	40	39	34	45	69	48	0.168023	0.53398	0.286445	0.152207	0.133888	0.424341	0.338162	0.306224	0.278584	0.341152	0.328146	0.429982
ENSG00000047662	83.8103	110.035	65.2064	94.5698	67.797	96.043	70.6296	83.6761	93.4082	40.8906	118.223	-0.0096695	0.99332	0.96883	0.99996	FAM184B	chr4	-	17630929	17783135	6622	protein_coding	family_with_sequence_similarity_184_member_B	90	87	55	138	52	98	71	85	102	71	108	0.335637	0.692638	0.846613	0.49769	0.764142	0.524736	0.788087	0.530292	0.662489	0.735559	0.321188	0.920269
ENSG00000047849	5841.58	7625.29	6443.58	3765.66	5984.38	6835.71	8374.09	7480.64	6120.98	8474.14	6362.17	-0.25008	0.84085	0.18787	0.99996	MAP4	chr3	-	47892182	48130769	8920	protein_coding	microtubule-associated_protein_4	6273	6029	5435	5495	4590	6975	8418	7599	6684	14714	5812	33.4005	35.8396	43.5547	36.5107	22.5885	34.3854	41.6405	46.6756	43.9684	35.7831	49.4146	36.7656
ENSG00000047932	606.228	1221.77	582.115	1016.28	711.868	1188.78	573.99	1528.81	1197.82	784.984	1178.95	-0.20863	0.865359	0.3819	0.99996	GOPC	chr6	-	117639374	117923691	4604	protein_coding	golgi-associated_PDZ_and_coiled-coil_motif_containing	651	966	491	1483	546	1213	577	1553	1308	1363	1077	9.13779	7.20607	13.5206	6.39046	11.8111	7.92472	14.0302	6.1985	17.4094	13.5668	8.8685	13.1996
ENSG00000047936	644.408	236.512	612.94	486.555	92.5689	354.771	426.762	1108.46	1244.53	895.561	711.53	-0.25742	0.836583	0.39122	0.99996	ROS1	chr6	-	117609463	117747018	7435	protein_coding	c-ros_oncogene_1__receptor_tyrosine_kinase	692	187	517	710	71	362	429	1126	1359	1555	650	14.1425	4.74327	1.62075	4.16673	3.50156	0.638122	2.59277	2.85379	7.81639	8.72861	6.26526	4.93302
ENSG00000048028	794.336	944.782	657.992	707.903	834.424	665.441	567.027	896.811	1033.9	754.46	1095.76	-0.26882	0.829998	0.2999	0.99996	USP28	chr11	-	113668596	113746292	4669	protein_coding	ubiquitin_specific_peptidase_28	853	747	555	1033	640	679	570	911	1129	1310	1001	1.74545	9.31061	10.3098	7.12287	8.11261	9.15973	7.74431	6.03805	10.0703	11.5472	8.40499	12.0974
ENSG00000048052	306.373	1541.75	654.435	1545.32	956.98	858.507	435.715	854.481	381.875	595.505	391.889	0.68775	1.61077	0.010091	0.61642	HDAC9	chr7	+	18126572	19036993	4659	protein_coding	histone_deacetylase_9	329	1219	552	2255	734	876	438	868	417	1034	358	13.5506	3.59879	16.8603	7.09957	17.7475	10.5276	10.0126	4.64972	9.61559	4.27415	6.64841	4.33581
ENSG00000048140	1471.34	1193.94	1460.62	1160.19	1992.19	1125.07	2013.44	557.184	1179.51	634.092	816.617	0.27934	1.21364	0.26771	0.99996	TSPAN17	chr5	+	176074388	176086058	4445	protein_coding	tetraspanin_17	1580	944	1232	1693	1528	1148	2024	566	1288	1101	746	10.5242	18.115	13.6853	16.6083	13.9659	22.9709	13.7533	22.5208	6.57194	13.8373	7.42002	9.46995
ENSG00000048162	1013.17	1131.97	1313.61	1299.31	1256.85	824.206	923.159	847.59	708.803	1096.56	569.224	0.36665	1.28936	0.06513	0.97508	NOP16	chr5	-	175810949	175815976	1256	protein_coding	NOP16_nucleolar_protein	1088	895	1108	1896	964	841	928	861	774	1904	520	36.6555	44.1461	45.9186	52.8611	55.352	51.2878	35.6569	36.543	35.3804	29.4278	45.4116	23.3611
ENSG00000048342	490.756	293.426	356.857	325.512	500.654	743.843	394.929	503.041	428.579	391.052	378.753	0.15311	1.11196	0.49193	0.99996	CC2D2A	chr4	+	15471489	15603180	5249	protein_coding	coiled-coil_and_C2_domain_containing_2A	527	232	301	475	384	759	397	511	468	679	346	5.91794	5.11667	2.84817	3.43618	3.31819	4.88856	7.7002	3.74076	5.0245	4.25771	3.8751	3.71946
ENSG00000048392	249.568	856.248	373.455	666.785	277.707	819.305	141.259	947.017	869.062	340.947	1168	-0.32003	0.801053	0.28199	0.99996	RRM2B	chr8	-	103216730	103251346	4931	protein_coding	ribonucleotide_reductase_M2_B_(TP53_inducible)	268	677	315	973	213	836	142	962	949	592	1067	1.25563	2.76983	8.84726	3.82791	7.23539	2.8865	9.02835	1.42429	10.0691	9.19047	3.59647	12.2098
ENSG00000048405	355.728	1205.32	433.919	812.752	383.314	961.41	506.345	921.422	821.442	478.017	999.426	-0.055804	0.962058	0.83033	0.99996	ZNF800	chr7	-	126986844	127071978	4358	protein_coding	zinc_finger_protein_800	382	953	366	1186	294	981	509	936	897	830	913	9.26503	4.46714	14.0916	5.03245	9.97888	4.50803	11.9872	5.77665	11.085	9.82905	5.70533	11.8213
ENSG00000048471	514.968	288.367	241.857	351.553	482.401	282.249	511.319	371.128	292.129	440.006	351.386	-0.16148	0.894107	0.46995	0.99996	SNX29	chr16	+	12070594	12668146	8171	protein_coding	sorting_nexin_29	553	228	204	513	370	288	514	377	319	764	321	1.52196	3.44908	1.7981	1.49603	2.30211	3.02589	1.87696	3.11124	2.3813	1.86433	2.80097	2.21672
ENSG00000048540	27.0055	21.5011	8.299	12.3352	9.12651	26.4608	7.95827	24.6106	13.7365	9.7907	7.66263	0.205	1.15269	0.48977	0.99996	LMO3	chr12	-	16701307	16763528	3759	protein_coding	LIM_domain_only_3_(rhombotin-like_2)	29	17	7	18	7	27	8	25	15	17	7	0.0985451	0.393168	0.291428	0.111586	0.175584	0.124438	0.382497	0.10526	0.343255	0.190557	0.135477	0.105077
ENSG00000048544	1480.65	2786.28	2102.02	3338.04	1694.92	2035.52	1098.24	2303.55	2519.27	1449.02	2226.54	0.14106	1.10272	0.54454	0.99996	MRPS10	chr6	-	42174539	42185603	2110	protein_coding	mitochondrial_ribosomal_protein_S10	1590	2203	1773	4871	1300	2077	1104	2340	2751	2516	2034	40.3035	38.4032	67.2802	50.3514	84.6486	41.1706	52.4193	25.8781	57.2377	62.2608	35.7205	54.3937
ENSG00000048649	659.308	1435.51	612.94	849.757	650.59	1873.82	544.147	1145.87	1251.85	667.495	1612.44	-0.14286	0.905722	0.61351	0.99996	RSF1	chr11	-	77371041	77532063	11550	protein_coding	remodeling_and_spacing_factor_1	708	1135	517	1240	499	1912	547	1164	1367	1159	1473	1.05837	3.12395	6.33241	2.68222	3.93662	2.88699	8.81542	2.34235	5.2014	5.65188	3.00602	7.19617
ENSG00000048707	963.819	1598.67	666.291	579.068	1114.74	1063.33	893.316	861.372	1268.34	915.718	1400.07	-0.023382	0.983923	0.91945	0.99996	VPS13D	chr1	+	12290124	12572099	16318	protein_coding	vacuolar_protein_sorting_13_homolog_D_(S._cerevisiae)	1035	1264	562	845	855	1085	898	875	1385	1590	1279	4.13803	3.23241	4.99155	2.06374	1.89878	3.50127	3.54079	2.72179	2.76751	4.05312	2.91891	4.42266
ENSG00000048740	336.172	555.233	346.187	254.927	529.338	1024.13	393.934	538.48	294.877	392.78	602.064	0.10144	1.07284	0.69415	0.99996	CELF2	chr10	+	11047259	11378666	9233	protein_coding	CUGBP_Elav-like_family_member_2	361	439	292	372	406	1045	396	547	322	682	550	1.98309	1.99259	3.06391	1.89507	1.47735	2.93839	6.02713	2.12128	3.05769	1.6654	2.21274	3.36125
ENSG00000048828	2688.45	3163.18	2769.49	3406.57	3714.49	3868.18	4169.14	2380.34	3016.53	2278.93	3424.1	-0.006533	0.995482	0.97599	0.99996	FAM120A	chr9	+	96214004	96328397	5118	protein_coding	family_with_sequence_similarity_120A	2887	2501	2336	4971	2849	3947	4191	2418	3294	3957	3128	16.2024	28.7475	31.4897	27.3501	35.6146	37.1979	41.068	40.5008	24.384	30.7348	23.1609	34.4863
ENSG00000048991	997.343	1102.88	984.024	1301.36	663.628	1573.93	1328.04	1456.95	1423.1	1032.63	1508.44	-0.26233	0.83374	0.19716	0.99996	R3HDM1	chr2	+	136289025	136482840	4648	protein_coding	R3H_domain_containing_1	1071	872	830	1899	509	1606	1335	1480	1554	1793	1378	11.2714	11.7429	12.0894	10.7003	14.9811	7.31776	18.3999	14.2056	16.434	15.9658	11.5559	16.7288
ENSG00000049089	33.5241	7.58861	43.8661	19.1881	31.2909	19.6006	54.7131	55.1278	30.2203	65.6553	40.5025	-0.69604	0.617264	0.010472	0.62698	COL9A2	chr1	-	40766159	40783488	2887	protein_coding	collagen_type_IX_alpha_2	36	6	37	28	24	20	55	56	33	114	37	0.40326	0.63549	0.133924	0.767964	0.355628	0.555509	0.36891	0.94224	1.00113	0.54585	1.1829	0.723162
ENSG00000049130	156.446	817.04	584.487	433.102	258.15	1226.02	208.905	893.858	599.827	286.81	715.908	0.12046	1.08708	0.67927	0.99996	KITLG	chr12	-	88886570	88974628	5191	protein_coding	KIT_ligand	168	646	493	632	198	1251	210	908	655	498	654	8.09429	1.64934	8.0193	5.69091	4.46427	2.54883	12.8334	2.00085	9.02784	6.02555	2.87388	7.10898
ENSG00000049167	122.922	317.457	162.423	262.465	166.885	257.748	93.5097	263.826	285.719	130.159	270.381	0.0356	1.02498	0.88936	0.99996	ERCC8	chr5	-	60169658	60240900	3424	protein_coding	excision_repair_cross-complementing_rodent_repair_deficiency_complementation_group_8	132	251	137	383	128	263	94	268	312	226	247	3.18378	1.96469	4.72384	2.39758	4.10156	2.49806	4.09034	1.35781	4.03971	4.35138	1.97726	4.07046
ENSG00000049192	103.366	127.742	276.238	233.683	83.4424	89.1828	55.7079	219.527	149.27	169.897	140.117	0.1773	1.13077	0.52568	0.99996	ADAMTS6	chr5	-	64444563	64777747	7311	protein_coding	ADAM_metallopeptidase_with_thrombospondin_type_1_motif_6	111	101	233	341	64	91	56	223	163	295	128	2.14976	0.773747	0.890225	1.9097	1.71026	0.584965	0.662829	0.378841	1.57426	1.06468	1.20875	0.987901
ENSG00000049239	1257.15	545.115	829.9	711.329	963.499	1226.02	1973.65	1454	965.218	1890.18	1213.98	-0.59497	0.662058	0.0085058	0.58049	H6PD	chr1	+	9294834	9331396	9146	protein_coding	hexose-6-phosphate_dehydrogenase_(glucose_1-dehydrogenase)	1350	431	700	1038	739	1251	1984	1477	1054	3282	1109	4.79659	7.52239	3.03669	4.5862	4.16151	5.39933	7.28389	10.7289	8.33486	5.50321	10.7497	6.84196
ENSG00000049245	810.166	1393.77	1599.34	2269.67	1966.11	2563.76	881.378	2342.93	2222.56	1730.07	2157.58	-0.16381	0.892665	0.53706	0.99996	VAMP3	chr1	+	7831329	7841492	2205	protein_coding	vesicle-associated_membrane_protein_3	870	1102	1349	3312	1508	2616	886	2380	2427	3004	1971	14.0637	20.1078	32.2053	36.6597	55.0765	45.7003	63.178	19.8733	55.708	52.5615	40.8114	50.4381
ENSG00000049246	57.736	117.623	101.959	17.1322	28.6833	162.685	100.473	95.4892	129.123	95.0274	100.709	-0.19081	0.876114	0.50638	0.99996	PER3	chr1	+	7844380	7905237	6279	protein_coding	period_circadian_clock_3	62	93	86	25	22	166	101	97	141	165	92	0.901784	0.503216	0.954437	0.820717	0.145994	0.234131	1.40784	0.795567	0.797315	1.07235	0.787197	0.826757
ENSG00000049249	610.884	375.636	975.725	880.595	891.791	280.289	706.296	1530.78	783.896	1554.99	1273.09	-0.46129	0.726337	0.084651	0.98973	TNFRSF9	chr1	-	7979907	8000926	1923	protein_coding	tumor_necrosis_factor_receptor_superfamily_member_9	656	297	823	1285	684	286	710	1555	856	2700	1163	33.9582	17.3851	9.9525	25.6452	24.5024	23.7686	7.91997	18.261	41.735	21.2569	42.0605	34.1256
ENSG00000049319	0	1.26477	0	2.05586	2.60758	0.98003	0	1.96885	0.915766	0	0	0.1944	1.14425	0.38141	NA	SRD5A2	chr2	-	31747550	31806136	4647	processed_transcript	steroid-5-alpha-reductase_alpha_polypeptide_2_(3-oxo-5_alpha-steroid_delta_4-dehydrogenase_alpha_2)	0	1	0	3	2	1	0	2	1	0	0	0.0341632	0	0.013867	0	0.0236719	0.0287597	0.0114595	0	0.0222129	0.0102762	0	0
ENSG00000049323	3412.01	4745.41	4403.21	1110.85	6216.46	6527	3737.4	3867.81	4395.68	4036.07	3544.51	0.18874	1.13977	0.46463	0.99996	LTBP1	chr2	+	33172039	33624576	6333	protein_coding	latent_transforming_growth_factor_beta_binding_protein_1	3664	3752	3714	1621	4768	6660	3757	3929	4800	7008	3238	48.5569	29.4849	38.1776	35.1413	9.38551	50.3099	56.0018	29.3412	32.02	36.1941	33.1493	28.8501
ENSG00000049449	2048.7	2270.26	3726.25	2624.65	3093.89	4822.73	2470.05	5242.06	4093.47	4186.96	5264.23	-0.34504	0.787286	0.13003	0.99996	RCN1	chr11	+	31833939	32127301	2653	protein_coding	reticulocalbin_1_EF-hand_calcium_binding_domain	2200	1795	3143	3830	2373	4921	2483	5325	4470	7270	4809	70.7312	42.2609	43.5996	70.9893	52.9354	59.7705	98.7764	46.2898	103.593	80.4594	82.0894	102.282
ENSG00000049540	106.16	7.58861	13.0413	2.05586	6.51894	0.98003	11.9374	7.8754	14.6523	5.75923	12.0413	-0.21431	0.861958	0.48078	0.99996	ELN	chr7	+	73442119	73484237	3781	protein_coding	elastin	114	6	11	3	5	1	12	8	16	10	11	0.209939	1.53657	0.102259	0.17433	0.0290937	0.0883669	0.0140841	0.156971	0.109202	0.202078	0.0792288	0.16416
ENSG00000049541	3106.57	1945.21	3396.66	3509.36	4581.51	2674.5	4711.3	2264.18	3140.16	2534.06	1703.29	0.0038256	1.00266	0.98837	0.99996	RFC2	chr7	-	73645829	73668774	1695	protein_coding	replication_factor_C_(activator_1)_2_40kDa	3336	1538	2865	5121	3514	2729	4736	2300	3429	4400	1556	28.1921	100.302	58.4712	101.284	110.782	138.535	85.7375	138.194	70.0337	96.606	77.763	51.7989
ENSG00000049618	3166.17	3495.82	2774.24	2118.91	5642.79	3942.66	5490.21	2842.03	3543.1	3138.78	4068.86	-0.026194	0.982008	0.90929	0.99996	ARID1B	chr6	+	157099063	157530401	8246	protein_coding	AT_rich_interactive_domain_1B_(SWI1-like)	3400	2764	2340	3092	4328	4023	5519	2887	3869	5450	3717	30.4382	21.013	21.5998	17.0043	13.7493	35.0728	25.9803	33.1027	18.0698	22.4059	19.799	25.4349
ENSG00000049656	5129.19	3996.67	5204.66	2985.8	6302.51	2817.59	6337.77	1783.78	3794.02	2309.45	3438.33	0.25525	1.19354	0.30744	0.99996	CLPTM1L	chr5	-	1317859	1345214	3540	protein_coding	CLPTM1-like	5508	3160	4390	4357	4834	2875	6371	1812	4143	4010	3141	64.6087	79.2946	57.5226	74.3099	45.1303	91.2493	43.2486	89.0123	26.4182	55.8879	33.9337	50.0663
ENSG00000049759	1286.02	1374.8	1442.84	1909.9	2447.21	1652.33	1181.8	1598.71	1119.98	1612.01	1173.48	0.36173	1.28497	0.080255	0.9874	NEDD4L	chr18	+	55711599	56068772	8436	protein_coding	neural_precursor_cell_expressed_developmentally_down-regulated_4-like_E3_ubiquitin_protein_ligase	1381	1087	1217	2787	1877	1686	1188	1624	1223	2799	1072	14.2396	8.34277	8.30325	8.6445	12.1139	14.8681	10.6429	6.96507	9.9357	6.92303	9.93931	7.17032
ENSG00000049768	5.58735	10.1181	3.55671	1.37058	2.60758	10.7803	15.9165	5.90655	1.83153	4.60739	5.47331	-0.13783	0.908885	0.64894	0.99996	FOXP3	chrX	-	49106897	49121288	2382	protein_coding	forkhead_box_P3	6	8	3	2	2	11	16	6	2	8	5	0.0888644	0.12837	0.216423	0.0754684	0.0307874	0.0561067	0.245917	0.332219	0.130004	0.0400954	0.100609	0.118443
ENSG00000049769	181.589	127.742	228.815	176.804	249.023	164.645	311.367	279.577	160.259	314.454	176.24	-0.39588	0.760026	0.082503	0.9874	PPP1R3F	chrX	+	49126306	49157929	3421	protein_coding	protein_phosphatase_1_regulatory_subunit_3F	195	101	193	258	191	168	313	284	175	546	161	1.80985	2.90492	1.90249	3.38057	2.76536	3.73084	2.61513	4.52519	4.28464	2.44282	4.78112	2.65554
ENSG00000049860	1526.28	2070.43	1886.24	1743.37	1615.39	2201.15	1402.64	1803.47	1750.94	1480.12	1426.34	0.21836	1.16341	0.18594	0.99996	HEXB	chr5	+	73935848	74018472	2021	protein_coding	hexosaminidase_B_(beta_polypeptide)	1639	1637	1591	2544	1239	2246	1410	1832	1912	2570	1303	48.1008	41.33	52.196	47.1726	46.1567	40.9667	59.1807	34.5063	46.7851	45.1781	38.094	36.3796
ENSG00000049883	189.97	178.332	289.279	361.832	122.556	344.971	123.353	251.028	274.73	220.579	259.435	0.14017	1.10203	0.56871	0.99996	PTCD2	chr5	+	71616194	71656052	2648	protein_coding	pentatricopeptide_repeat_domain_2	204	141	244	528	94	352	124	255	300	383	237	5.6356	3.92613	3.43128	5.52151	7.31139	2.37212	7.07883	2.31606	4.97017	5.41015	4.33282	5.05023
ENSG00000050030	40.0427	59.4441	30.8249	31.5233	49.5439	53.9017	17.9061	55.1278	70.514	25.9166	68.9637	-0.1318	0.912692	0.62868	0.99996	KIAA2022	chrX	-	73952684	74145320	11759	protein_coding	KIAA2022	43	47	26	46	38	55	18	56	77	45	63	0.121507	0.186359	0.257562	0.132492	0.14344	0.215943	0.249075	0.0757091	0.245791	0.312699	0.114639	0.302309
ENSG00000050130	758.949	1245.8	1084.8	1318.49	616.692	811.465	141.259	1368.35	1156.61	836.817	1411.02	0.00038908	1.00027	0.99889	0.99996	JKAMP	chr14	+	59951161	59972128	2302	protein_coding	JNK1/MAPK8-associated_membrane_protein	815	985	915	1924	473	828	142	1390	1263	1453	1289	22.8042	18.0429	27.5731	23.8178	30.6467	13.7304	19.1541	3.05091	31.1644	26.2002	18.9082	31.5957
ENSG00000050165	611.815	308.603	642.58	346.756	612.78	497.855	594.881	694.02	435.905	862.157	897.622	0.10218	1.07339	0.72292	0.99996	DKK3	chr11	-	11984653	12031316	2650	protein_coding	dickkopf_3_homolog_(Xenopus_laevis)	657	244	542	506	470	508	598	705	476	1497	820	45.7098	12.6349	5.93334	12.2557	7.00147	11.8516	10.2083	11.1609	13.7307	8.57763	16.9225	17.4602
ENSG00000050327	566.185	518.555	248.97	420.082	288.137	464.534	773.942	409.521	431.326	428.487	362.333	-0.1234	0.918022	0.59448	0.99996	ARHGEF5	chr7	+	144052381	144077725	5544	protein_coding	Rho_guanine_nucleotide_exchange_factor_(GEF)_5	608	410	210	613	221	474	778	416	471	744	331	4.78216	5.58899	4.76558	2.26977	4.05435	2.66376	4.55294	6.94068	3.87275	4.05699	4.02012	3.36888
ENSG00000050344	2094.33	5236.14	2484.96	3756.06	2155.16	2341.29	2169.62	3335.23	2577.88	2663.65	6955.48	-0.24519	0.843705	0.34936	0.99996	NFE2L3	chr7	+	26191860	26226745	3686	protein_coding	nuclear_factor_(erythroid-derived_2)-like_3	2249	4140	2096	5481	1653	2389	2181	3388	2815	4625	6354	23.4014	31.0948	72.3769	34.0739	54.5241	29.967	34.5142	29.2648	47.4392	36.4695	37.5877	97.2685
ENSG00000050393	848.347	1064.93	1138.15	1108.8	1015.65	1095.67	1041.54	868.263	902.03	909.959	922.799	0.24527	1.18531	0.16447	0.99996	MCUR1	chr6	-	13791020	13814800	1826	protein_coding	mitochondrial_calcium_uniporter_regulator_1	911	842	960	1618	779	1118	1047	882	985	1580	843	43.2102	25.4256	29.7144	31.5033	32.4909	28.5078	32.6045	28.3591	24.9297	25.7598	25.9207	26.05
ENSG00000050405	1951.85	3938.49	3487.95	8272.8	3683.2	5062.84	1955.74	4908.34	3846.22	3424.44	4770.53	0.19036	1.14105	0.45482	0.99996	LIMA1	chr12	-	50569571	50677329	3920	protein_coding	LIM_domain_and_actin_binding_1	2096	3114	2942	12072	2825	5166	1966	4986	4200	5946	4358	64.002	27.2495	51.1903	44.972	112.922	48.1569	70.1787	24.8052	65.647	51.1646	45.439	62.7309
ENSG00000050426	774.78	598.235	667.477	1084.81	761.412	662.501	542.157	524.698	582.427	636.971	420.35	0.41294	1.3314	0.029642	0.83152	LETMD1	chr12	+	51441745	51454207	2948	protein_coding	LETM1_domain_containing_1	832	473	563	1583	584	676	545	533	636	1106	384	11.5244	14.383	10.3392	11.4437	19.6896	13.2377	12.2111	9.14355	9.33144	10.3023	11.2387	7.34995
ENSG00000050438	148.065	93.5928	171.908	141.855	88.6576	126.424	231.785	229.371	190.479	259.166	522.153	-0.88619	0.541041	0.00022765	0.14497	SLC4A8	chr12	+	51785101	51902980	4395	protein_coding	solute_carrier_family_4_sodium_bicarbonate_cotransporter_member_8	159	74	145	207	68	129	233	233	208	450	477	1.89038	1.8437	1.085	1.97695	1.72701	1.03389	1.56303	2.62206	2.73619	2.26001	3.06721	6.12407
ENSG00000050555	101.504	46.7964	109.073	23.2998	131.683	43.1213	221.837	91.5515	92.4924	132.462	78.8156	-0.31925	0.801486	0.26686	0.99996	LAMC3	chr9	+	133884469	133969860	6133	protein_coding	laminin_gamma_3	109	37	92	34	101	44	223	93	101	230	72	1.35468	0.905746	0.388762	0.898878	0.203278	1.10046	0.382047	1.79836	0.782634	0.786421	1.12343	0.66243
ENSG00000050628	2.79368	5.05907	3.55671	2.74115	1.30379	0	8.95305	6.89097	1.83153	9.21478	12.0413	-0.68474	0.622118	0.023411	0.77597	PTGER3	chr1	-	71318036	71513491	6982	protein_coding	prostaglandin_E_receptor_3_(subtype_EP3)	3	4	3	4	1	0	9	7	2	16	11	0.0227379	0.0218975	0.0369177	0.025747	0.021007	0.00957076	0	0.0637542	0.0517448	0.0136791	0.0686483	0.0888983
ENSG00000050730	14.8996	45.5316	26.0826	13.0205	10.4303	30.3809	6.96349	43.3147	16.4838	25.3406	31.7452	0.15993	1.11723	0.59322	0.99996	TNIP3	chr4	-	122052563	122148621	2429	protein_coding	TNFAIP3_interacting_protein_3	16	36	22	19	8	31	7	44	18	44	29	1.43789	0.335695	0.955059	0.542726	0.286821	0.220084	0.679628	0.142533	0.934919	0.353876	0.542644	0.673676
ENSG00000050748	668.62	1053.55	667.477	672.953	470.667	714.442	791.848	809.197	974.375	802.837	1037.74	-0.35275	0.78309	0.099815	0.99996	MAPK9	chr5	-	179660143	179719099	4815	protein_coding	mitogen-activated_protein_kinase_9	718	833	563	982	361	729	796	822	1064	1394	948	4.14338	7.59943	11.1482	7.00645	7.47824	5.01	8.06247	8.17641	8.81098	10.5524	8.67274	11.1094
ENSG00000050767	7.44981	1.26477	2.37114	0	3.91136	2.94009	3.97913	0.984425	3.66306	3.45554	9.85195	-0.24477	0.84395	0.38683	0.99996	COL23A1	chr5	-	177664619	178017556	3061	protein_coding	collagen_type_XXIII_alpha_1	8	1	2	0	3	3	4	1	4	6	9	0	0.133192	0.0210519	0.0391519	0	0.0654914	0.0521909	0.0646312	0.0168611	0.0624027	0.0587189	0.165905
ENSG00000050820	1898.77	1398.83	1306.5	1487.08	1834.43	1221.12	2423.29	1458.92	1208.81	2017.46	1706.58	-0.12341	0.918015	0.54837	0.99996	BCAR1	chr16	-	75262928	75301951	4659	protein_coding	breast_cancer_anti-estrogen_resistance_1	2039	1106	1102	2170	1407	1246	2436	1482	1320	3503	1559	21.9671	22.3037	15.2974	14.1734	17.0786	20.1803	14.2417	25.8601	16.4174	13.5297	22.5236	18.8814
ENSG00000051009	462.819	756.331	513.352	418.711	688.4	269.508	532.209	451.851	391.032	535.033	414.877	0.1803	1.13312	0.4209	0.99996	FAM160A2	chr11	-	6232565	6255941	3481	protein_coding	family_with_sequence_similarity_160_member_A2	497	598	433	611	528	275	535	459	427	929	379	9.71418	7.27621	11.0701	7.45366	6.43608	10.1358	4.20693	7.60143	6.80546	5.85774	7.99469	6.1435
ENSG00000051108	444.195	990.313	912.89	1077.96	761.412	431.213	501.371	447.913	433.157	515.452	863.688	0.28924	1.222	0.24898	0.99996	HERPUD1	chr16	+	56965960	56977798	2199	protein_coding	homocysteine-inducible_endoplasmic_reticulum_stress-inducible_ubiquitin-like_domain_member_1	477	783	770	1573	584	440	504	455	473	895	789	8.61524	11.0547	22.9452	20.9822	26.2294	17.7466	10.6553	11.3358	10.6791	10.2717	12.1924	20.2457
ENSG00000051128	266.331	192.245	230.001	134.316	378.098	133.284	405.872	256.935	139.196	479.744	136.833	-0.30986	0.80672	0.25313	0.99996	HOMER3	chr19	-	19040010	19052070	1979	protein_coding	homer_homolog_3_(Drosophila)	286	152	194	196	290	136	408	261	152	833	125	3.74362	7.36501	4.9494	5.8741	3.63157	9.79216	3.65957	10.1967	6.80681	3.66779	12.6092	3.56406
ENSG00000051180	683.52	664.003	571.445	516.022	771.842	156.805	562.053	372.113	652.026	471.105	487.124	0.058441	1.04134	0.81791	0.99996	RAD51	chr15	+	40986972	41024354	2266	protein_coding	RAD51_homolog_(S._cerevisiae)	734	525	482	753	592	160	565	378	712	818	445	8.6641	16.5078	14.9298	12.746	12.1848	17.4577	3.76008	12.332	8.60956	15.0047	10.8139	11.081
ENSG00000051341	429.295	877.749	547.734	544.119	710.564	1079.99	287.492	886.967	1038.48	583.986	985.195	-0.16536	0.891706	0.52739	0.99996	POLQ	chr3	-	121150278	121264853	8775	protein_coding	polymerase_(DNA_directed)_theta	461	694	462	794	545	1102	289	901	1134	1014	900	2.06247	2.67736	5.09645	3.15486	3.31786	4.15026	6.68762	1.62891	5.2994	6.17124	3.46163	5.7873
ENSG00000051382	271.918	959.959	828.714	947.753	687.096	903.588	546.136	1236.44	1349.84	862.157	1591.64	-0.41287	0.751128	0.10413	0.99996	PIK3CB	chr3	-	138372860	138553780	4747	protein_coding	phosphatidylinositol-45-bisphosphate_3-kinase_catalytic_subunit_beta	292	759	699	1383	527	922	549	1256	1474	1497	1454	8.56153	3.13485	10.3033	8.82356	10.6829	7.41853	10.3431	5.72004	13.6559	14.8281	9.44697	17.2833
ENSG00000051523	1917.39	1113	1626.6	1017.65	1206	1165.26	2479	1587.88	1283.9	2445.37	1257.77	-0.33269	0.794055	0.13482	0.99996	CYBA	chr16	-	88709691	88717560	1415	protein_coding	cytochrome_b-245_alpha_polypeptide	2059	880	1372	1485	925	1189	2492	1613	1402	4246	1149	56.5464	74.1571	40.0757	58.101	38.4817	43.6829	44.7468	87.1039	58.8338	47.3149	89.8904	45.8188
ENSG00000051596	1452.71	398.402	1190.31	1141.69	1477.19	1148.6	1730.92	1055.3	968.881	1375.88	931.557	-0.015683	0.989188	0.94903	0.99996	THOC3	chr5	-	175344876	175461683	1796	protein_coding	THO_complex_3	1560	315	1004	1666	1133	1172	1740	1072	1058	2389	851	43.7257	44.2661	11.3021	33.4976	34.0136	42.1551	34.7503	47.9169	30.8061	28.131	39.8474	26.7364
ENSG00000051620	678.864	731.036	838.199	821.66	936.119	754.623	796.822	776.711	833.347	802.837	843.984	-0.049125	0.966522	0.74715	0.99996	HEBP2	chr6	+	138724668	138734310	990	protein_coding	heme_binding_protein_2	729	578	707	1199	718	770	801	789	910	1394	771	36.1344	37.5271	37.6225	42.7927	44.4087	48.4636	41.4183	40.0169	41.133	43.8948	42.181	43.944
ENSG00000051825	328.723	704.476	615.311	942.956	487.617	935.929	177.071	876.138	1015.58	416.969	859.309	-0.1024	0.931482	0.71979	0.99996	MPHOSPH9	chr12	-	123636867	123728561	5799	protein_coding	M-phase_phosphoprotein_9	353	557	519	1376	374	955	178	890	1109	724	785	1.71559	3.10223	6.18952	5.3629	8.70061	4.30968	8.76975	1.51814	7.9211	9.1324	3.74003	7.6383
ENSG00000052126	522.418	513.496	629.538	825.087	604.957	964.35	374.039	853.496	696.898	532.729	965.491	0.052132	1.0368	0.8226	0.99996	PLEKHA5	chr12	+	19282648	19529334	6487	protein_coding	pleckstrin_homology_domain_containing_family_A_member_5	561	406	531	1204	464	984	376	867	761	925	882	7.30926	4.40729	4.03308	4.90497	6.80561	4.7797	8.07771	2.86675	6.89801	5.60205	4.27157	7.67194
ENSG00000052344	3.7249	0	3.55671	6.85288	0	1.96006	0.994784	0	0	1.72777	0	0.29927	1.23052	0.19319	0.99996	PRSS8	chr16	-	31142756	31147083	1870	protein_coding	protease_serine_8	4	0	3	10	0	2	1	0	0	3	0	0	0.109011	0	0.0961314	0.196084	0	0.0569542	0.0264487	0	0	0.0480584	0
ENSG00000052723	1439.67	3091.09	1804.44	3591.59	572.363	3231.16	946.039	1777.87	3205.18	1000.96	3766.73	0.040505	1.02847	0.88761	0.99996	SIKE1	chr1	-	115312100	115323306	5506	protein_coding	suppressor_of_IKBKE_1	1546	2444	1522	5241	439	3297	951	1806	3500	1738	3441	17.2039	14.3096	28.6036	16.564	34.903	5.32788	31.8874	8.5426	16.929	30.3556	9.45591	35.2638
ENSG00000052749	2129.71	1960.39	1853.05	1694.03	2940.04	907.508	4470.56	2141.12	2050.4	2509.87	2086.42	-0.23705	0.848478	0.34754	0.99996	RRP12	chr10	-	99116115	99161127	4399	protein_coding	ribosomal_RNA_processing_12_homolog_(S._cerevisiae)	2287	1550	1563	2472	2255	926	4494	2175	2239	4358	1906	40.5522	26.4951	22.7056	21.2907	20.6053	34.2546	11.2097	50.5272	25.5184	24.3056	29.6772	24.4483
ENSG00000052795	258.881	1623.96	639.023	631.836	619.299	1347.54	463.569	834.792	867.231	737.758	719.192	0.16637	1.12223	0.53611	0.99996	FNIP2	chr4	+	159690290	159829201	6925	protein_coding	folliculin_interacting_protein_2	278	1284	539	922	475	1375	466	848	947	1281	657	5.92231	2.04587	11.9481	4.66396	4.88197	4.58353	10.5735	3.32822	6.32011	6.53035	5.5414	5.35335
ENSG00000052802	645.339	1761.82	1521.09	948.439	333.77	1988.48	576.975	3289.95	2595.28	1454.78	2192.61	-0.53068	0.692228	0.063993	0.97508	MSMO1	chr4	+	166248775	166264312	2269	protein_coding	methylsterol_monooxygenase_1	693	1393	1283	1384	256	2029	580	3342	2834	2526	2003	21.6899	15.5651	39.5614	33.8827	22.3659	7.53931	47.6195	12.6427	76.0188	59.6447	33.3494	49.8112
ENSG00000052841	667.689	819.57	609.384	753.817	1122.56	956.51	474.512	934.219	639.205	771.162	895.433	0.21216	1.15842	0.33271	0.99996	TTC17	chr11	+	43380482	43516483	4469	protein_coding	tetratricopeptide_repeat_domain_17	717	648	514	1100	861	976	477	949	698	1339	818	14.1385	8.17639	9.34372	6.89189	9.0254	12.8742	11.6299	5.27903	10.9599	7.4585	8.97553	10.3282
ENSG00000052850	55.8735	46.7964	28.4537	8.90875	54.7591	90.1628	144.244	60.0499	64.1036	51.8331	143.401	-0.61283	0.653913	0.034238	0.8415	ALX4	chr11	-	44281994	44331716	5750	protein_coding	ALX_homeobox_4	60	37	24	13	42	92	145	61	70	90	131	0.478569	0.531785	0.414657	0.250109	0.082901	0.488099	0.852034	1.24723	0.547534	0.581349	0.468883	1.28553
ENSG00000053108	7.44981	6.32384	9.48457	11.6499	7.82273	13.7204	25.8644	15.7508	1.83153	16.1259	13.1359	-0.35078	0.78416	0.24105	0.99996	FSTL4	chr5	-	132532147	132948255	5419	protein_coding	follistatin-like_4	8	5	8	17	6	14	26	16	2	28	12	0.097654	0.0752357	0.0594574	0.088462	0.115031	0.0739875	0.137577	0.237301	0.152388	0.0176245	0.154785	0.124952
ENSG00000053254	2183.72	1683.41	1071.76	1654.97	2123.87	1943.4	1585.69	2145.06	2314.14	1635.62	1980.24	-0.05094	0.965307	0.80072	0.99996	FOXN3	chr14	-	89591215	90085493	7832	protein_coding	forkhead_box_N3	2345	1331	904	2415	1629	1983	1594	2179	2527	2840	1809	14.9256	15.2589	10.9512	6.91642	11.3065	13.8987	13.483	10.0661	14.3593	15.4077	10.8626	13.0331
ENSG00000053328	5.58735	0	1.18557	0.685288	5.21515	3.92012	3.97913	0.984425	0.915766	7.48701	3.28398	-0.069992	0.952643	0.80663	0.99996	METTL24	chr6	-	110567131	110679475	1119	protein_coding	methyltransferase_like_24	6	0	1	1	4	4	4	1	1	13	3	0.189164	0.273259	0	0.0535495	0.0327683	0.238867	0.190356	0.176797	0.0461231	0.0426753	0.348019	0.151277
ENSG00000053371	1172.41	636.178	1153.56	1040.27	1452.42	337.13	1476.26	861.372	992.691	1203.68	843.984	-0.11484	0.923485	0.64591	0.99996	AKR7A2	chr1	-	19630459	19638640	1362	protein_coding	aldo-keto_reductase_family_7_member_A2_(aflatoxin_aldehyde_reductase)	1259	503	973	1518	1114	344	1484	875	1084	2090	771	37.3384	47.1088	23.7983	42.8077	40.8676	54.6556	13.4499	53.8893	33.1573	38.0066	45.9684	31.9417
ENSG00000053372	3634.57	3612.18	5012.6	4248.1	3677.98	3531.05	5136.07	3246.63	3350.79	4326.91	3101.18	-0.026799	0.981596	0.89208	0.99996	MRTO4	chr1	+	19578033	19586622	2315	protein_coding	mRNA_turnover_4_homolog_(S._cerevisiae)	3903	2856	4228	6199	2821	3603	5163	3298	3659	7513	2833	55.3418	85.9213	79.4991	109.438	98.1872	81.4289	82.8801	110.305	73.5273	75.4776	97.2192	69.052
ENSG00000053438	15.8308	36.6783	22.5259	23.2998	10.4303	20.5806	7.95827	10.8287	7.32613	20.1573	21.8932	0.35144	1.27583	0.22555	0.99996	NNAT	chr20	+	36149617	36152092	1294	protein_coding	neuronatin	17	29	19	34	8	21	8	11	8	35	20	0.408955	0.669526	1.44417	0.879843	0.963449	0.413126	0.864215	0.305775	0.43874	0.295231	0.810258	0.87212
ENSG00000053501	497.275	362.988	667.477	361.147	466.756	323.41	660.536	385.895	362.643	575.348	179.524	-0.007241	0.994993	0.97671	0.99996	USE1	chr19	+	17326155	17330638	1776	protein_coding	unconventional_SNARE_in_the_ER_1_homolog_(S._cerevisiae)	534	287	563	527	358	330	664	392	396	999	164	9.44552	15.3233	10.4134	18.9955	10.8806	13.47	9.89482	18.4914	11.3918	10.6478	16.8505	5.21052
ENSG00000053524	51.2174	43.0021	66.392	50.7113	20.8606	17.6405	30.8383	43.3147	31.1361	34.5554	43.7864	0.32272	1.25069	0.24635	0.99996	MCF2L2	chr3	-	182895831	183146566	7813	protein_coding	MCF.2_cell_line_derived_transforming_sequence-like_2	55	34	56	74	16	18	31	44	34	60	40	0.66377	0.358755	0.280425	0.429493	0.347295	0.136845	0.122685	0.196241	0.290659	0.207811	0.230051	0.288883
ENSG00000053702	56.8048	72.0918	71.1343	34.2644	32.5947	40.1812	50.734	30.5172	47.6198	35.7073	55.8277	0.33022	1.25721	0.21013	0.99996	NRIP2	chr12	-	2934514	2944710	2746	protein_coding	nuclear_receptor_interacting_protein_2	61	57	60	50	25	41	51	31	52	62	51	2.04275	1.13209	1.33761	1.30929	0.667658	0.608367	0.795097	0.918577	0.582653	0.904293	0.676365	1.04797
ENSG00000053747	25.1431	31.6192	22.5259	1184.18	53.4553	54.8817	30.8383	63.0032	31.1361	80.6293	8.75729	-0.039771	0.972809	0.89066	0.99996	LAMA3	chr18	+	21269407	21535030	10661	protein_coding	laminin_alpha_3	27	25	19	1728	41	56	31	64	34	140	8	0.277971	0.129068	0.151111	0.106793	5.94333	0.256988	0.279722	0.143817	0.309835	0.152296	0.393387	0.0423421
ENSG00000053770	630.44	1837.71	884.436	1396.62	890.487	1701.33	669.489	1526.84	1094.34	784.984	1419.78	0.074913	1.0533	0.76462	0.99996	AP5M1	chr14	+	57735627	57756797	3074	protein_coding	adaptor-related_protein_complex_5_mu_1_subunit	677	1453	746	2038	683	1736	673	1551	1195	1363	1297	14.34	11.2237	30.4591	14.5419	24.31	14.8472	30.0734	10.8282	26.0409	18.564	13.2826	23.8076
ENSG00000053900	261.674	282.043	232.372	622.242	209.91	464.534	230.79	406.567	548.544	196.966	421.445	-0.10993	0.926633	0.67623	0.99996	ANAPC4	chr4	+	25378835	25420120	3807	protein_coding	anaphase_promoting_complex_subunit_4	281	223	196	908	161	474	232	413	599	342	385	2.71057	3.76163	3.77465	3.08503	8.74555	2.82598	6.63029	3.01405	5.59907	7.51364	2.69112	5.70635
ENSG00000054116	1300.92	1183.82	1600.52	1523.4	1101.7	1071.17	1123.11	1094.68	947.818	1446.72	865.877	0.13189	1.09573	0.52184	0.99996	TRAPPC3	chr1	-	36602173	36615098	2428	protein_coding	trafficking_protein_particle_complex_3	1397	936	1350	2223	845	1093	1129	1112	1035	2512	791	15.3438	29.3225	24.8417	33.3174	33.5718	23.256	23.9722	22.9981	23.6377	20.3563	30.9928	18.3827
ENSG00000054118	4306.92	4158.56	3048.1	2947.42	2333.78	3626.11	5339	4739.02	4318.75	4814.14	5570.73	-0.48075	0.716605	0.0089466	0.59272	THRAP3	chr1	+	36690017	36770958	4432	protein_coding	thyroid_hormone_receptor_associated_protein_3	4625	3288	2571	4301	1790	3700	5367	4814	4716	8359	5089	39.9159	53.182	47.8065	34.7607	35.5839	26.9886	44.4569	59.8932	56.0603	50.8137	56.4995	64.7908
ENSG00000054148	1624.99	972.607	2457.69	850.443	1541.08	1263.26	1717.99	1024.79	1217.97	1673.06	1042.12	0.021595	1.01508	0.92919	0.99996	PHPT1	chr9	+	139743176	139745488	1316	protein_coding	phosphohistidine_phosphatase_1	1745	769	2073	1241	1182	1289	1727	1041	1330	2905	952	31.1239	67.576	37.6552	94.3907	34.578	60.0189	52.1596	64.9056	40.8266	48.2617	66.1272	40.8189
ENSG00000054179	1.86245	1.26477	2.37114	2.74115	1.30379	0	0.994784	1.96885	1.83153	0.575923	3.28398	0.069059	1.04903	0.80062	0.99996	ENTPD2	chr9	-	139942550	139948497	2095	protein_coding	ectonucleoside_triphosphate_diphosphohydrolase_2	2	1	2	4	1	0	1	2	2	1	3	0.101038	0.0486518	0.0307589	0.0572047	0.07001	0.0318965	0	0.0236081	0.0492714	0.0455882	0.014299	0.0808012
ENSG00000054219	37.249	53.1203	28.4537	46.5996	16.9492	43.1213	21.8852	42.3303	49.4514	23.6129	79.9103	-0.17557	0.885418	0.52355	0.99996	LY75	chr2	-	160628362	160761260	6886	protein_coding	lymphocyte_antigen_75	40	42	24	68	13	44	22	43	54	41	73	0.207494	0.296037	0.39304	0.208848	0.362098	0.126154	0.340269	0.158016	0.322293	0.374484	0.178364	0.598186
ENSG00000054267	300.786	1267.3	343.816	424.879	286.833	667.401	268.592	914.531	619.974	397.387	1159.25	-0.19791	0.871813	0.48457	0.99996	ARID4B	chr1	-	235294949	235491534	6067	protein_coding	AT_rich_interactive_domain_4B_(RBP1-like)	323	1002	290	620	220	681	270	929	677	690	1059	4.61414	2.7132	10.6426	2.86424	3.74716	2.42312	5.97737	2.20108	7.90297	5.3287	3.40694	9.84923
ENSG00000054277	452.576	822.099	470.672	310.436	538.464	561.557	738.129	413.458	451.473	564.405	504.639	0.022305	1.01558	0.91997	0.99996	OPN3	chr1	-	241753404	241840678	2620	protein_coding	opsin_3	486	650	397	453	413	573	742	420	493	980	461	12.6035	9.4534	15.987	9.07977	6.33988	10.5336	11.6464	14.0071	8.27364	8.9857	11.2051	9.92842
ENSG00000054282	269.124	309.868	284.537	476.275	186.442	291.069	300.425	367.19	281.14	298.904	184.998	0.068084	1.04832	0.75697	0.99996	SDCCAG8	chr1	+	243419320	243663394	2567	protein_coding	serologically_defined_colon_cancer_antigen_8	289	245	240	695	143	297	302	373	307	519	169	5.89589	5.73753	6.15028	5.60236	9.92758	3.72252	6.16123	5.81871	7.49949	5.71109	6.05663	3.71485
ENSG00000054356	9.31226	1.26477	3.55671	2.74115	5.21515	0	3.97913	6.89097	0.915766	2.87962	1.09466	0.0020847	1.00145	0.99404	0.99996	PTPRN	chr2	-	220154345	220174370	5099	protein_coding	protein_tyrosine_phosphatase_receptor_type_N	10	1	3	4	4	0	4	7	1	5	1	0	0.0999466	0.0126378	0.0352551	0.0287647	0.0524205	0	0.038799	0.0708536	0.00936529	0.0293748	0.0110661
ENSG00000054392	269.124	376.901	308.249	1130.73	301.175	214.627	275.555	232.324	300.371	218.275	339.345	0.52924	1.44317	0.051477	0.92559	HHAT	chr1	+	210501596	210849638	3626	protein_coding	hedgehog_acyltransferase	289	298	260	1650	231	219	277	236	328	379	310	7.93927	4.06184	5.29595	4.29666	16.6855	4.25707	3.21628	3.77831	3.35918	4.31969	3.13113	4.82408
ENSG00000054523	2149.27	2600.36	1888.62	2207.31	3513.71	2601.98	2153.71	2566.4	3095.29	2280.08	3084.76	-0.051876	0.964681	0.78513	0.99996	KIF1B	chr1	+	10270863	10441661	10669	protein_coding	kinesin_family_member_1B	2308	2056	1593	3221	2695	2655	2165	2607	3380	3959	2818	13.0003	11.0247	12.4181	8.94701	11.0701	16.8796	13.2519	10.0364	12.6115	15.1286	11.1161	14.9038
ENSG00000054598	356.659	490.73	449.332	391.985	328.554	355.751	392.94	403.614	346.16	356.497	374.374	0.19158	1.14201	0.33624	0.99996	FOXC1	chr6	+	1610681	1614127	3447	protein_coding	forkhead_box_C1	383	388	379	572	252	363	395	410	378	619	342	9.88676	5.66253	7.25346	6.58846	6.0847	4.88524	5.60793	5.66763	6.13891	5.23669	5.37947	5.59842
ENSG00000054611	564.323	753.802	682.889	472.163	910.044	647.8	931.117	518.792	584.259	674.406	481.651	-0.0079071	0.994534	0.97129	0.99996	TBC1D22A	chr22	+	47158518	47571336	3787	protein_coding	TBC1_domain_family_member_22A	606	596	576	689	698	661	936	527	638	1171	440	5.4358	8.15512	10.1416	9.11408	6.67127	12.3165	9.29487	12.2244	7.18231	8.04511	9.26299	6.55598
ENSG00000054654	663.033	1068.73	502.682	455.031	1357.24	993.751	551.11	795.415	1501.86	743.517	1331.11	-0.11362	0.924266	0.6602	0.99996	SYNE2	chr14	+	64319683	64693165	21878	protein_coding	spectrin_repeat_containing_nuclear_envelope_2	712	845	424	664	1041	1014	554	808	1640	1291	1216	2.70423	1.65854	2.48888	1.1613	1.11287	3.17958	2.46813	1.25241	1.90613	3.57967	1.7677	3.13622
ENSG00000054690	682.588	188.45	367.527	409.802	689.704	397.892	393.934	485.321	574.185	537.337	498.071	-0.09586	0.935714	0.68826	0.99996	PLEKHH1	chr14	+	68000018	68056329	6604	protein_coding	pleckstrin_homology_domain_containing_family_H_(with_MyTH4_domain)_member_1	733	149	310	598	529	406	396	493	627	933	455	3.60591	5.65653	1.4539	2.81281	3.32031	5.35273	3.27383	2.96575	3.85291	4.53385	4.23218	3.88763
ENSG00000054793	1601.71	1488.63	1689.44	1107.43	2245.12	1600.39	1863.23	1516.01	1421.27	1704.73	1767.88	-0.061609	0.958195	0.74389	0.99996	ATP9A	chr20	-	50213053	50385173	8106	protein_coding	ATPase_class_II_type_9A	1720	1177	1425	1616	1722	1633	1873	1540	1552	2960	1615	8.12778	10.8137	9.35675	10.534	7.31003	14.1956	10.7279	11.4282	9.80535	9.14306	10.9389	11.2421
ENSG00000054803	0.931226	0	2.37114	0	0	0	0.994784	0	0	0	1.09466	0.016724	1.01166	0.91302	NA	CBLN4	chr20	-	54572496	54580528	3024	protein_coding	cerebellin_4_precursor	1	0	2	0	0	0	1	0	0	0	1	0	0.0168528	0	0.0396309	0	0	0	0.0163555	0	0	0	0.0186594
ENSG00000054938	0.931226	5.05907	1.18557	0	6.51894	2.94009	0.994784	0	0.915766	1.15185	1.09466	0.28264	1.21642	0.25899	0.99996	CHRDL2	chr11	-	74407474	74442430	1971	protein_coding	chordin-like_2	1	4	1	0	5	3	1	0	1	2	1	0	0.0258563	0.130776	0.0304018	0	0.169516	0.0810535	0.0250934	0	0.0242281	0.0303972	0.0286282
ENSG00000054965	1988.17	1885.77	1478.41	1167.73	732.729	1983.58	2420.31	1773.93	1782.08	1897.09	1287.32	-0.21071	0.864112	0.35427	0.99996	FAM168A	chr11	-	73111532	73309234	7296	protein_coding	family_with_sequence_similarity_168_member_A	2135	1491	1247	1704	562	2024	2433	1802	1946	3294	1176	10.4953	14.913	13.1688	10.2416	8.56385	5.14728	14.7728	16.4931	12.7473	12.7369	13.5247	9.095
ENSG00000054967	269.124	431.286	336.702	316.603	520.211	192.086	294.456	178.181	159.343	269.532	146.685	0.5813	1.4962	0.01359	0.67675	RELT	chr11	+	73087309	73108519	4346	protein_coding	RELT_tumor_necrosis_factor_receptor	289	341	284	462	399	196	296	181	174	468	134	3.98169	3.38892	5.05615	3.91574	3.89795	6.13493	2.40161	3.36859	2.1495	1.9119	3.22586	1.73978
ENSG00000054983	873.49	1125.64	692.374	592.774	741.855	408.673	497.392	1148.82	983.533	896.137	1286.23	-0.40046	0.757617	0.13623	0.99996	GALC	chr14	-	88304164	88460009	3883	protein_coding	galactosylceramidase	938	890	584	865	569	417	500	1167	1074	1556	1175	2.39858	12.3109	14.7699	9.01221	8.16833	9.792	5.71881	6.36867	15.5114	13.2082	12.0042	17.0746
ENSG00000055044	1705.07	4531.66	2342.69	3656.01	1721	2543.18	1466.31	2891.26	2823.31	2004.79	2957.77	0.16092	1.118	0.50102	0.99996	NOP58	chr2	+	203130439	203168389	2046	protein_coding	NOP58_ribonucleoprotein	1831	3583	1976	5335	1320	2595	1474	2937	3083	3481	2702	73.9983	45.6074	112.849	57.8718	95.6122	43.1117	67.5412	35.6318	74.0879	71.9572	50.9669	74.5178
ENSG00000055070	2138.09	5309.5	3830.58	2804.88	6803.16	4772.75	5645.4	3017.26	3370.94	3728.53	2617.33	0.21022	1.15686	0.38726	0.99996	SZRD1	chr1	+	16679070	16724640	3636	protein_coding	SUZ_RNA_binding_domain_containing_1	2296	4198	3231	4093	5218	4870	5675	3065	3681	6474	2391	72.0574	32.1811	74.4001	53.2474	41.2764	95.8973	71.325	77.1948	43.5066	48.3446	53.3382	37.1053
ENSG00000055118	38.1803	61.9736	18.9691	10.9646	59.9742	50.9616	113.405	45.2835	37.5464	57.0164	74.437	-0.53837	0.688548	0.0602	0.96526	KCNH2	chr7	-	150642049	150675403	4717	protein_coding	potassium_voltage-gated_channel_subfamily_H_(eag-related)_member_2	41	49	16	16	46	52	114	46	41	99	68	0.246812	0.442967	0.669399	0.203254	0.124377	0.651656	0.587049	1.19532	0.503316	0.415073	0.628723	0.813436
ENSG00000055130	3398.97	4524.07	4297.7	5755.73	4426.36	4779.61	4159.19	5199.73	5187.82	4758.86	4389.59	-0.018002	0.987599	0.91712	0.99996	CUL1	chr7	+	148395006	148498128	3064	protein_coding	cullin_1	3650	3577	3625	8399	3395	4877	4181	5282	5665	8263	4010	90.7943	60.7096	75.229	70.8933	100.513	74.0419	84.762	67.4897	88.9731	88.2912	80.7865	73.8475
ENSG00000055147	471.2	464.17	744.539	310.436	571.059	521.376	282.519	816.088	772.907	592.049	571.413	-0.18413	0.88018	0.43354	0.99996	FAM114A2	chr5	-	153369688	153418496	4443	protein_coding	family_with_sequence_similarity_114_member_A2	506	367	628	453	438	532	284	829	844	1028	522	6.26497	5.804	5.32286	8.46972	3.73858	6.58755	6.37635	3.16146	9.63002	9.07136	6.93117	6.62941
ENSG00000055163	672.345	245.365	424.435	313.862	408.086	293.029	919.18	456.773	628.216	524.09	651.323	-0.51826	0.698213	0.027354	0.82353	CYFIP2	chr5	+	156693089	156822606	6791	protein_coding	cytoplasmic_FMR1_interacting_protein_2	722	194	358	458	313	299	924	464	686	910	595	3.78714	5.41822	1.84087	3.15889	2.47295	3.0799	2.34463	6.72952	3.52641	4.82388	4.01419	4.94383
ENSG00000055208	1653.86	2822.96	2405.52	2935.09	930.904	3730	1319.08	4572.65	3200.6	3076.58	4084.18	-0.24984	0.84099	0.34492	0.99996	TAB2	chr6	+	149539777	149732749	4553	protein_coding	TGF-beta_activated_kinase_1/MAP3K7_binding_protein_2	1776	2232	2029	4283	714	3806	1326	4645	3495	5342	3731	39.3898	19.8792	31.5901	26.7036	34.4933	10.4792	44.5152	14.4043	52.6547	36.6569	35.1476	46.239
ENSG00000055211	513.105	2186.78	1244.85	1901.67	1559.33	1755.23	695.354	1489.43	2074.21	844.88	1576.31	0.082155	1.0586	0.75722	0.99996	GINM1	chr6	+	149887430	149912884	2024	protein_coding	glycoprotein_integral_membrane_1	551	1729	1050	2775	1196	1791	699	1513	2265	1467	1440	23.2173	13.8738	55.0477	31.086	50.2732	39.4864	47.1218	17.081	38.5813	53.4397	21.7125	40.1451
ENSG00000055332	979.649	2695.22	1040.93	1868.1	741.855	2264.85	830.644	2327.18	2631.91	969.279	3726.23	-0.24068	0.846346	0.38919	0.99996	EIF2AK2	chr2	-	37326353	37384208	10042	protein_coding	eukaryotic_translation_initiation_factor_2-alpha_kinase_2	1052	2131	878	2726	569	2311	835	2364	2874	1683	3404	9.84387	5.33886	13.6747	5.23914	9.95382	3.78633	12.2551	4.11256	12.15	13.667	5.02058	19.1271
ENSG00000055483	1527.21	1758.03	1573.25	1571.37	2109.53	1347.54	1870.19	1227.58	1065.95	1500.28	1365.04	0.32019	1.24849	0.12714	0.99996	USP36	chr17	-	76783463	76837523	5885	protein_coding	ubiquitin_specific_peptidase_36	1640	1390	1327	2293	1618	1375	1880	1247	1164	2605	1247	24.2968	14.202	15.2203	13.5117	14.287	18.3721	12.4421	15.8	10.9363	9.44524	13.2602	11.9564
ENSG00000055609	979.649	2341.09	1292.27	1380.86	2109.53	1927.72	825.67	1744.4	2100.77	1604.52	1916.75	0.078669	1.05604	0.73975	0.99996	MLL3	chr7	-	151832010	152133090	17029	protein_coding	myeloid/lymphoid_or_mixed-lineage_leukemia_3	1052	1851	1090	2015	1618	1967	830	1772	2294	2786	1751	6.59115	3.14833	7.00442	3.83551	4.33881	6.34915	6.15109	2.41065	5.37061	6.43296	4.90097	5.802
ENSG00000055732	244.912	268.131	173.093	666.1	185.138	247.948	111.416	246.106	257.33	145.709	239.731	0.34008	1.26583	0.20968	0.99996	MCOLN3	chr1	-	85483765	85514182	2953	protein_coding	mucolipin_3	263	212	146	972	142	253	112	250	281	253	219	2.52677	4.53884	4.62623	2.96261	12.0694	3.2133	4.56241	1.87586	4.36944	4.54411	2.56653	4.18467
ENSG00000055813	43.7676	368.047	37.9383	130.89	87.3538	136.224	46.7548	50.2057	73.2613	33.9795	63.4903	0.85121	1.80401	0.0036206	0.44451	CCDC85A	chr2	+	56411258	56613308	3982	protein_coding	coiled-coil_domain_containing_85A	47	291	32	191	67	139	47	51	80	59	58	1.95355	0.601519	4.7092	0.481542	1.7588	1.12435	1.85888	0.583771	0.661025	0.95939	0.443854	0.821878
ENSG00000055917	2381.14	4640.43	2564.39	2262.14	2485.02	4192.57	2238.26	4764.62	3825.16	2944.12	4471.69	-0.25423	0.838435	0.27519	0.99996	PUM2	chr2	-	20448452	20551995	6117	protein_coding	pumilio_homolog_2_(Drosophila)	2557	3669	2163	3301	1906	4278	2250	4840	4177	5112	4085	17.1378	21.3032	38.6513	21.1887	19.7875	20.8214	37.2425	18.1924	40.8372	32.6086	25.0347	37.682
ENSG00000055950	951.713	830.953	1187.94	988.185	829.209	556.657	757.03	636.923	777.486	904.776	570.318	0.25581	1.19401	0.19761	0.99996	MRPL43	chr10	-	102729215	102747272	2134	protein_coding	mitochondrial_ribosomal_protein_L43	1022	657	1002	1442	636	568	761	647	849	1571	521	21.3014	24.4067	19.8393	28.1358	24.7774	19.9154	14.174	17.6375	15.648	18.9985	22.0532	13.776
ENSG00000055955	0	2.52954	0	0	0	0.98003	0	0.984425	0	0	1.09466	0.084867	1.06059	0.63103	NA	ITIH4	chr3	-	52846991	52865495	3336	protein_coding	inter-alpha-trypsin_inhibitor_heavy_chain_family_member_4	0	2	0	0	0	1	0	1	0	0	1	0.0317259	0	0.038633	0	0	0	0.0159629	0	0.0154712	0	0	0.0169143
ENSG00000055957	0.931226	0	0	0	0	0	0	0	0	0	0	0.022469	1.0157	0.84228	NA	ITIH1	chr3	+	52811603	52826078	2911	protein_coding	inter-alpha-trypsin_inhibitor_heavy_chain_1	1	0	0	0	0	0	0	0	0	0	0	0	0.017507	0	0	0	0	0	0	0	0	0	0
ENSG00000056050	251.431	336.428	329.589	80.864	312.909	477.275	185.03	342.58	447.81	260.893	360.144	-0.17484	0.885866	0.52977	0.99996	C4orf27	chr4	-	170650616	170679104	1230	protein_coding	chromosome_4_open_reading_frame_27	270	266	278	118	240	487	186	348	489	453	329	3.82908	11.1869	13.9358	13.5433	3.51772	13.0386	21.0844	7.47917	14.6024	18.985	11.0327	15.0928
ENSG00000056097	1631.51	2743.28	1924.18	1908.53	2919.18	2614.72	1896.06	2897.16	2538.5	2043.38	2923.84	0.0048593	1.00337	0.98165	0.99996	ZFR	chr5	-	32354456	32444867	4738	protein_coding	zinc_finger_RNA_binding_protein	1752	2169	1623	2785	2239	2668	1906	2943	2772	3548	2671	37.5837	18.8448	29.4998	20.5262	21.5533	31.5781	29.9866	19.8964	32.0586	27.9386	22.4325	31.8097
ENSG00000056277	144.34	235.247	162.423	282.339	164.277	287.149	128.327	381.957	261.909	224.034	348.102	-0.24004	0.846722	0.32188	0.99996	ZNF280C	chrX	-	129336685	129402873	4634	protein_coding	zinc_finger_protein_280C	155	186	137	412	126	293	129	388	286	389	318	2.7293	1.70462	2.5865	1.77154	3.26006	1.81694	3.36704	1.37683	4.3214	2.94725	2.51468	3.87214
ENSG00000056291	144.34	204.892	148.196	251.501	164.277	179.346	108.431	154.555	129.123	107.698	162.01	0.52446	1.4384	0.020743	0.75095	NPFFR2	chr4	+	72897521	73013784	1922	protein_coding	neuropeptide_FF_receptor_2	155	162	125	367	126	183	109	157	141	187	148	8.83814	4.1099	5.43146	3.89711	7.00159	4.3807	5.07031	2.80491	4.21595	3.50326	2.91459	4.34499
ENSG00000056487	94.0538	101.181	196.805	69.8994	164.277	121.524	169.113	35.4393	76.9244	58.1683	65.6797	0.36917	1.29161	0.17998	0.99996	PHF21B	chr22	-	45277042	45405880	3671	protein_coding	PHD_finger_protein_21B	101	80	166	102	126	124	170	36	84	101	60	0.908167	1.40214	1.4043	2.70963	1.01883	2.29357	1.79876	2.29039	0.506136	1.0927	0.824189	0.922247
ENSG00000056558	160.171	89.7985	331.96	655.135	109.518	36.2611	219.847	347.502	175.827	467.65	281.328	-0.21176	0.863483	0.47873	0.99996	TRAF1	chr9	-	123664671	123691451	6324	protein_coding	TNF_receptor-associated_factor_1	172	71	280	956	84	37	221	353	192	812	257	1.96646	1.38608	0.723472	2.65309	5.54307	0.887593	0.311564	1.72841	2.88092	1.44983	3.8464	2.29309
ENSG00000056586	1011.31	1182.56	1035	1563.14	529.338	1449.46	666.505	1930.46	1599.84	1130.54	2484.88	-0.32488	0.798365	0.20354	0.99996	RC3H2	chr9	-	125606835	125667620	9248	protein_coding	ring_finger_and_CCCH-type_domains_2	1086	935	873	2281	406	1479	670	1961	1747	1963	2270	7.58761	5.9846	6.51507	5.65656	9.04403	2.93362	8.51643	3.58321	10.9441	9.02093	6.35861	13.8503
ENSG00000056661	980.581	626.06	784.848	542.748	709.26	630.16	1054.47	515.839	573.27	764.25	681.974	-0.064059	0.956569	0.76509	0.99996	PCGF2	chr17	-	36890150	36906070	3062	protein_coding	polycomb_group_ring_finger_2	1053	495	662	792	544	643	1060	524	626	1327	623	8.17458	17.5257	10.4173	12.955	9.48428	11.8719	11.1826	17.1217	8.83232	9.76283	12.9824	11.4806
ENSG00000056736	134.096	83.4747	87.7323	104.849	91.2651	88.2027	89.5305	100.411	120.881	76.5978	123.697	-0.060759	0.95876	0.76793	0.99996	IL17RB	chr3	+	53880607	53899827	2822	protein_coding	interleukin_17_receptor_B	144	66	74	153	70	90	90	102	132	133	113	1.57519	2.60051	1.5071	1.5713	1.98801	1.65755	1.69833	1.57736	1.86549	2.23369	1.41184	2.25945
ENSG00000056972	698.419	661.474	732.683	617.445	445.895	504.716	900.279	596.561	606.237	701.475	687.447	-0.10979	0.926723	0.57104	0.99996	TRAF3IP2	chr6	-	111877657	111927481	5128	protein_coding	TRAF3_interacting_protein_2	750	523	618	901	342	515	905	606	662	1218	628	8.08022	7.4536	6.57217	7.22148	6.4426	4.45661	5.34806	8.72864	6.09921	6.16476	7.11523	6.91022
ENSG00000056998	51.2174	12.6477	29.6393	3.42644	50.8477	29.4009	58.6922	52.1745	46.7041	48.9535	82.0996	-0.65916	0.633247	0.02904	0.82805	GYG2	chrX	+	2746829	2800859	3393	protein_coding	glycogenin_2	55	10	25	5	39	30	59	53	51	85	75	0.0467893	0.826099	0.18992	0.441511	0.0540344	0.768081	0.470841	0.860031	0.806196	0.717782	0.750455	1.24726
ENSG00000057019	6084.63	5699.04	8836.06	4868.97	7554.15	6653.43	6098.02	11806.2	11221.8	7686.85	10100.4	-0.28232	0.822268	0.21394	0.99996	DCBLD2	chr3	-	98514785	98620533	6122	protein_coding	discoidin_CUB_and_LCCL_domain_containing_2	6534	4506	7453	7105	5794	6789	6130	11993	12254	13347	9227	100.357	54.3925	47.43	72.9497	42.5554	63.2429	59.054	49.5237	101.107	95.5853	65.3101	85.0448
ENSG00000057252	1150.99	1383.66	1161.86	1428.14	1748.38	1855.2	785.879	1467.78	1849.85	1053.36	1599.3	0.16686	1.12261	0.45238	0.99996	SOAT1	chr1	+	179262925	179327815	6835	protein_coding	sterol_O-acyltransferase_1	1236	1094	980	2084	1341	1893	790	1491	2020	1829	1461	15.6008	9.2158	10.3142	8.59158	11.18	13.1104	14.7485	5.71655	11.2587	14.113	8.01613	12.0612
ENSG00000057294	275.643	184.656	202.733	584.551	320.732	308.71	299.43	230.355	344.328	206.181	200.323	0.17783	1.13118	0.46896	0.99996	PKP2	chr12	-	32943679	33049774	4302	protein_coding	plakophilin_2	296	146	171	853	246	315	301	234	376	358	183	2.48479	3.5065	2.18694	2.38183	7.27048	3.82112	3.89921	3.46052	2.80734	4.17373	2.49289	2.40028
ENSG00000057468	29.7992	22.7658	41.495	18.5028	6.51894	17.6405	22.88	10.8287	10.9892	13.8222	32.8398	0.23047	1.17322	0.4259	0.99996	MSH4	chr1	+	76262567	76378923	3266	protein_coding	mutS_homolog_4_(E._coli)	32	18	35	27	5	18	23	11	12	24	30	0.38887	0.499329	0.35515	0.642152	0.303132	0.102301	0.29349	0.348303	0.17383	0.175457	0.220133	0.518305
ENSG00000057593	2.79368	2.52954	0	0	0	0	0	0	0	0	0	0.10414	1.07485	0.41873	NA	F7	chr13	+	113760105	113774995	3109	protein_coding	coagulation_factor_VII_(serum_prothrombin_conversion_accelerator)	3	2	0	0	0	0	0	0	0	0	0	0	0.049176	0.0414538	0	0	0	0	0	0	0	0	0
ENSG00000057608	3842.24	5605.45	5703.78	7877.39	5367.69	6535.82	3129.59	8118.55	8469.01	5388.92	7372.54	-0.19211	0.875325	0.41126	0.99996	GDI2	chr10	-	5807186	5884095	2499	protein_coding	GDP_dissociation_inhibitor_2	4126	4432	4811	11495	4117	6669	3146	8247	9248	9357	6735	74.8147	84.1426	114.285	115.36	168.666	110.088	142.112	62.2642	170.325	176.721	112.166	152.073
ENSG00000057657	61.4609	127.742	167.166	184.342	46.9364	89.1828	110.421	159.477	87.9136	90.9959	199.228	0.070406	1.05001	0.8026	0.99996	PRDM1	chr6	+	106534195	106557814	5164	protein_coding	PR_domain_containing_1_with_ZNF_domain	66	101	141	269	36	91	111	162	96	158	182	2.86933	0.651344	1.26035	1.63613	1.91007	0.465846	0.938409	1.06312	1.61911	0.887752	0.916559	1.98868
ENSG00000057663	853.934	2150.11	1337.32	1994.19	1041.73	1405.36	596.87	1354.57	1791.24	941.059	1394.6	0.19826	1.14731	0.4184	0.99996	ATG5	chr6	-	106632351	106773666	3216	protein_coding	autophagy_related_5	917	1700	1128	2910	799	1434	600	1376	1956	1634	1274	20.766	14.5314	34.0634	21.0174	33.1788	16.6019	23.7449	9.22744	22.0827	29.0442	15.2204	22.3529
ENSG00000057704	18.6245	107.505	85.3611	79.4934	169.492	123.484	28.8487	67.9253	15.568	61.0479	73.3423	0.67022	1.59132	0.021156	0.7535	TMCC3	chr12	-	94960900	95044338	5877	protein_coding	transmembrane_and_coiled-coil_domain_family_3	20	85	72	116	130	126	29	69	17	106	67	1.11654	0.173431	0.932005	0.734112	0.723747	1.47813	1.1417	0.244055	0.605958	0.138134	0.540306	0.643279
ENSG00000057757	1606.36	1202.79	1895.73	2168.94	2572.37	2163.91	1737.89	1963.93	1273.83	2167.2	850.552	0.18771	1.13895	0.41295	0.99996	PITHD1	chr1	+	24104895	24114722	1603	protein_coding	PITH_(C-terminal_proteasome-interacting_domain_of_thioredoxin-like)_domain_containing_1	1725	951	1599	3165	1973	2208	1747	1995	1391	3763	777	46.5804	54.8414	38.2298	59.7724	72.3977	82.247	73.3504	53.902	64.233	41.4381	70.3219	27.3507
ENSG00000057935	797.129	947.311	829.9	533.839	758.804	893.788	555.089	772.773	974.375	656.553	876.824	0.027186	1.01902	0.88914	0.99996	MTA3	chr2	+	42721709	42984087	5832	protein_coding	metastasis_associated_1_family_member_3	856	749	700	779	582	912	558	785	1064	1140	801	6.25189	7.48013	8.27598	7.19227	4.89784	6.66856	8.32749	4.73219	6.94706	8.71225	5.85568	7.74989
ENSG00000058056	871.627	865.101	1197.43	754.502	831.816	2112.95	1248.45	1356.54	1402.95	1169.7	1720.81	-0.32636	0.797546	0.17025	0.99996	USP13	chr3	+	179370543	179507189	8323	protein_coding	ubiquitin_specific_peptidase_13_(isopeptidase_T-3)	936	684	1010	1101	638	2156	1255	1378	1532	2031	1572	4.07556	5.73125	5.2958	7.27155	4.85056	5.12233	13.7945	7.45778	8.54512	8.78993	7.31004	10.6574
ENSG00000058063	1239.46	1573.37	1192.68	1576.16	1500.66	2141.37	778.916	2157.86	2418.54	1083.31	2820.94	-0.13183	0.912673	0.59984	0.99996	ATP11B	chr3	+	182511288	182639423	7325	protein_coding	ATPase_class_VI_type_11B	1331	1244	1006	2300	1151	2185	783	2192	2641	1881	2577	15.8287	9.26027	10.9438	8.22955	11.5134	10.5001	15.8848	5.28689	15.4448	17.2174	7.69256	19.8512
ENSG00000058085	80.0854	84.7395	152.939	2062.72	139.505	97.023	116.39	136.835	55.8617	154.347	52.5437	0.66678	1.58753	0.020012	0.74577	LAMC2	chr1	+	183155373	183214035	5147	protein_coding	laminin_gamma_2	86	67	129	3010	107	99	117	139	61	268	48	8.25602	0.851525	0.838833	1.50183	21.4435	1.38917	1.02428	1.12429	1.39383	0.565955	1.55981	0.52622
ENSG00000058091	456.301	1188.88	673.404	1100.57	822.69	834.986	352.153	869.247	752.76	611.055	149.969	0.46052	1.37604	0.08685	0.99421	CDK14	chr7	+	90095738	90839905	5163	protein_coding	cyclin-dependent_kinase_14	490	940	568	1606	631	852	354	883	822	1061	137	8.26118	4.83668	11.7322	6.59222	11.4059	8.16683	8.78768	3.39115	8.82688	7.60284	6.15606	1.49727
ENSG00000058262	13415.2	12850	10118.9	7889.04	15735.4	12718.8	14594.5	9668.04	9211.69	10502	10333.6	0.2279	1.17113	0.27631	0.99996	SEC61A1	chr3	+	127770484	127790526	3635	protein_coding	Sec61_alpha_1_subunit_(S._cerevisiae)	14406	10160	8535	11512	12069	12978	14671	9821	10059	18235	9440	256.878	201.972	180.113	140.697	116.126	221.867	190.125	199.619	139.444	132.147	150.277	146.537
ENSG00000058272	960.094	3609.65	1519.9	2972.09	998.701	3472.25	527.235	5031.4	4497.33	1570.54	3629.9	-0.27053	0.829015	0.35647	0.99996	PPP1R12A	chr12	-	80167343	80329240	5721	protein_coding	protein_phosphatase_1_regulatory_subunit_12A	1031	2854	1282	4337	766	3543	530	5111	4911	2727	3316	20.692	9.18417	32.1467	13.4277	27.7972	8.94712	32.9789	4.58194	46.1087	40.9925	14.2792	32.7057
ENSG00000058335	2.79368	5.05907	15.4124	23.9851	0	7.84024	12.9322	16.7352	5.4946	20.7332	16.4199	-0.36699	0.775399	0.22432	0.99996	RASGRF1	chr15	-	79252289	79383115	6294	protein_coding	Ras_protein-specific_guanine_nucleotide-releasing_factor_1	3	4	13	35	0	8	13	17	6	36	15	0.00840781	0.0242911	0.0409532	0.123766	0.203904	0	0.0676862	0.102156	0.139403	0.045523	0.171343	0.134476
ENSG00000058404	9.31226	12.6477	0	0	11.7341	8.82027	6.96349	4.92212	5.4946	2.30369	7.66263	0.047701	1.03362	0.86754	0.99996	CAMK2B	chr7	-	44256749	44374176	4447	protein_coding	calcium/calmodulin-dependent_protein_kinase_II_beta	10	10	0	0	9	9	7	5	6	4	7	0	0.1146	0.144907	0	0	0.135239	0.107774	0.0778532	0.0580299	0.0644304	0.0269453	0.0888201
ENSG00000058453	1446.19	457.846	985.21	419.396	960.891	439.054	1863.23	875.154	926.755	1248.03	853.836	-0.36724	0.775264	0.16294	0.99996	CROCC	chr1	+	17066768	17299474	6656	protein_coding	ciliary_rootlet_coiled-coil_rootletin	1553	362	831	612	737	448	1873	889	1012	2167	780	7.90283	11.8908	3.5047	7.48124	3.37149	7.39913	3.58428	13.9178	6.89346	7.26062	9.75294	6.61244
ENSG00000058600	1357.73	1039.64	1323.1	1136.21	1331.17	657.6	1590.66	1175.4	993.606	1465.73	988.479	-0.17763	0.884154	0.41876	0.99996	POLR3E	chr16	+	22308730	22346424	4800	protein_coding	polymerase_(RNA)_III_(DNA_directed)_polypeptide_E_(80kD)	1458	822	1116	1658	1021	671	1599	1194	1085	2545	903	7.0889	15.4799	11.0353	13.9318	12.6657	14.2138	7.4442	16.476	12.8384	10.7943	15.8831	10.6152
ENSG00000058668	2207.94	1527.84	2974.6	1792.03	2869.64	2551.02	2922.67	3708.33	2457.92	3578.79	3582.83	-0.49389	0.710108	0.023465	0.77652	ATP2B4	chr1	+	203595689	203713209	8968	protein_coding	ATPase_Ca++_transporting_plasma_membrane_4	2371	1208	2509	2615	2201	2603	2938	3767	2684	6214	3273	7.18132	13.4738	8.68013	16.7645	10.692	16.4003	15.4567	16.2032	21.6795	14.292	20.757	20.5935
ENSG00000058673	1193.83	1946.48	1364.59	1842.74	1616.7	2157.05	906.248	1957.04	1743.62	1461.69	2332.72	-0.059758	0.959425	0.79252	0.99996	ZC3H11A	chr1	+	203764782	203823252	8404	protein_coding	zinc_finger_CCCH-type_containing_11A	1282	1539	1151	2689	1240	2201	911	1988	1904	2538	2131	6.38501	7.77419	11.8007	8.20682	11.7325	9.85966	13.9467	5.3614	12.209	10.819	9.04681	14.308
ENSG00000058729	170.414	666.533	196.805	557.139	177.315	567.438	22.88	540.449	485.356	150.892	452.095	0.13597	1.09883	0.65198	0.99996	RIOK2	chr5	-	96496571	96518964	3922	protein_coding	RIO_kinase_2	183	527	166	813	136	579	23	549	530	262	413	5.0598	2.37792	8.65881	2.53622	7.60094	2.31717	7.86155	0.290045	7.2246	6.45319	2.00117	5.94187
ENSG00000058799	495.412	268.131	457.631	463.94	710.564	421.413	364.091	361.284	391.032	434.246	466.326	0.18596	1.13757	0.36865	0.99996	YIPF1	chr1	-	54317392	54356407	1803	protein_coding	Yip1_domain_family_member_1	532	212	386	677	545	430	366	367	427	754	426	12.8261	15.0373	7.57696	12.8285	13.7682	20.1989	12.7002	10.0399	10.5056	11.3094	12.5275	13.332
ENSG00000058804	1812.17	3872.72	2093.72	2383.43	1827.91	4257.25	1015.67	2923.74	3826.07	1535.41	3132.92	0.086798	1.06201	0.73876	0.99996	TMEM48	chr1	-	54231133	54304533	5134	protein_coding	transmembrane_protein_48	1946	3062	1766	3478	1402	4344	1021	2970	4178	2666	2862	25.3977	19.317	38.433	20.612	24.8404	18.2481	45.0579	9.83594	29.8572	38.8614	15.5559	31.4553
ENSG00000058866	257.018	787.95	610.569	929.251	882.664	768.344	358.122	407.552	338.833	412.937	392.983	0.65666	1.57643	0.0058441	0.52259	DGKG	chr3	-	185823457	186080026	6054	protein_coding	diacylglycerol_kinase_gamma_90kDa	276	623	515	1356	677	784	360	414	370	717	359	3.80239	2.32338	6.63133	5.09742	8.213	7.47262	6.89621	2.94107	3.52945	2.91854	3.54786	3.34605
ENSG00000059122	1032.73	943.517	838.199	511.91	1237.29	890.848	1430.5	547.34	591.585	809.748	888.865	0.095959	1.06878	0.68262	0.99996	FLYWCH1	chr16	+	2961938	3001209	5141	protein_coding	FLYWCH-type_zinc_finger_1	1109	746	707	747	949	909	1438	556	646	1406	812	10.0464	10.9935	9.35075	8.24057	5.32792	12.3352	9.41571	13.8343	5.58182	6.00055	8.19271	8.91228
ENSG00000059145	726.356	399.667	510.981	520.819	431.554	334.19	586.922	294.343	397.443	340.947	392.983	0.12607	1.09132	0.59834	0.99996	UNKL	chr16	-	1413206	1464752	5078	protein_coding	unkempt_homolog_(Drosophila)-like	780	316	431	760	331	341	590	299	434	592	359	2.1155	7.82807	4.01005	5.08593	5.48789	4.35574	3.57601	5.74652	3.03898	4.08135	3.49236	3.98917
ENSG00000059377	55.8735	39.2078	54.5363	56.1936	61.278	38.2212	75.6036	73.8319	50.3671	67.959	36.1238	-0.19453	0.873858	0.3972	0.99996	TBXAS1	chr7	+	139476850	139720125	2367	protein_coding	thromboxane_A_synthase_1_(platelet)	60	31	46	82	47	39	76	75	55	118	33	1.20727	1.29183	0.843953	1.16452	1.27028	1.32686	0.877412	1.58804	1.63535	1.10961	1.49339	0.786676
ENSG00000059378	575.497	228.923	609.384	733.944	758.804	463.554	531.214	616.25	576.933	705.506	1163.62	-0.13888	0.908224	0.58764	0.99996	PARP12	chr7	-	139723544	139763521	3796	protein_coding	poly_(ADP-ribose)_polymerase_family_member_12	618	181	514	1071	582	473	534	626	630	1225	1063	14.1358	8.29689	3.07261	8.11377	10.3454	10.2453	6.63547	6.95762	8.51132	7.92539	9.66718	15.8011
ENSG00000059573	2819.75	2079.28	2418.57	2059.29	2504.58	2739.19	3031.11	2146.05	2425.86	2583.59	1957.25	0.074582	1.05306	0.68525	0.99996	ALDH18A1	chr10	-	97365696	97416463	3349	protein_coding	aldehyde_dehydrogenase_18_family_member_A1	3028	1644	2040	3005	1921	2795	3047	2180	2649	4486	1788	50.8329	46.078	31.6331	36.5007	32.9013	38.33	44.443	44.999	33.5962	37.7723	40.1267	30.1254
ENSG00000059588	932.157	529.938	1032.63	696.253	332.466	904.568	711.27	1143.9	1024.74	1034.93	1035.55	-0.3763	0.770411	0.10447	0.99996	TARBP1	chr1	-	234527059	234614849	5130	protein_coding	TAR_(HIV-1)_RNA_binding_protein_1	1001	419	871	1016	255	923	715	1162	1119	1797	946	6.08617	9.9442	5.26322	10.1739	7.26207	3.32161	9.58123	6.89342	11.6906	10.4164	10.4935	10.4053
ENSG00000059691	481.444	538.791	546.548	427.62	586.704	590.958	571.006	349.471	406.6	495.294	344.818	0.24553	1.18553	0.18279	0.99996	PET112	chr4	-	152591656	152682175	6552	protein_coding	PET112_homolog_(yeast)	517	426	461	624	450	603	574	355	444	860	315	3.82837	4.02133	4.18978	4.21612	3.49217	4.5895	4.90095	4.33295	2.79643	3.23605	3.93201	2.7128
ENSG00000059728	251.431	605.824	250.156	584.551	276.403	335.17	126.338	391.801	189.564	343.826	347.008	0.47676	1.39161	0.076785	0.98625	MXD1	chr2	+	70124820	70170077	5587	protein_coding	MAX_dimerization_protein_1	270	479	211	853	212	342	127	398	207	597	317	6.97122	2.46285	5.52474	2.26303	5.59828	2.53562	3.25975	1.12427	3.67666	1.76929	3.201	3.20156
ENSG00000059758	265.399	1358.36	399.538	513.966	584.097	774.224	268.592	877.123	545.797	516.603	829.753	0.14873	1.10859	0.58915	0.99996	CDK17	chr12	-	96672039	96794338	4157	protein_coding	cyclin-dependent_kinase_17	285	1074	337	750	448	790	270	891	596	897	758	12.3354	3.49396	16.6487	4.85775	6.61554	7.20152	10.1201	3.2124	11.0623	6.84656	6.46401	10.2889
ENSG00000059769	81.0166	493.259	92.4746	312.491	61.278	183.266	13.927	176.212	191.395	67.383	135.738	0.41802	1.33609	0.16644	0.99996	DNAJC25	chr9	+	114393632	114432508	2572	protein_coding	DnaJ_(Hsp40)_homolog_subfamily_C__member_25	87	390	78	456	47	187	14	179	209	117	124	3.08624	1.72386	9.77122	1.81723	6.50097	1.22111	3.87175	0.269217	3.59196	3.88045	1.36271	2.72039
ENSG00000059804	865.109	1555.66	1078.87	958.718	2371.59	3143.94	581.948	1931.44	1142.88	1746.78	1106.7	0.22265	1.16687	0.409	0.99996	SLC2A3	chr12	-	8071826	8088871	4414	protein_coding	solute_carrier_family_2_(facilitated_glucose_transporter)_member_3	929	1230	910	1399	1819	3208	585	1962	1248	3033	1011	14.6384	10.726	17.9568	12.3536	11.6217	27.5376	38.7025	6.55495	22.9412	13.5017	20.584	12.9241
ENSG00000059915	26.0743	22.7658	27.2681	12.3352	52.1515	14.7005	30.8383	20.6729	8.2419	29.948	30.6505	-0.060644	0.958836	0.83938	0.99996	PSD	chr10	-	104162376	104181296	4183	protein_coding	pleckstrin_and_Sec7_domain_containing	28	18	23	18	40	15	31	21	9	52	28	0.0379527	0.341133	0.277293	0.329477	0.157786	0.638997	0.190959	0.366539	0.259108	0.102745	0.372396	0.377703
ENSG00000060069	748.705	785.421	612.94	460.514	880.057	696.802	1015.67	425.272	559.533	618.542	517.775	0.14032	1.10215	0.52025	0.99996	CTDP1	chr18	+	77439801	77514510	3753	protein_coding	CTD_(carboxy-terminal_domain_RNA_polymerase_II_polypeptide_A)_phosphatase_subunit_1	804	621	517	672	675	711	1021	432	611	1074	473	9.94077	10.9177	10.6627	8.25463	6.56561	12.0185	10.0885	13.4553	5.94092	7.77444	8.57266	7.11153
ENSG00000060138	725.425	1670.76	1384.75	1363.04	1189.05	1277.96	1782.65	1354.57	1380.06	1401.8	1519.39	-0.050525	0.965585	0.82089	0.99996	YBX3	chr12	-	10851683	10875911	6393	protein_coding	Y_box_binding_protein_3	779	1321	1168	1989	912	1304	1792	1376	1507	2434	1388	18.6826	6.20992	13.3154	10.9477	11.4081	9.53271	10.862	13.8637	11.1087	11.2568	11.4053	12.2508
ENSG00000060140	10.2435	27.8249	4.74229	17.8175	11.7341	12.7404	8.95305	11.8131	6.41036	10.9425	16.4199	0.16154	1.11848	0.58621	0.99996	STYK1	chr12	-	10771538	10826917	2995	protein_coding	serine/threonine/tyrosine_kinase_1	11	22	4	26	9	13	9	12	7	19	15	0.106014	0.187175	0.473348	0.0800293	0.318318	0.200804	0.231144	0.148625	0.206792	0.111611	0.190041	0.282602
ENSG00000060237	4016.38	3041.77	3389.55	3617.64	6206.03	5472.49	4036.83	4403.33	4804.11	4556.71	5933.06	-0.01825	0.98743	0.93325	0.99996	WNK1	chr12	+	861759	1020618	11232	protein_coding	WNK_lysine_deficient_protein_kinase_1	4313	2405	2859	5279	4760	5584	4058	4473	5246	7912	5420	31.2697	19.5693	13.7979	15.2526	17.2337	28.3189	26.4744	17.869	20.5537	22.3037	21.1018	27.2284
ENSG00000060339	1057.87	1364.68	1122.74	1780.38	1066.5	1850.3	965.935	2509.3	1987.21	1479.55	1997.76	-0.39762	0.75911	0.10264	0.99996	CCAR1	chr10	+	70480769	70552134	4683	protein_coding	cell_division_cycle_and_apoptosis_regulator_1	1136	1079	947	2598	818	1888	971	2549	2170	2569	1825	6.701	12.3625	14.8475	12.1175	20.3423	11.6723	21.4691	10.2551	28.0928	22.128	16.4335	21.9897
ENSG00000060491	1173.34	1009.28	771.807	897.727	1370.28	816.365	1591.65	831.839	840.673	1135.72	187.187	0.22318	1.1673	0.41928	0.99996	OGFR	chr20	+	61436187	61445352	4506	protein_coding	opioid_growth_factor_receptor	1260	798	651	1310	1051	833	1600	845	918	1972	171	21.7735	14.2506	11.4121	8.65716	10.6602	15.5861	9.84444	17.562	9.67864	9.72877	13.1101	2.14134
ENSG00000060558	4.65613	3.7943	8.299	0	0	2.94009	8.95305	2.95327	2.7473	5.75923	9.85195	-0.29963	0.812461	0.3114	0.99996	GNA15	chr19	+	3136191	3163767	2133	protein_coding	guanine_nucleotide_binding_protein_(G_protein)_alpha_15_(Gq_class)	5	3	7	0	0	3	9	3	3	10	9	0.124048	0.119463	0.0906328	0.19665	0	0	0.0748975	0.208688	0.0725904	0.067164	0.140443	0.238085
ENSG00000060566	0	18.9715	5.92786	0	0	0	11.9374	1.96885	0	8.63885	12.0413	-0.11323	0.924516	0.56943	0.99996	CREB3L3	chr19	+	4153598	4173051	2618	protein_coding	cAMP_responsive_element_binding_protein_3-like_3	0	15	5	0	0	0	12	2	0	15	11	0.0202134	0	0.369213	0.114442	0	0	0	0.226703	0.0394284	0	0.171637	0.237085
ENSG00000060642	300.786	45.5316	262.011	300.841	121.252	249.908	284.508	280.561	216.121	302.36	176.24	-0.11998	0.9202	0.65883	0.99996	PIGV	chr1	+	27113963	27124889	2713	protein_coding	phosphatidylinositol_glycan_anchor_biosynthesis_class_V	323	36	221	439	93	255	286	285	236	525	161	5.38355	6.06744	0.855082	4.88122	5.93334	2.29065	5.00527	5.21389	5.42181	4.15402	5.79695	3.34855
ENSG00000060656	2201.42	1158.53	1204.54	539.322	2404.18	506.676	2498.9	923.39	1504.6	1143.78	1577.41	-0.1419	0.906325	0.60659	0.99996	PTPRU	chr1	+	29563028	29653325	5579	protein_coding	protein_tyrosine_phosphatase_receptor_type_U	2364	916	1016	787	1844	517	2512	938	1643	1986	1441	11.8187	21.5945	10.5802	10.9125	5.17253	22.0867	4.93482	22.2694	8.67751	14.0633	10.6638	14.5743
ENSG00000060688	2019.83	2339.82	2552.53	1715.96	2790.11	2259.95	2284.02	1857.61	1947.83	2220.19	1958.35	0.1064	1.07654	0.53473	0.99996	SNRNP40	chr1	-	31732417	31769662	1928	protein_coding	small_nuclear_ribonucleoprotein_40kDa_(U5)	2169	1850	2153	2504	2140	2306	2296	1887	2127	3855	1789	49.7897	57.3331	61.8329	66.9149	47.6224	74.1708	63.6926	58.8994	50.5142	52.6826	59.8973	52.3581
ENSG00000060709	9.31226	7.58861	5.92786	0	3.91136	9.8003	7.95827	3.9377	3.66306	7.48701	1.09466	0.029326	1.02054	0.91999	0.99996	RIMBP2	chr12	-	130880682	131200826	6321	protein_coding	RIMS_binding_protein_2	10	6	5	0	3	10	8	4	4	13	1	0	0.0806245	0.0611675	0.0473991	0	0.0317148	0.0842464	0.0625965	0.0326605	0.030219	0.0616095	0.00892678
ENSG00000060749	799.923	2619.33	1104.95	1909.21	1230.78	2791.13	543.152	3228.91	2391.07	1317.71	3673.68	-0.27815	0.824648	0.3267	0.99996	QSER1	chr11	+	32914724	33014862	9335	protein_coding	glutamine_and_serine_rich_1	859	2071	932	2786	944	2848	546	3280	2611	2288	3356	7.0804	4.68956	14.2962	5.98256	10.9434	6.75747	16.2466	2.89284	18.1346	13.3567	7.34229	20.2856
ENSG00000060762	334.31	537.526	467.115	540.692	325.947	289.109	339.221	306.156	435.905	361.68	425.823	0.11326	1.08167	0.57926	0.99996	MPC1	chr6	-	166778407	166796486	962	protein_coding	mitochondrial_pyruvate_carrier_1	359	425	394	789	250	295	341	311	476	628	389	19.1982	19.0183	28.4688	24.5418	30.0737	17.3657	16.3299	17.5317	16.6853	23.6286	19.5557	22.8168
ENSG00000060971	537.317	349.076	548.919	355.665	653.198	350.851	754.046	476.462	487.188	646.186	362.333	-0.17475	0.885921	0.42707	0.99996	ACAA1	chr3	-	38164201	38178733	4720	protein_coding	acetyl-CoA_acyltransferase_1	577	276	463	519	501	358	758	484	532	1122	331	5.48247	6.22998	3.7681	5.87793	4.0319	7.09287	4.03904	7.94279	5.29239	5.3824	7.12099	3.957
ENSG00000060982	1524.42	5386.65	2806.25	3547.05	1795.32	5549.91	1849.3	4868.97	6277.58	1892.48	8882.08	-0.33777	0.791263	0.23362	0.99996	BCAT1	chr12	-	24964295	25102393	8335	protein_coding	branched_chain_amino-acid_transaminase_1_cytosolic	1637	4259	2367	5176	1377	5663	1859	4946	6855	3286	8114	18.1136	10.0091	32.9274	17.0168	22.7705	11.0396	36.1808	11.0311	30.6265	39.2743	11.8101	54.93
ENSG00000061273	1881.08	1157.26	1447.58	1323.98	1714.48	905.548	2560.57	1622.33	1506.44	2103.85	1392.41	-0.32608	0.797701	0.12238	0.99996	HDAC7	chr12	-	48176505	48226915	6414	protein_coding	histone_deacetylase_7	2020	915	1221	1932	1315	924	2574	1648	1645	3653	1272	11.4352	16.05	9.19279	11.407	11.0449	13.7001	7.6715	19.8484	13.261	12.2474	17.0612	11.1902
ENSG00000061337	1740.46	1930.04	752.838	548.916	2715.79	1339.7	2509.84	328.798	1251.85	349.01	1702.2	0.13534	1.09835	0.64687	0.99996	LZTS1	chr8	-	20103676	20161474	5706	protein_coding	leucine_zipper_putative_tumor_suppressor_1	1869	1526	635	801	2083	1367	2523	334	1367	606	1555	8.62503	16.6929	17.2337	6.66849	5.14737	24.394	12.7577	21.8691	3.02109	11.4405	3.18149	15.3773
ENSG00000061455	98.7099	108.77	78.2477	27.4115	74.3159	149.945	160.16	49.2212	70.514	65.6553	68.9637	0.10146	1.07286	0.71206	0.99996	PRDM6	chr5	+	122424816	122523745	3052	protein_coding	PR_domain_containing_6	106	86	66	40	57	153	161	50	77	114	63	1.69923	1.77	1.8158	1.29582	0.480573	1.24801	2.66959	2.60908	0.84554	1.20479	1.11895	1.16476
ENSG00000061656	25.1431	21.5011	34.3816	20.5586	18.253	13.7204	34.8174	36.4237	20.1469	38.011	25.1772	-0.31191	0.805575	0.22752	0.99996	SPAG4	chr20	+	34203814	34208971	1453	protein_coding	sperm_associated_antigen_4	27	17	29	30	14	14	35	37	22	66	23	1.05619	0.947003	0.753943	1.19596	0.757077	0.643856	0.513097	1.19137	1.31427	0.723042	1.36072	0.893187
ENSG00000061676	1741.39	3235.28	2118.62	4246.73	2744.47	4604.18	1247.46	4776.43	4042.19	2285.84	4816.51	-0.096807	0.9351	0.71092	0.99996	NCKAP1	chr2	-	183789605	183903586	4989	protein_coding	NCK-associated_protein_1	1870	2558	1787	6197	2105	4698	1254	4852	4414	3969	4400	33.2532	19.1021	33.0402	21.4633	45.5462	28.1945	50.146	12.4317	50.1945	42.2499	23.8318	49.7645
ENSG00000061794	1053.22	971.342	1407.27	1689.92	1485.01	1612.15	719.229	1434.31	1792.15	951.426	1800.72	0.067765	1.04809	0.76696	0.99996	MRPS35	chr12	+	27863706	27909228	1888	protein_coding	mitochondrial_ribosomal_protein_S35	1131	768	1187	2466	1139	1645	723	1457	1957	1652	1645	45.2668	30.5291	26.2129	37.6734	47.8934	40.3133	46.3982	18.9401	39.8296	49.4989	26.2119	49.1637
ENSG00000061918	224.425	497.054	359.228	232.998	139.505	318.51	169.113	313.047	331.507	185.447	316.357	0.053792	1.03799	0.83361	0.99996	GUCY1B3	chr4	+	156680144	156728743	3124	protein_coding	guanylate_cyclase_1_soluble_beta_3	241	393	303	340	107	325	170	318	362	322	289	2.59173	3.93151	8.10656	5.81189	3.99073	2.28875	5.53999	2.69143	5.2537	5.53355	3.0877	5.21996
ENSG00000061936	1667.83	1949.01	1634.9	1169.79	1996.1	1096.65	2371.56	1483.53	1393.8	1840.65	1500.78	-0.13887	0.90823	0.50286	0.99996	SFSWAP	chr12	+	132195626	132284282	5593	protein_coding	splicing_factor_suppressor_of_white-apricot_homolog_(Drosophila)	1791	1541	1379	1707	1531	1119	2384	1507	1522	3196	1371	11.2309	16.3194	17.7547	14.7742	11.1911	18.2918	10.6542	21.0818	13.9065	12.995	17.118	13.8316
ENSG00000061938	1154.72	593.176	949.643	722.979	1007.83	722.282	1661.29	733.397	877.304	972.159	911.853	-0.22316	0.856687	0.30853	0.99996	TNK2	chr3	-	195590235	195638816	5940	protein_coding	tyrosine_kinase_non-receptor_2	1240	469	801	1055	773	737	1670	745	958	1688	833	7.29637	10.6387	5.08793	8.08038	6.51254	8.696	6.60721	13.9052	6.47319	7.70168	8.51287	7.91296
ENSG00000061987	709.594	731.036	727.941	801.787	718.387	1438.68	490.428	1209.86	1168.52	819.539	1290.61	-0.10412	0.930372	0.66355	0.99996	MON2	chr12	+	62860597	62991363	10382	protein_coding	MON2_homolog_(S._cerevisiae)	762	578	614	1170	551	1468	493	1229	1276	1423	1179	6.02994	3.74048	3.58758	3.54383	4.13227	3.54648	7.52978	2.34861	6.1097	5.86916	4.10595	6.40786
ENSG00000062038	7.44981	5.05907	4.74229	59.6201	14.3417	5.88018	21.8852	7.8754	10.9892	9.21478	1.09466	0.21826	1.16333	0.467	0.99996	CDH3	chr16	+	68670092	68756519	3702	protein_coding	cadherin_3_type_1_P-cadherin_(placental)	8	4	4	87	11	6	22	8	12	16	1	0.0571785	0.11013	0.0696271	0.0647455	0.861722	0.198556	0.0863082	0.293922	0.111533	0.154793	0.129471	0.0152421
ENSG00000062194	855.796	2379.03	1061.09	1859.19	1079.54	1672.91	613.782	1940.3	1859.01	1108.65	2201.36	-0.082343	0.944522	0.75112	0.99996	GPBP1	chr5	+	56469775	56560506	4683	protein_coding	GC-rich_promoter_binding_protein_1	919	1881	895	2713	828	1707	617	1971	2030	1925	2011	12.0347	10.001	25.8833	11.4521	21.2427	11.815	19.4109	6.51639	21.7226	20.7004	12.3139	24.2308
ENSG00000062282	445.126	376.901	356.857	167.896	221.644	291.069	530.22	276.623	248.173	364.56	410.498	-0.17664	0.884761	0.45288	0.99996	DGAT2	chr11	+	75470557	75512579	5926	protein_coding	diacylglycerol_O-acyltransferase_2	478	298	301	245	170	297	533	281	271	633	375	2.93794	4.11073	3.24048	3.04362	1.51596	1.91696	2.6689	4.44848	2.44734	2.18381	3.19987	3.57067
ENSG00000062370	55.8735	51.8555	47.4229	67.1582	50.8477	81.3425	16.9113	85.645	87.9136	55.2887	74.437	-0.0023468	0.998375	0.99297	0.99996	ZNF112	chr19	-	44830708	44871377	3654	protein_coding	zinc_finger_protein_112	60	41	40	98	39	83	17	87	96	96	68	1.25997	0.836827	0.723053	0.65596	0.983426	0.713218	1.20961	0.230105	1.22885	1.25461	0.787032	1.05008
ENSG00000062485	4931.77	5238.67	4562.08	4416	5827.93	5369.59	4655.59	4737.05	5082.5	4885.56	3815.99	0.10826	1.07793	0.48097	0.99996	CS	chr12	-	56665483	56694176	3057	protein_coding	citrate_synthase	5296	4142	3848	6444	4470	5479	4680	4812	5550	8483	3486	79.3175	88.2888	87.3111	75.4267	77.2938	97.7099	95.4427	75.7175	81.2417	86.697	83.1273	64.3446
ENSG00000062524	35.3866	20.2363	17.7836	13.7058	39.1136	10.7803	47.7496	29.5327	22.8942	51.8331	39.4078	-0.56142	0.677635	0.041381	0.88051	LTK	chr15	-	41795836	41806085	3444	protein_coding	leukocyte_receptor_tyrosine_kinase	38	16	15	20	30	11	48	30	25	90	36	0.291944	0.562307	0.299372	0.260984	0.212937	0.582082	0.170085	0.689325	0.44958	0.346644	0.782833	0.58982
ENSG00000062582	13.9684	7.58861	20.1547	23.9851	16.9492	5.88018	14.9218	8.85982	4.57883	17.8536	5.47331	0.3865	1.30722	0.19513	0.99996	MRPS24	chr7	-	43906157	43909492	1727	protein_coding	mitochondrial_ribosomal_protein_S24	15	6	17	35	13	6	15	9	5	31	5	0.76605	0.442641	0.223879	0.589851	0.743122	0.503011	0.18501	0.429581	0.268967	0.138256	0.537724	0.163365
ENSG00000062598	911.67	722.182	712.528	508.484	853.981	1019.23	1080.34	855.465	709.719	932.996	978.627	-0.15399	0.898761	0.43179	0.99996	ELMO2	chr20	-	44994688	45061704	4121	protein_coding	engulfment_and_cell_motility_2	979	571	601	742	655	1040	1086	869	775	1620	894	11.2874	12.1069	8.92871	8.73892	6.60215	10.621	13.439	13.0339	10.8834	8.9806	11.7761	12.241
ENSG00000062650	756.155	1985.69	851.24	1236.94	1062.59	2057.08	830.644	1776.89	1529.33	1140.9	1686.87	-0.066506	0.954948	0.78503	0.99996	WAPAL	chr10	-	88195013	88281572	6333	protein_coding	wings_apart-like_homolog_(Drosophila)	812	1570	718	1805	815	2099	835	1805	1670	1981	1541	9.94367	6.53431	15.9752	6.79361	10.4509	8.59953	17.6498	6.52113	14.7101	12.5925	9.37054	13.7301
ENSG00000062716	2001.2	2921.61	3141.76	4418.05	1095.18	2289.35	968.919	3022.18	3045.84	2198.88	2358.99	0.10351	1.07438	0.6909	0.99996	VMP1	chr17	+	57784553	57919616	4325	protein_coding	vacuole_membrane_protein_1	2149	2310	2650	6447	840	2336	974	3070	3326	3818	2155	22.9294	25.3223	34.4176	36.7152	54.6583	12.9784	28.7623	11.1383	36.6354	36.7234	26.4448	28.1152
ENSG00000062725	376.215	924.545	436.29	918.971	694.919	820.285	358.122	1128.15	1047.64	538.488	1249.01	-0.17253	0.887285	0.50913	0.99996	APPBP2	chr17	-	58520520	58603580	6468	protein_coding	amyloid_beta_precursor_protein_(cytoplasmic_tail)_binding_protein_2	404	731	368	1341	533	837	360	1146	1144	935	1141	7.70709	3.1832	7.28287	3.40929	7.60227	5.5066	6.89116	2.75282	9.14457	8.44622	4.33043	9.95396
ENSG00000062822	2751.77	1004.23	1838.82	1210.9	2898.32	531.176	5137.06	1513.06	2313.23	2252.44	1545.66	-0.38799	0.764194	0.16654	0.99996	POLD1	chr19	+	50887461	50921273	3474	protein_coding	polymerase_(DNA_directed)_delta_1_catalytic_subunit	2955	794	1551	1767	2223	542	5164	1537	2526	3911	1412	27.4952	43.3492	14.7281	26.7527	18.6505	42.7598	8.30819	73.5194	22.8346	34.7224	33.7247	22.9343
ENSG00000063046	13585.7	17147.7	11509.5	6774.07	6970.05	14389.8	10709.8	14885.5	14360.1	14261.6	11276.1	-0.099236	0.933527	0.65808	0.99996	EIF4B	chr12	+	53399942	53435993	4148	protein_coding	eukaryotic_translation_initiation_factor_4B	14589	13558	9708	9885	5346	14683	10766	15121	15681	24763	10301	170.621	179.242	210.626	140.242	87.382	86.1225	188.501	128.369	188.144	180.527	178.836	140.127
ENSG00000063127	29.7992	13.9124	5.92786	4.79702	31.2909	25.4808	9.94784	12.7975	20.1469	15.5499	8.75729	0.21735	1.1626	0.46731	0.99996	SLC6A16	chr19	-	49792895	49828482	2983	protein_coding	solute_carrier_family_6_member_16	32	11	5	7	24	26	10	13	22	27	8	0.195141	0.546701	0.237626	0.100439	0.0860457	0.537631	0.464149	0.165803	0.224926	0.352189	0.271144	0.151327
ENSG00000063169	472.131	567.881	343.816	376.223	597.135	437.094	573.99	365.222	372.717	520.635	241.92	0.13481	1.09795	0.53584	0.99996	GLTSCR1	chr19	+	48111453	48206533	5684	protein_coding	glioma_tumor_suppressor_candidate_region_gene_1	507	449	290	549	458	446	577	371	407	904	221	3.99404	4.54576	5.09035	3.05724	3.54163	5.38441	4.17847	5.02074	3.36875	3.41938	4.76436	2.19391
ENSG00000063176	457.232	394.608	531.136	265.206	473.275	640.94	588.912	318.954	324.181	448.068	372.185	0.17292	1.12734	0.43313	0.99996	SPHK2	chr19	+	49122548	49133974	3092	protein_coding	sphingosine_kinase_2	491	312	448	387	363	654	592	324	354	778	340	8.951	8.09273	6.50235	8.68209	4.5894	7.84501	11.2635	9.46952	5.40822	5.46727	7.53755	6.20469
ENSG00000063177	18061.1	17585.3	22524.7	17793.5	15628.5	13815.5	19171.5	10555	14848.2	15115.1	14467	0.20085	1.14938	0.27802	0.99996	RPL18	chr19	-	49118585	49122793	3844	protein_coding	ribosomal_protein_L18	19395	13904	18999	25965	11987	14097	19272	10722	16214	26245	13216	207.132	257.134	233.083	296.165	247.679	208.379	195.29	247.964	143.96	201.425	204.528	193.998
ENSG00000063180	22.3494	3.7943	2.37114	10.2793	9.12651	13.7204	21.8852	6.89097	20.1469	12.0944	19.7039	-0.31776	0.802315	0.28899	0.99996	CA11	chr19	-	49141199	49149569	1844	protein_coding	carbonic_anhydrase_XI	24	3	2	15	7	14	22	7	22	21	18	0.401769	0.66329	0.104837	0.0649912	0.298273	0.253667	0.4043	0.590075	0.195923	0.569729	0.341152	0.550798
ENSG00000063241	744.981	672.857	1063.46	751.076	792.703	694.842	1402.64	658.58	667.594	1055.09	576.886	-0.09138	0.938624	0.67999	0.99996	ISOC2	chr19	-	55964352	55973710	2283	protein_coding	isochorismatase_domain_containing_2	800	532	897	1096	608	709	1410	669	729	1832	527	20.792	17.8582	15.0162	23.5436	17.6031	17.7961	16.5378	30.5463	15.1241	15.2485	24.0386	13.0252
ENSG00000063244	10329.2	7513.99	8945.14	6332.06	7526.77	9415.15	14800.4	8279.01	8327.98	11435.5	9208.29	-0.28082	0.823123	0.15013	0.99996	U2AF2	chr19	+	56165512	56186081	3022	protein_coding	U2_small_nuclear_RNA_auxiliary_factor_2	11092	5941	7545	9240	5773	9607	14878	8410	9094	19856	8412	139.704	187.055	126.684	149.607	112.115	127.654	169.29	243.498	143.632	143.703	196.828	157.067
ENSG00000063245	2623.26	3579.29	1994.13	1526.82	4035.22	4130.83	4177.1	1799.53	2076.04	2399.3	1014.75	0.24602	1.18593	0.34549	0.99996	EPN1	chr19	+	56186592	56221224	2621	protein_coding	epsin_1	2817	2830	1682	2228	3095	4215	4199	1828	2267	4166	927	42.6419	54.7738	69.5784	38.4543	31.1697	78.9078	85.6382	79.2364	35.9963	41.3039	47.6148	19.9569
ENSG00000063322	1608.23	918.222	1336.14	1193.09	2414.61	1498.47	1720.98	985.409	1250.94	1181.22	833.037	0.23009	1.17291	0.31248	0.99996	MED29	chr19	+	39881943	39891277	3653	protein_coding	mediator_complex_subunit_29	1727	726	1127	1741	1852	1529	1730	1001	1366	2051	761	15.9785	24.0933	12.8068	18.4867	17.4757	33.878	22.2892	23.423	14.1427	17.857	16.8192	11.7548
ENSG00000063438	272.849	584.323	116.186	136.372	247.72	223.447	226.811	200.823	114.471	207.908	355.765	0.20482	1.15254	0.45306	0.99996	AHRR	chr5	+	304291	438406	5661	protein_coding	aryl-hydrocarbon_receptor_repressor	293	462	98	199	190	228	228	204	125	361	325	2.7109	2.63771	5.25901	1.03733	1.28897	2.24278	2.14476	1.99199	1.85988	1.05444	1.91031	3.23945
ENSG00000063587	450.713	615.942	535.878	438.584	615.388	507.656	533.204	494.181	453.304	594.929	605.348	0.040874	1.02874	0.82118	0.99996	ZNF275	chrX	+	152599613	152618384	6418	protein_coding	zinc_finger_protein_275	484	487	452	640	472	518	536	502	495	1033	553	5.57386	3.84325	4.88972	4.22012	3.65649	4.91438	4.29801	4.13058	4.03695	3.68309	4.82159	4.8619
ENSG00000063601	992.687	1229.35	887.993	960.774	1309	1022.17	1118.14	1107.48	1014.67	1057.4	975.343	0.12096	1.08746	0.52225	0.99996	MTMR1	chrX	+	149861435	149933576	4516	protein_coding	myotubularin_related_protein_1	1066	972	749	1402	1004	1043	1124	1125	1108	1836	891	19.0184	12.0297	13.8697	9.93833	11.3836	14.8561	12.2989	12.31	12.8572	11.7163	12.1789	11.1328
ENSG00000063660	2402.56	2146.31	2014.29	1280.12	3294.67	981.01	4264.64	1622.33	1413.03	2085.99	1220.55	-0.13245	0.912281	0.6255	0.99996	GPC1	chr2	+	241375088	241407493	3711	protein_coding	glypican_1	2580	1697	1699	1868	2527	1001	4287	1648	1543	3622	1115	13.1192	35.4309	29.4677	27.4339	18.4574	45.5031	14.3642	57.1358	22.92	19.8555	29.238	16.9537
ENSG00000063761	289.611	150.507	213.403	172.007	308.998	340.071	364.091	185.072	230.773	259.741	135.738	0.11699	1.08447	0.63044	0.99996	ADCK1	chr14	+	78266426	78401355	3560	protein_coding	aarF_domain_containing_kinase_1	311	119	180	251	237	347	366	188	252	451	124	4.90539	4.45208	2.15403	3.02976	2.58528	4.44861	5.19059	5.08484	2.72557	3.38031	3.79504	1.96541
ENSG00000063854	320.342	172.008	366.342	274.115	379.402	148.965	369.065	212.636	233.52	343.25	235.352	-0.058934	0.959973	0.80488	0.99996	HAGH	chr16	-	1845621	1877195	1744	protein_coding	hydroxyacylglutathione_hydrolase	344	136	309	400	291	152	371	216	255	596	215	5.64386	10.0523	5.02513	10.6169	8.41004	11.1499	4.64124	10.5214	6.39228	6.98233	10.2374	6.95621
ENSG00000063978	3738.87	6216.33	4195.74	3584.06	5436.79	3829.96	4076.62	3484.86	3941.46	4522.15	3223.78	0.23787	1.17925	0.21173	0.99996	RNF4	chr4	+	2463947	2627047	4123	protein_coding	ring_finger_protein_4	4015	4915	3539	5230	4170	3908	4098	3540	4304	7852	2945	66.2671	49.6278	76.8184	51.4343	46.5128	67.5848	50.4752	49.1592	44.3138	49.85	57.0501	40.3044
ENSG00000064012	384.596	953.635	551.291	1003.26	507.173	799.705	369.065	708.786	597.995	634.668	684.163	0.18647	1.13798	0.4216	0.99996	CASP8	chr2	+	202098166	202152434	2930	protein_coding	caspase_8_apoptosis-related_cysteine_peptidase	413	754	465	1464	389	816	371	720	653	1102	625	12.0828	7.18349	16.5828	9.50979	18.3214	8.87173	14.8306	6.26256	12.6828	10.6427	11.2669	12.0363
ENSG00000064042	535.455	763.92	601.085	381.02	638.856	1350.48	696.349	609.359	478.03	568.436	963.302	0.10816	1.07785	0.65744	0.99996	LIMCH1	chr4	+	41361624	41702061	6165	protein_coding	LIM_and_calponin_homology_domains_1	575	604	507	556	490	1378	700	619	522	987	880	6.73823	4.75322	6.31334	4.92789	3.30694	5.31116	11.9029	5.61579	5.18211	4.04337	4.79594	8.05434
ENSG00000064102	804.579	1207.85	1168.97	1825.61	928.297	1633.71	723.208	1507.15	1565.04	782.104	1533.62	0.15719	1.11511	0.52632	0.99996	ASUN	chr12	-	27058114	27091259	2974	protein_coding	asunder_spermatogenesis_regulator	864	955	986	2664	712	1667	727	1531	1709	1358	1401	38.0075	14.8056	20.6927	19.8665	32.8456	15.998	29.8491	12.0904	26.5695	27.4415	13.6788	26.5814
ENSG00000064115	2089.67	1606.26	1802.07	1162.93	2207.31	2234.47	1461.34	1411.67	1841.61	1459.39	1635.42	0.26911	1.20506	0.1667	0.99996	TM7SF3	chr12	-	27126128	27167367	2709	protein_coding	transmembrane_7_superfamily_member_3	2244	1270	1520	1697	1693	2280	1469	1434	2011	2534	1494	44.4994	42.215	30.2099	33.6217	22.9698	41.7613	44.8191	26.82	27.3205	35.4494	28.0212	31.1187
ENSG00000064195	4.65613	2.52954	7.11343	6.16759	3.91136	17.6405	13.927	0.984425	3.66306	9.21478	8.75729	-0.049193	0.966477	0.87132	0.99996	DLX3	chr17	-	48067369	48072588	2602	protein_coding	distal-less_homeobox_3	5	2	6	9	3	18	14	1	4	16	8	0.101689	0.09793	0.0495311	0.138175	0.126829	0.0770443	0.368385	0.266113	0.0198354	0.0734107	0.184205	0.173485
ENSG00000064199	37.249	31.6192	26.0826	46.5996	27.3795	86.2427	44.7653	70.8786	54.0302	58.7442	72.2476	-0.31207	0.805485	0.22812	0.99996	SPA17	chr11	+	124543694	124567414	4949	protein_coding	sperm_autoantigenic_protein_17	40	25	22	68	21	88	45	72	59	102	66	0.60949	0.411904	0.32552	0.266373	0.50382	0.283549	0.946896	0.449719	0.750869	0.5693	0.617408	0.752501
ENSG00000064201	1.86245	0	2.37114	0	0	0	0	0.984425	3.66306	4.60739	7.66263	-0.4435	0.735348	0.06314	0.9745	TSPAN32	chr11	+	2323227	2339430	3325	protein_coding	tetraspanin_32	2	0	2	0	0	0	0	1	4	8	7	0	0.0306543	0	0.0360433	0	0	0	0	0.0155223	0.057448	0.0720756	0.118792
ENSG00000064205	1.86245	1.26477	0	0.685288	1.30379	0.98003	0	0	0	2.87962	4.37864	-0.11849	0.921151	0.59096	NA	WISP2	chr20	+	43343485	43357150	2759	protein_coding	WNT1_inducible_signaling_pathway_protein_2	2	1	0	1	1	1	0	0	0	5	4	0	0.0369429	0.0233563	0	0.0132902	0.02422	0.0193012	0	0	0	0.0542885	0.0818067
ENSG00000064218	2.79368	5.05907	3.55671	5.4823	13.0379	3.92012	1.98957	0.984425	6.41036	5.18331	3.28398	0.20301	1.1511	0.50068	0.99996	DMRT3	chr9	+	976964	991731	2183	protein_coding	doublesex_and_mab-3_related_transcription_factor_3	3	4	3	8	10	4	2	1	7	9	3	0.0484826	0.0700359	0.118076	0.082348	0.134376	0.306107	0.0975761	0.0453129	0.0236426	0.153127	0.123503	0.077544
ENSG00000064225	41.9052	144.184	59.2786	87.0316	40.4174	70.5622	29.8435	39.377	83.3347	24.7647	70.0583	0.22894	1.17197	0.44232	0.99996	ST3GAL6	chr3	+	98451080	98540045	3148	protein_coding	ST3_beta-galactoside_alpha-23-sialyltransferase_6	45	114	50	127	31	72	30	40	91	43	64	0.117672	0.728502	2.33359	0.951746	1.47929	0.658042	1.21796	0.471338	0.655804	1.38043	0.409189	1.14716
ENSG00000064270	1.86245	3.7943	4.74229	3.42644	0	0	2.98435	0	6.41036	4.03146	0	-0.022881	0.984265	0.93185	0.99996	ATP2C2	chr16	+	84402133	84497793	3600	protein_coding	ATPase_Ca++_transporting_type_2C_member_2	2	3	4	5	0	0	3	0	7	7	0	0.0587986	0.0283127	0.0536999	0.0665799	0.0509274	0	0	0.0412159	0	0.0928543	0.0582486	0
ENSG00000064300	4.65613	6.32384	13.0413	6.85288	61.278	7.84024	15.9165	11.8131	10.9892	19.0055	21.8932	-0.070983	0.951989	0.81518	0.99996	NGFR	chr17	+	47572655	47592379	3417	protein_coding	nerve_growth_factor_receptor	5	5	11	10	47	8	16	12	12	33	20	0.0309738	0.0745724	0.0942931	0.192901	0.10731	0.919135	0.124676	0.231591	0.181253	0.167704	0.289307	0.330267
ENSG00000064309	166.689	129.006	117.372	86.3463	125.164	205.806	174.087	175.228	147.438	195.238	193.755	-0.26769	0.830648	0.21032	0.99996	CDON	chr11	-	125825691	125933230	9138	protein_coding	cell_adhesion_associated_oncogene_regulated	179	102	99	126	96	210	175	178	161	339	177	0.92657	0.998286	0.71929	0.649187	0.505596	0.702015	1.22379	0.94718	1.00535	0.841359	1.11132	1.09296
ENSG00000064313	733.806	1335.59	822.786	1329.46	972.626	1659.19	620.745	1453.01	1467.97	842.576	1297.17	-0.087133	0.941392	0.72884	0.99996	TAF2	chr8	-	120743015	120845103	5048	protein_coding	TAF2_RNA_polymerase_II_TATA_box_binding_protein_(TBP)-associated_factor_150kDa	788	1056	694	1940	746	1693	624	1476	1603	1463	1185	5.05286	7.95536	13.4803	8.23808	14.0918	9.8752	17.8597	6.1138	15.0909	15.1642	8.6819	13.2458
ENSG00000064393	823.203	5291.79	1969.23	1962.67	2496.75	2853.85	3234.04	1996.41	3312.33	2229.98	5298.16	0.042596	1.02997	0.88265	0.99996	HIPK2	chr7	-	139246316	139477577	15049	protein_coding	homeodomain_interacting_protein_kinase_2	884	4184	1661	2864	1915	2912	3251	2028	3617	3872	4840	27.1503	2.99363	17.9159	6.61375	6.9783	8.5033	10.3044	10.6845	6.95519	11.4775	7.70757	18.1476
ENSG00000064419	4817.23	5323.41	4367.64	4442.04	4475.9	4603.2	5861.27	5119.01	5011.07	5441.9	4696.1	-0.11333	0.924452	0.44929	0.99996	TNPO3	chr7	-	128594948	128695198	3771	protein_coding	transportin_3	5173	4209	3684	6482	3433	4697	5892	5200	5472	9449	4290	74.67	69.9099	71.9246	58.5395	63.0285	60.8336	66.3286	77.2773	71.1698	69.2941	75.0618	64.192
ENSG00000064490	773.849	289.632	719.642	491.352	229.467	329.29	1089.29	552.262	554.039	698.019	522.153	-0.39757	0.759136	0.11996	0.99996	RFXANK	chr19	+	19303008	19312678	1391	protein_coding	regulatory_factor_X-associated_ankyrin-containing_protein	831	229	607	717	176	336	1095	561	605	1212	477	18.4892	30.4458	10.6087	26.1485	18.9006	8.45497	12.8632	38.9343	20.8154	20.7699	26.1015	19.3496
ENSG00000064545	933.088	748.743	781.291	661.303	874.841	520.396	1111.17	553.247	532.976	744.669	522.153	0.1598	1.11713	0.46835	0.99996	TMEM161A	chr19	-	19229978	19249322	1930	protein_coding	transmembrane_protein_161A	1002	592	659	965	671	531	1117	562	582	1293	477	26.3223	26.4584	19.766	20.4604	18.3339	23.2323	14.6512	28.6247	15.0289	14.4003	20.0692	13.9457
ENSG00000064547	99.6411	35.4135	75.8766	78.8081	56.0629	21.5607	130.317	86.6294	53.1144	103.09	133.549	-0.5693	0.673944	0.034816	0.84486	LPAR2	chr19	-	19734477	19739739	2546	protein_coding	lysophosphatidic_acid_receptor_2	107	28	64	115	43	22	131	88	58	179	122	0.893757	2.1418	0.708687	1.50629	1.65624	1.12859	0.460152	2.54483	1.78391	1.08787	2.10613	2.70385
ENSG00000064601	2613.02	2018.57	2126.91	1876.32	2731.43	1609.21	2173.6	2215.94	1896.55	2907.26	2199.17	-0.1797	0.882887	0.44918	0.99996	CTSA	chr20	+	44519591	44527459	2187	protein_coding	cathepsin_A	2806	1596	1794	2738	2095	1642	2185	2251	2071	5048	2009	16.3087	65.3871	47.0261	49.1541	45.9059	64.012	39.9817	49.4138	53.1221	45.2207	69.1449	51.8336
ENSG00000064607	2008.65	1866.8	2009.54	1911.27	1925.69	2235.45	2561.57	1572.13	1383.72	1765.21	1785.39	0.02257	1.01577	0.91497	0.99996	SUGP2	chr19	-	19101697	19144832	5565	protein_coding	SURP_and_G_patch_domain_containing_2	2157	1476	1695	2789	1477	2281	2575	1597	1511	3065	1631	8.75798	19.7532	17.0913	18.2511	18.3767	17.7354	21.8272	22.8854	14.8111	12.966	16.4989	16.5375
ENSG00000064651	294.267	430.021	318.919	430.361	151.239	800.685	348.174	628.063	679.499	317.91	834.132	-0.25524	0.837848	0.34734	0.99996	SLC12A2	chr5	+	127419458	127525380	6885	protein_coding	solute_carrier_family_12_(sodium/potassium/chloride_transporters)_member_2	316	340	269	628	116	817	350	638	742	552	762	4.76538	2.33903	3.18222	2.34118	3.34457	1.12585	6.3191	2.51426	4.78262	5.14643	2.40173	6.24499
ENSG00000064652	223.494	226.393	331.96	686.659	281.618	271.468	124.348	316.985	471.62	255.71	403.93	0.092337	1.0661	0.727	0.99996	SNX24	chr5	+	122179134	122365049	2158	protein_coding	sorting_nexin_24	240	179	280	1002	216	277	125	322	515	444	369	8.70535	5.66778	5.34511	7.77485	17.0255	6.6885	6.83542	2.86487	7.70111	11.3963	6.16341	9.6484
ENSG00000064655	210.457	180.862	187.32	124.037	440.68	245.988	214.873	138.804	166.669	183.144	156.537	0.30314	1.23383	0.20965	0.99996	EYA2	chr20	+	45523263	45817492	2702	protein_coding	eyes_absent_homolog_2_(Drosophila)	226	143	158	181	338	251	216	141	182	318	143	3.30987	4.26262	3.4104	3.50395	2.45628	8.35907	4.94681	3.9538	2.69329	3.21657	3.52559	2.98628
ENSG00000064666	12875.1	5872.32	8246.83	7151.67	8349.46	6678.91	11207.2	7592.87	9143.93	9832.17	9722.78	-0.11261	0.924913	0.58951	0.99996	CNN2	chr19	+	1026212	1039068	2548	protein_coding	calponin_2	13826	4643	6956	10436	6404	6815	11266	7713	9985	17072	8882	228.248	276.535	117.423	163.586	150.182	167.949	142.431	218.684	156.233	187.135	200.713	196.694
ENSG00000064687	133.165	18.9715	116.186	111.702	75.6197	51.9416	219.847	125.022	120.881	161.835	157.631	-0.68254	0.623067	0.01203	0.66881	ABCA7	chr19	+	1040102	1065571	6816	protein_coding	ATP-binding_cassette_sub-family_A_(ABC1)_member_7	143	15	98	163	58	53	221	127	132	281	144	0.473598	1.0692	0.141813	0.861553	0.876884	0.568623	0.414079	1.60365	0.961663	0.924806	1.235	1.1921
ENSG00000064692	87.5352	144.184	174.279	33.5791	88.6576	125.444	141.259	139.788	103.482	133.038	140.117	-0.11637	0.922506	0.6556	0.99996	SNCAIP	chr5	+	121647049	121799914	4986	protein_coding	synuclein_alpha_interacting_protein	94	114	147	49	68	128	142	142	113	231	128	1.77245	0.96079	1.47336	1.76665	0.360353	0.911345	1.36708	1.40858	1.46989	1.08226	1.38787	1.44857
ENSG00000064703	540.111	1158.53	781.291	1000.52	1013.04	1269.14	616.766	1017.9	1233.54	719.904	1069.48	0.036621	1.02571	0.86865	0.99996	DDX20	chr1	+	112297867	112310638	4332	protein_coding	DEAD_(Asp-Glu-Ala-Asp)_box_polypeptide_20	580	916	659	1460	777	1295	620	1034	1347	1250	977	11.0919	6.82327	13.6258	9.11555	12.358	11.9856	15.9191	7.07863	12.3192	14.8486	8.64393	12.7258
ENSG00000064726	1144.48	1903.48	1851.86	2766.51	1936.12	2696.06	1129.08	2725.87	2465.24	1657.51	3023.45	-0.18005	0.882672	0.48333	0.99996	BTBD1	chr15	-	83685174	83736106	3297	protein_coding	BTB_(POZ)_domain_containing_1	1229	1505	1562	4037	1485	2751	1135	2769	2692	2878	2762	12.07	18.997	29.4153	28.3888	44.8977	30.0977	44.4333	17.0264	43.3464	38.9908	26.1494	47.2699
ENSG00000064763	203.007	323.781	334.331	253.557	221.644	361.631	194.978	291.39	309.529	285.658	320.736	0.041544	1.02921	0.83784	0.99996	FAR2	chr12	+	29302036	29493913	2095	protein_coding	fatty_acyl_CoA_reductase_2	218	256	282	370	170	369	196	296	338	496	293	7.95675	5.30305	7.87428	8.06586	6.47593	5.4224	9.37949	4.6272	7.29217	7.7044	7.09231	7.89158
ENSG00000064787	1.86245	3.7943	24.897	8.22346	1.30379	2.94009	7.95827	0.984425	2.7473	1.15185	2.18932	0.68492	1.60761	0.017843	0.71811	BCAS1	chr20	-	52553316	52687304	6112	protein_coding	breast_carcinoma_amplified_sequence_1	2	3	21	12	1	3	8	1	3	2	2	0.458883	0.0166763	0.0316295	0.205884	0.0719917	0.0109331	0.0261382	0.064737	0.00844434	0.0234393	0.00980249	0.0184641
ENSG00000064886	5.58735	5.05907	15.4124	1.37058	6.51894	10.7803	1.98957	7.8754	0.915766	10.3666	0	0.17734	1.1308	0.5358	0.99996	CHI3L2	chr1	+	111743393	111786062	2169	protein_coding	chitinase_3-like_2	6	4	13	2	5	11	2	8	1	18	0	0	0.140976	0.118838	0.359145	0.0338107	0.154041	0.270066	0.0456054	0.190362	0.0220164	0.248601	0
ENSG00000064932	3282.57	2650.95	3509.29	3170.14	3818.79	2240.35	5011.72	3269.27	2222.56	4403.51	3082.57	-0.059093	0.959867	0.79336	0.99996	SBNO2	chr19	-	1107636	1174282	4922	protein_coding	strawberry_notch_homolog_2_(Drosophila)	3525	2096	2960	4626	2929	2286	5038	3321	2427	7646	2816	54.1874	36.4981	27.4413	36.0359	34.4626	39.7653	24.7327	50.6247	34.8238	23.5469	46.5353	32.2828
ENSG00000064933	203.007	488.2	337.888	833.996	212.517	611.539	178.066	718.63	687.74	230.369	515.585	-0.090835	0.938979	0.74886	0.99996	PMS1	chr2	+	190649107	190742355	3225	protein_coding	PMS1_postmeiotic_segregation_increased_1_(S._cerevisiae)	218	386	285	1217	163	624	179	730	751	400	471	4.43041	3.44493	7.71281	5.29543	13.8371	3.37741	10.3037	2.74517	11.6827	11.1203	3.71552	8.24084
ENSG00000064961	1248.77	529.938	1035	925.824	1096.49	465.514	1681.18	751.116	793.969	1113.84	627.241	-0.096127	0.935541	0.70063	0.99996	HMG20B	chr19	+	3572775	3579086	2434	protein_coding	high_mobility_group_20B	1341	419	873	1351	841	475	1690	763	867	1934	573	22.4372	28.0777	11.093	21.4921	20.3526	23.0888	10.3923	34.3409	16.179	17.01	23.8027	13.2836
ENSG00000064989	11.1747	12.6477	5.92786	5.4823	2.60758	58.8018	0	20.6729	6.41036	3.45554	40.5025	0.18196	1.13442	0.53459	0.99996	CALCRL	chr2	-	188207856	188313187	5223	protein_coding	calcitonin_receptor-like	12	10	5	8	2	60	0	21	7	6	37	0.415406	0.117089	0.123377	0.0573635	0.0561635	0.025588	0.611742	0	0.207514	0.0640007	0.0344129	0.399726
ENSG00000064995	628.577	580.528	674.59	622.927	839.639	718.362	324.299	635.938	652.026	547.127	399.551	0.3549	1.2789	0.075335	0.98512	TAF11	chr6	-	34845555	34855866	1580	protein_coding	TAF11_RNA_polymerase_II_TATA_box_binding_protein_(TBP)-associated_factor_28kDa	675	459	569	909	644	733	326	646	712	950	365	21.6364	21.7721	18.7202	21.5795	21.0956	27.2367	24.7049	10.2048	21.102	21.5194	18.0118	13.0352
ENSG00000064999	1503.93	1497.49	1274.49	1191.72	2117.35	1566.09	2319.84	1012.97	1278.41	1240.54	1366.14	0.16953	1.12469	0.45237	0.99996	ANKS1A	chr6	+	34857042	35059179	6336	protein_coding	ankyrin_repeat_and_sterile_alpha_motif_domain_containing_1A	1615	1184	1075	1739	1624	1598	2332	1029	1396	2154	1248	19.6691	12.99	12.0418	10.1667	10.064	17.1276	13.4307	18.2037	8.38203	10.5215	10.184	11.1142
ENSG00000065000	4852.62	4343.21	3658.67	4189.17	8925.73	3480.09	9492.23	4324.58	4458.87	5318.65	3646.32	-0.16333	0.892962	0.50617	0.99996	AP3D1	chr19	-	2100988	2164464	5034	protein_coding	adaptor-related_protein_complex_3_delta_1_subunit	5211	3434	3086	6113	6846	3551	9542	4393	4869	9235	3331	36.2042	52.7547	43.9584	36.734	44.5272	90.8762	37.5642	93.7502	45.0398	46.1884	54.9558	37.3372
ENSG00000065029	839.966	354.135	821.601	653.765	608.869	954.55	1110.18	735.365	603.49	1005.56	287.896	-0.086343	0.941907	0.73365	0.99996	ZNF76	chr6	+	35226686	35263762	4651	protein_coding	zinc_finger_protein_76	902	280	693	954	467	974	1116	747	659	1746	263	6.67884	9.88356	3.87942	8.92838	7.52119	6.7096	11.1519	11.8676	8.2894	6.76621	11.2457	3.19073
ENSG00000065054	922.845	524.879	754.023	744.908	724.906	446.894	1106.2	748.163	509.166	1129.39	842.889	-0.30934	0.807011	0.1626	0.99996	SLC9A3R2	chr16	+	2075357	2089027	2194	protein_coding	solute_carrier_family_9_subfamily_A_(NHE3_cation_proton_antiporter_3)_member_3_regulator_2	991	415	636	1087	556	456	1112	760	556	1961	770	13.4829	23.0192	12.189	17.3703	18.1667	16.9342	11.0679	25.0677	17.8783	12.1016	26.7751	19.8032
ENSG00000065057	366.903	134.065	334.331	222.033	329.858	183.266	421.788	218.542	256.415	329.428	288.991	-0.25426	0.838417	0.30831	0.99996	NTHL1	chr16	-	2089816	2097867	1067	protein_coding	nth_endonuclease_III-like_1_(E._coli)	394	106	282	324	253	187	424	222	280	572	264	5.9019	18.8185	6.40172	15.8369	11.1344	15.8446	9.33285	19.6538	10.7383	12.5314	16.0591	13.9611
ENSG00000065060	881.871	1378.6	1357.48	856.61	2020.87	1472.99	1598.62	1220.69	1831.53	1116.14	2562.6	-0.3277	0.796806	0.17013	0.99996	UHRF1BP1	chr6	+	34759857	34850915	9570	protein_coding	UHRF1_binding_protein_1	947	1090	1145	1250	1550	1503	1607	1240	2000	1938	2341	4.42372	5.04302	7.33955	7.16934	4.78941	10.823	8.36342	8.30519	6.68742	9.97986	6.06641	13.8029
ENSG00000065135	3833.86	9163.24	4629.66	5751.62	5620.63	7641.3	3586.19	9063.6	8231.82	5058.34	7515.94	-0.13598	0.910051	0.56496	0.99996	GNAI3	chr1	+	110091233	110136975	3206	protein_coding	guanine_nucleotide_binding_protein_(G_protein)_alpha_inhibiting_activity_polypeptide_3	4117	7245	3905	8393	4311	7797	3605	9207	8989	8783	6866	79.6422	65.4441	145.623	72.9866	95.9927	89.8547	129.509	55.6144	148.219	133.892	82.0671	120.843
ENSG00000065150	5744.73	4333.09	6734.04	7908.22	6704.08	6398.62	3785.15	6703.93	8177.79	5738.5	7182.07	-0.01397	0.990363	0.94549	0.99996	IPO5	chr13	+	98605912	98676551	6003	protein_coding	importin_5	6169	3426	5680	11540	5142	6529	3805	6810	8930	9964	6561	49.4367	52.372	36.7768	56.6977	70.4891	57.2387	57.9182	31.3496	58.5501	71.0378	49.7228	61.6712
ENSG00000065154	1247.84	1439.31	1266.19	2608.89	1079.54	1185.84	901.274	1384.1	1541.23	1221.53	1365.04	0.095059	1.06811	0.67893	0.99996	OAT	chr10	-	126085872	126107545	2048	protein_coding	ornithine_aminotransferase	1340	1138	1068	3807	828	1210	906	1406	1683	2121	1247	21.86	33.3448	35.8069	31.2483	68.1612	27.0164	31.4624	21.8798	35.4327	39.2429	31.0242	34.3571
ENSG00000065183	4192.38	3790.51	4403.21	5231.49	3471.99	6971.94	2297.95	5914.42	4927.74	4588.96	5106.59	0.086285	1.06163	0.70365	0.99996	WDR3	chr1	+	118472343	118503049	3858	protein_coding	WD_repeat_domain_3	4502	2997	3714	7634	2663	7114	2310	6008	5381	7968	4665	81.8471	59.4698	50.0587	57.6853	72.5562	46.1249	98.1948	29.6139	80.3742	66.6051	61.8695	68.2291
ENSG00000065243	917.257	2287.97	1677.58	2971.41	1432.86	3238.02	831.639	2954.26	3461.6	1166.82	3843.36	-0.20664	0.866553	0.45776	0.99996	PKN2	chr1	+	89149905	89301938	6121	protein_coding	protein_kinase_N2	985	1809	1415	4336	1099	3304	836	3001	3780	2026	3511	12.0604	8.201	19.0446	13.8522	25.9747	11.9978	28.7445	6.75507	25.3042	29.4901	9.91532	32.366
ENSG00000065268	2685.65	1185.09	2221.76	1747.48	2728.83	682.101	4018.93	1126.18	1772.92	1565.94	2181.66	-0.066138	0.955192	0.80713	0.99996	WDR18	chr19	+	983174	994569	1548	protein_coding	WD_repeat_domain_18	2884	937	1874	2550	2093	696	4040	1144	1936	2719	1993	89.8388	94.9461	39.0053	72.5411	60.4023	90.3493	23.9428	129.079	38.142	59.7229	52.6172	72.6468
ENSG00000065308	3062.8	2817.9	2084.23	2572.57	3100.41	3189.02	3190.27	3184.61	2697.85	3582.82	4582.25	-0.093537	0.937222	0.66952	0.99996	TRAM2	chr6	-	52362200	52441713	6908	protein_coding	translocation_associated_membrane_protein_2	3289	2228	1758	3754	2378	3254	3207	3235	2946	6221	4186	40.187	24.2641	20.7835	15.2494	19.9263	23.0031	25.0843	22.9611	24.1697	20.3651	26.9773	34.1922
ENSG00000065320	316.617	765.185	535.878	280.968	647.982	437.094	802.79	359.315	380.043	456.131	311.978	0.053521	1.03779	0.82971	0.99996	NTN1	chr17	+	8924859	9147317	5954	protein_coding	netrin_1	340	605	452	410	497	446	807	365	415	792	285	3.4574	2.9102	6.54789	4.54899	2.52499	5.57794	3.98899	6.70364	3.16397	3.32848	3.9848	2.70095
ENSG00000065325	37.249	91.0633	21.3403	67.8435	50.8477	30.3809	26.8592	31.5016	37.5464	26.4925	18.6092	0.56256	1.47689	0.037909	0.85875	GLP2R	chr17	+	9725523	9795419	4572	protein_coding	glucagon-like_peptide_2_receptor	40	72	18	99	39	31	27	32	41	46	17	0.439832	0.445869	1.0148	0.235913	0.793987	0.570013	0.361071	0.292081	0.361237	0.428237	0.301399	0.209809
ENSG00000065328	881.871	1096.55	1021.96	857.295	795.31	948.669	1292.22	707.801	1040.31	715.297	757.506	-0.01667	0.988512	0.93448	0.99996	MCM10	chr10	+	13203554	13253104	4587	protein_coding	minichromosome_maintenance_complex_component_10	947	867	862	1251	610	968	1299	719	1136	1242	692	6.93354	10.5214	12.1799	11.2607	10.0003	8.88643	11.2379	14.0064	8.09001	11.8265	8.11115	8.51251
ENSG00000065357	200.214	101.181	233.558	135.687	136.898	54.8817	246.706	139.788	211.542	203.877	165.294	-0.3202	0.800959	0.20206	0.99996	DGKA	chr12	+	56321103	56347811	5436	protein_coding	diacylglycerol_kinase_alpha_80kDa	215	80	197	198	105	56	248	142	231	354	151	1.46023	2.01564	0.948343	2.17156	1.33558	1.29073	0.548587	2.25641	1.34821	2.02927	1.9508	1.56739
ENSG00000065361	50.2862	25.2954	16.598	70.5847	66.4932	4.90015	68.6401	45.2835	42.1252	44.3461	52.5437	-0.28733	0.819417	0.33009	0.99996	ERBB3	chr12	+	56473641	56497289	5919	protein_coding	v-erb-b2_erythroblastic_leukemia_viral_oncogene_homolog_3_(avian)	54	20	14	103	51	5	69	46	46	77	48	0.18775	0.464942	0.217739	0.141731	0.638077	0.575769	0.0449841	0.576563	0.401105	0.371121	0.389702	0.457587
ENSG00000065413	148.996	161.89	169.537	108.276	255.542	219.527	159.165	218.542	116.302	208.484	227.69	-0.09759	0.934593	0.66816	0.99996	ANKRD44	chr2	-	197831741	198175897	3686	protein_coding	ankyrin_repeat_domain_44	160	128	143	158	196	224	160	222	127	362	208	1.89508	2.21217	2.23774	2.3247	1.57176	3.55326	3.23616	2.14689	3.10847	1.64534	2.942	3.18411
ENSG00000065427	4840.51	4173.73	5320.84	4042.51	5237.31	2599.04	4787.89	4433.85	4479.93	5070.43	2826.42	-0.064487	0.956285	0.76978	0.99996	KARS	chr16	-	75661622	75682541	2171	protein_coding	lysyl-tRNA_synthetase	5198	3300	4488	5899	4017	2652	4813	4504	4892	8804	2582	57.1113	122.02	97.9511	123.874	99.6329	123.643	65.0505	109.648	107.075	107.605	121.481	67.1084
ENSG00000065457	750.568	528.673	853.611	829.884	370.276	616.439	985.831	981.472	788.475	1025.14	770.641	-0.34826	0.785531	0.099862	0.99996	ADAT1	chr16	-	75630879	75657198	2768	protein_coding	adenosine_deaminase_tRNA-specific_1	806	418	720	1211	284	629	991	997	861	1780	704	15.6194	14.8396	9.73117	15.5866	16.0421	6.85612	12.101	17.7073	18.5899	14.854	19.2639	14.3512
ENSG00000065485	518.693	278.249	482.528	337.847	293.352	310.67	336.237	478.43	380.043	685.925	376.563	-0.2728	0.827712	0.21852	0.99996	PDIA5	chr3	+	122785909	122944074	2232	protein_coding	protein_disulfide_isomerase_family_A_member_5	557	220	407	493	225	317	338	486	415	1191	344	6.87564	12.7179	6.35161	10.9266	8.09911	6.7362	7.56314	7.48977	11.238	8.87892	15.9848	8.6965
ENSG00000065491	777.573	473.023	539.435	488.61	787.488	714.442	675.458	558.169	504.587	596.081	622.862	0.070596	1.05015	0.70844	0.99996	TBC1D22B	chr6	+	37225548	37300746	3462	protein_coding	TBC1_domain_family_member_22B	835	374	455	713	604	729	679	567	551	1035	569	8.60579	12.2917	6.96145	7.87535	7.55174	11.6583	11.2134	9.70037	8.45288	7.6003	8.95577	9.27397
ENSG00000065518	1285.09	1075.05	1068.2	1805.73	1250.33	1475.93	1449.4	1184.26	1150.2	1332.11	1217.26	0.066631	1.04727	0.70764	0.99996	NDUFB4	chr3	+	120315156	120321347	1426	protein_coding	NADH_dehydrogenase_(ubiquinone)_1_beta_subcomplex_4_15kDa	1380	850	901	2635	959	1506	1457	1203	1256	2313	1112	48.1315	49.3188	38.4109	37.8609	67.7556	44.9392	56.2396	50.5343	43.5407	42.0607	48.5899	44.0013
ENSG00000065526	2264.74	4024.49	1976.35	1705.68	2263.38	2860.71	2830.16	2343.92	2519.27	2534.64	3807.23	-0.063312	0.957064	0.77336	0.99996	SPEN	chr1	+	16174359	16266955	12232	protein_coding	spen_homolog_transcriptional_regulator_(Drosophila)	2432	3182	1667	2489	1736	2919	2845	2381	2751	4401	3478	14.6227	10.1326	16.7632	8.16627	7.46125	9.48372	12.7079	11.5035	10.0464	10.7399	10.7781	16.044
ENSG00000065534	837.172	349.076	475.414	1762.56	252.935	341.051	934.102	1275.81	1235.37	1295.83	983.006	-0.60389	0.657977	0.034949	0.84486	MYLK	chr3	-	123328896	123603178	10027	protein_coding	myosin_light_chain_kinase	899	276	401	2572	194	348	939	1296	1349	2250	898	1.38274	4.56922	1.77375	2.3964	9.40555	1.29288	1.84818	4.6317	6.67088	6.42462	6.72204	5.05342
ENSG00000065548	920.982	3185.95	1449.95	2776.79	1192.97	2158.03	819.702	1979.68	2583.38	938.755	1990.09	0.064914	1.04602	0.81521	0.99996	ZC3H15	chr2	+	187350883	187374090	2138	protein_coding	zinc_finger_CCCH-type_containing_15	989	2519	1223	4052	915	2202	824	2011	2821	1630	1818	16.8805	23.5745	75.9234	34.2771	69.4938	28.5983	54.8462	19.0619	48.546	63.0089	22.8386	47.9807
ENSG00000065559	999.205	2158.96	1209.28	1924.97	2322.05	1443.58	520.272	1869.42	1251.85	1337.29	2019.65	0.13699	1.09961	0.59408	0.99996	MAP2K4	chr17	+	11924141	12047147	3856	protein_coding	mitogen-activated_protein_kinase_kinase_4	1073	1707	1020	2809	1781	1473	523	1899	1367	2322	1845	13.4355	14.1813	28.5267	15.8507	26.7115	30.8641	20.3424	6.70827	25.4177	16.9293	18.0391	26.9985
ENSG00000065600	444.195	381.96	675.776	675.694	401.567	382.212	346.185	353.409	368.138	432.519	336.061	0.37187	1.29403	0.063279	0.97471	TMEM206	chr1	-	212537273	212588243	2475	protein_coding	transmembrane_protein_206	477	302	570	986	308	390	348	359	402	751	307	9.92093	9.82192	7.86297	13.8002	14.6078	8.31576	8.39124	6.95424	7.48632	7.75635	9.0898	6.99912
ENSG00000065609	22.3494	6.32384	39.1239	27.4115	36.5061	98.003	49.7392	56.1122	38.4622	60.472	79.9103	-0.33392	0.793378	0.25125	0.99996	SNAP91	chr6	-	84262599	84419410	4726	protein_coding	synaptosomal-associated_protein_91kDa	24	5	33	40	28	100	50	57	42	105	73	0.515079	0.258804	0.068176	0.418414	0.310349	0.395905	1.12679	0.523265	0.622487	0.424387	0.665557	0.871585
ENSG00000065613	720.769	1467.13	690.002	694.882	112.126	1946.34	488.439	1450.06	1537.57	805.717	1573.03	-0.17338	0.886763	0.55541	0.99996	SLK	chr10	+	105726959	105788991	7766	protein_coding	STE20-like_kinase	774	1160	582	1014	86	1986	491	1473	1679	1399	1437	7.37292	5.07922	9.62533	4.49067	4.78768	0.739993	13.6182	3.12701	9.78936	10.3243	5.39647	10.4409
ENSG00000065615	533.592	1567.05	845.312	1724.18	535.857	1194.66	389.955	1233.48	1508.27	538.488	1053.06	0.15918	1.11665	0.5607	0.99996	CYB5R4	chr6	+	84569362	84670146	2255	protein_coding	cytochrome_b5_reductase_4	573	1239	713	2516	411	1219	392	1253	1647	935	962	29.1464	12.9497	35.4062	18.9465	40.9118	12.1793	28.7869	8.59776	28.6783	34.8782	12.421	24.0718
ENSG00000065618	8.38103	8.85338	10.6701	20.5586	14.3417	11.7604	18.9009	8.85982	5.4946	10.3666	1.09466	0.44902	1.36511	0.13811	0.99996	COL17A1	chr10	-	105791044	105845760	5734	protein_coding	collagen_type_XVII_alpha_1	9	7	9	30	11	12	19	9	6	18	1	0.323013	0.0799904	0.0786675	0.0940525	0.191844	0.128192	0.111445	0.163886	0.0810091	0.0499689	0.0940383	0.00984063
ENSG00000065621	69.8419	34.1487	81.8044	76.7523	31.2909	84.2826	74.6088	49.2212	65.0194	48.3776	47.0704	0.13505	1.09813	0.58597	0.99996	GSTO2	chr10	+	106028631	106059616	2694	protein_coding	glutathione_S-transferase_omega_2	75	27	69	112	24	86	75	50	71	84	43	1.25716	1.41879	0.645834	1.53475	1.52442	0.595306	1.69996	1.37692	0.957902	1.25854	0.934053	0.90064
ENSG00000065665	178.795	180.862	264.382	182.972	131.683	199.926	184.035	228.387	180.406	233.249	313.073	-0.27618	0.825775	0.19189	0.99996	SEC61A2	chr10	+	12171636	12211960	2462	protein_coding	Sec61_alpha_2_subunit_(S._cerevisiae)	192	143	223	267	101	204	185	232	197	405	286	2.79425	3.97435	3.74286	5.42753	3.97656	2.74132	4.41244	3.71646	4.8635	3.82107	4.92784	6.55478
ENSG00000065675	286.818	231.453	282.166	226.83	319.428	323.41	353.148	186.056	330.592	188.903	429.107	-0.077686	0.947576	0.72307	0.99996	PRKCQ	chr10	-	6469105	6622263	3285	protein_coding	protein_kinase_C_theta	308	183	238	331	245	330	355	189	361	328	392	4.31727	4.77824	3.5898	4.34137	3.69468	4.98376	5.34953	5.34489	2.96944	5.24781	2.99108	6.73335
ENSG00000065717	35.3866	21.5011	26.0826	19.1881	67.797	12.7404	87.541	27.5639	43.9568	46.0739	53.6384	-0.54898	0.683503	0.051295	0.92559	TLE2	chr19	-	2997636	3047633	2705	protein_coding	transducin-like_enhancer_of_split_2_(E(sp1)_homolog_Drosophila)	38	17	22	28	52	13	88	28	48	80	49	0.508646	0.715928	0.404983	0.48735	0.379555	1.28458	0.255925	1.60902	0.534244	0.847384	0.885957	1.02214
ENSG00000065802	1723.7	1744.11	1572.07	2042.16	1202.09	1293.64	1832.39	868.263	1447.83	1138.6	1149.39	0.27022	1.20599	0.1855	0.99996	ASB1	chr2	+	239335383	239360891	6994	protein_coding	ankyrin_repeat_and_SOCS_box_containing_1	1851	1379	1326	2980	922	1320	1842	882	1581	1977	1050	11.4478	13.4876	12.7056	11.3607	15.6234	8.8091	10.0504	13.026	6.50866	10.7948	8.4678	8.47118
ENSG00000065809	153.652	693.093	427.991	749.705	453.718	214.627	253.67	599.515	500.008	453.828	926.083	-0.26501	0.832193	0.34326	0.99996	FAM107B	chr10	-	14560556	14816896	3785	protein_coding	family_with_sequence_similarity_107_member_B	165	548	361	1094	348	219	255	609	546	788	846	3.28557	2.22163	9.32974	5.71514	10.5983	6.14384	3.08117	3.33212	8.30425	6.88864	6.23663	12.612
ENSG00000065833	950.781	3225.16	2001.24	1803.68	1432.86	1850.3	1006.72	2367.54	2352.6	1707.04	1644.18	-0.018046	0.987569	0.94184	0.99996	ME1	chr6	-	83920108	84140797	3371	protein_coding	malic_enzyme_1_NADP(+)-dependent_cytosolic	1021	2550	1688	2632	1099	1888	1012	2405	2569	2964	1502	18.5867	15.4355	48.7457	30.0054	28.6293	21.7854	29.825	14.848	36.8218	36.3925	26.3396	25.1415
ENSG00000065882	1803.78	1459.54	1486.71	1306.84	1659.72	1711.13	2448.16	416.412	1718.89	473.409	1505.16	0.21542	1.16104	0.42665	0.99996	TBC1D1	chr4	+	37892708	38140796	5700	protein_coding	TBC1_(tre-2/USP6_BUB2_cdc16)_domain_family_member_1	1937	1154	1254	1907	1273	1746	2461	423	1877	822	1375	16.3398	17.3184	13.0463	13.1828	12.2676	14.9238	16.312	21.3542	3.83014	15.7252	4.32003	13.6116
ENSG00000065883	1449.92	2076.75	1372.89	1366.46	1882.67	2100.21	1955.74	1811.34	1641.97	1680.54	2251.72	-0.035028	0.976013	0.85738	0.99996	CDK13	chr7	+	39989636	40136733	7298	protein_coding	cyclin-dependent_kinase_13	1557	1642	1158	1994	1444	2143	1966	1840	1793	2918	2057	17.0329	10.8727	14.4985	9.50803	10.0186	13.2218	15.6371	13.3237	13.0126	11.7323	11.9776	15.9042
ENSG00000065911	1250.64	2895.05	2789.65	2493.76	2331.17	1313.24	1326.05	1825.12	2180.44	1404.68	3151.53	0.10148	1.07287	0.67238	0.99996	MTHFD2	chr2	+	74425689	74444692	4456	protein_coding	methylenetetrahydrofolate_dehydrogenase_(NADP+_dependent)_2_methenyltetrahydrofolate_cyclohydrolase	1343	2289	2353	3639	1788	1340	1333	1854	2381	2439	2879	22.8729	15.3597	33.1021	31.6419	29.9448	26.8132	16.0139	14.7955	21.474	25.5165	16.3967	36.4567
ENSG00000065923	709.594	651.355	564.332	878.539	779.665	428.273	495.402	813.135	711.55	821.267	973.154	-0.064471	0.956296	0.77003	0.99996	SLC9A7	chrX	-	46464753	46618490	3838	protein_coding	solute_carrier_family_9_subfamily_A_(NHE7_cation_proton_antiporter_7)_member_7	762	515	476	1282	598	437	498	826	777	1426	889	13.7743	10.1182	8.64684	7.43169	12.2481	10.4117	6.06336	6.41756	11.1077	9.66768	11.1302	13.07
ENSG00000065970	584.81	825.893	579.744	628.409	1009.13	845.766	814.728	689.097	759.17	699.171	583.454	0.036266	1.02546	0.8493	0.99996	FOXJ2	chr12	+	8185299	8208099	5523	protein_coding	forkhead_box_J2	628	653	489	917	774	863	819	700	829	1214	533	5.77766	5.79479	7.61892	5.30542	6.08806	9.36467	8.32095	7.33423	6.54142	7.1678	6.58466	5.44543
ENSG00000065978	30684.8	36678.3	33867	22906.4	20726.3	31712.8	42829.4	31926.9	32152.6	33550.4	36778.4	-0.12965	0.914053	0.52515	0.99996	YBX1	chr1	+	43148098	43168020	1524	protein_coding	Y_box_binding_protein_1	32951	29000	28566	33426	15897	32359	43054	32432	35110	58255	33598	1556.69	1101.89	1226.22	1123.18	804.236	697.038	1130.7	1397.25	1098.34	1100.15	1145.09	1243.97
ENSG00000065989	500.068	562.822	297.578	130.205	649.286	206.786	841.587	275.639	343.412	404.874	475.083	-0.19058	0.876253	0.48797	0.99996	PDE4A	chr19	+	10527449	10580305	4603	protein_coding	phosphodiesterase_4A_cAMP-specific	537	445	251	190	498	211	846	280	375	703	434	4.13877	5.94547	6.2298	3.26752	1.51355	7.22961	2.44106	9.09024	3.13954	3.89042	4.57514	5.32021
ENSG00000066027	483.306	546.38	444.589	523.56	543.679	593.898	567.027	485.321	335.17	516.603	256.151	0.23217	1.1746	0.25161	0.99996	PPP2R5A	chr1	+	212458879	212535200	3123	protein_coding	protein_phosphatase_2_regulatory_subunit_B'_alpha	519	432	375	764	417	606	570	493	366	897	234	8.09963	8.46932	8.91388	7.19523	8.97027	8.92258	10.3333	9.02711	8.14749	5.59649	8.6042	4.2279
ENSG00000066044	3850.62	3723.48	3891.04	3525.81	5074.34	2947.93	4584.96	3528.18	3297.67	4178.9	3408.77	0.024263	1.01696	0.89061	0.99996	ELAVL1	chr19	-	8023463	8070543	6015	protein_coding	ELAV_(embryonic_lethal_abnormal_vision_Drosophila)-like_1_(Hu_antigen_R)	4135	2944	3282	5145	3892	3008	4609	3584	3601	7256	3114	34.1178	35.0343	31.5397	32.6955	31.3642	43.2378	26.6305	37.8981	30.7526	28.5887	36.1369	29.2121
ENSG00000066056	1071.84	688.034	1690.62	457.087	953.069	465.514	2335.75	1537.67	709.719	1901.7	1049.78	-0.35379	0.782526	0.20577	0.99996	TIE1	chr1	+	43766664	43788779	3882	protein_coding	tyrosine_kinase_with_immunoglobulin-like_and_EGF-like_domains_1	1151	544	1426	667	731	475	2348	1562	775	3302	959	27.1819	15.1103	9.03022	22.0115	6.3002	12.5831	6.51591	29.915	20.767	9.5335	25.4807	13.9394
ENSG00000066084	2035.66	2094.46	1758.2	2181.96	3593.24	2154.11	2162.66	2563.44	2265.61	2612.39	2731.18	-0.085408	0.942518	0.65431	0.99996	DIP2B	chr12	+	50898768	51142450	8593	protein_coding	DIP2_disco-interacting_protein_2_homolog_B_(Drosophila)	2186	1656	1483	3184	2756	2198	2174	2604	2474	4536	2495	13.69	12.9646	12.4185	10.3415	13.5867	21.4319	13.6213	12.513	15.6403	13.7487	15.8131	16.3835
ENSG00000066117	4867.52	2454.91	4032.13	1966.78	6748.4	4056.35	5513.09	3225.96	3876.44	4155.86	3196.41	0.055665	1.03934	0.81835	0.99996	SMARCD1	chr12	+	50478755	50494495	3658	protein_coding	SWI/SNF_related_matrix_associated_actin_dependent_regulator_of_chromatin_subfamily_d_member_1	5227	1941	3401	2870	5176	4139	5542	3277	4233	7216	2920	71.5227	72.8219	34.193	55.712	28.7688	94.5534	60.2544	74.9322	46.2361	55.26	59.0939	45.0422
ENSG00000066135	714.25	906.839	898.663	548.916	1346.81	1015.31	1182.8	851.527	869.978	1016.5	1418.68	-0.20204	0.86932	0.3456	0.99996	KDM4A	chr1	+	44115829	44171186	4474	protein_coding	lysine_(K)-specific_demethylase_4A	767	717	758	801	1033	1036	1189	865	950	1765	1296	10.3022	8.7368	10.3271	10.1522	6.56479	15.4287	12.3311	13.1441	9.97859	10.1399	11.8179	16.3452
ENSG00000066136	1048.56	1382.39	1121.55	963.515	1084.75	1139.78	1282.28	1147.84	807.706	1359.76	1210.7	-0.0094991	0.993437	0.95777	0.99996	NFYC	chr1	+	41157320	41237275	2363	protein_coding	nuclear_transcription_factor_Y_gamma	1126	1093	946	1406	832	1163	1289	1166	882	2361	1106	28.3741	24.2844	29.8065	23.9891	21.8175	23.5281	26.2092	26.9796	25.4673	17.8243	29.9311	26.4102
ENSG00000066185	5.58735	3.7943	2.37114	6.16759	9.12651	6.86021	0.994784	4.92212	2.7473	6.33516	2.18932	0.30488	1.23532	0.31532	0.99996	ZMYND12	chr1	-	42896000	42921938	1775	protein_coding	zinc_finger_MYND-type_containing_12	6	3	2	9	7	7	1	5	3	11	2	0.149067	0.172269	0.108913	0.0675177	0.185921	0.263528	0.210008	0.0278643	0.145385	0.0807104	0.185645	0.0635788
ENSG00000066230	67.9795	7.58861	27.2681	42.4879	39.1136	6.86021	33.8226	25.595	28.3888	46.0739	22.9879	-0.078448	0.947076	0.79404	0.99996	SLC9A3	chr5	-	473425	524447	2584	protein_coding	solute_carrier_family_9_subfamily_A_(NHE3_cation_proton_antiporter_3)_member_3	73	6	23	62	30	7	34	26	31	80	21	0.163835	1.43974	0.149628	0.533361	0.879799	0.77581	0.144259	0.650777	0.519314	0.572896	0.927443	0.458572
ENSG00000066248	5.58735	11.3829	8.299	8.90875	28.6833	4.90015	18.9009	8.85982	11.905	15.5499	4.37864	-0.10714	0.928427	0.72237	0.99996	NGEF	chr2	-	233743396	233877982	3215	protein_coding	neuronal_guanine_nucleotide_exchange_factor	6	9	7	13	22	5	19	9	13	27	4	0.11522	0.0951094	0.180392	0.130468	0.148268	0.457265	0.0828182	0.292293	0.144481	0.193094	0.251578	0.0702036
ENSG00000066279	525.211	1283.74	601.085	1433.62	568.451	3205.68	603.834	2543.75	2957.01	597.809	3166.85	-0.39208	0.76203	0.1873	0.99996	ASPM	chr1	-	197053258	197115824	10887	protein_coding	asp_(abnormal_spindle)_homolog_microcephaly_associated_(Drosophila)	564	1015	507	2092	436	3271	607	2584	3229	1038	2893	5.62872	2.64012	6.00776	2.79052	7.04592	2.67611	15.9996	2.75757	12.2499	14.1634	2.85614	14.9941
ENSG00000066322	1218.04	1453.22	1513.97	1691.29	1610.18	1137.82	1502.12	1450.06	1280.24	1789.97	920.61	0.063966	1.04534	0.73755	0.99996	ELOVL1	chr1	-	43829068	43833696	1477	protein_coding	ELOVL_fatty_acid_elongase_1	1308	1149	1277	2468	1235	1161	1510	1473	1398	3108	841	54.2802	45.1316	50.1296	51.8079	61.2702	55.8744	41.859	50.5641	51.472	45.1994	63.0362	32.1289
ENSG00000066336	5.58735	7.58861	0	0	1.30379	0	0	0	2.7473	1.72777	3.28398	0.1466	1.10696	0.54668	0.99996	SPI1	chr11	-	47376411	47400127	1403	protein_coding	spleen_focus_forming_virus_(SFFV)_proviral_integration_oncogene_spi1	6	6	0	0	1	0	0	0	3	3	3	0.150873	0.217945	0.275581	0	0	0.0476287	0	0	0	0.10211	0.0640551	0.120655
ENSG00000066379	215.113	129.006	251.341	253.557	178.619	163.665	174.087	120.1	141.028	179.112	105.087	0.31391	1.24307	0.16589	0.99996	ZNRD1	chr6	+	30026676	30032686	3672	protein_coding	zinc_ribbon_domain_containing_1	231	102	212	370	137	167	175	122	154	311	96	1.59967	3.20599	1.79	3.45954	3.69474	2.49313	2.42187	2.35712	1.71477	2.00274	2.53716	1.47519
ENSG00000066382	21.4182	5.05907	37.9383	13.7058	13.0379	41.1613	19.8957	26.5795	18.3153	22.461	33.9345	-0.1418	0.906388	0.62679	0.99996	MPPED2	chr11	-	30406040	30608419	5591	protein_coding	metallophosphoesterase_domain_containing_2	23	4	32	20	10	42	20	27	20	39	31	0.11358	0.209648	0.0461026	0.342962	0.131167	0.119519	0.400034	0.176924	0.249243	0.170823	0.208961	0.312862
ENSG00000066405	6.51858	15.1772	9.48457	8.90875	7.82273	4.90015	1.98957	1.96885	4.57883	4.60739	7.66263	0.37962	1.301	0.21028	0.99996	CLDN18	chr3	+	137717577	137752494	3520	protein_coding	claudin_18	7	12	8	13	6	5	2	2	5	8	7	0	0.101346	0.219682	0.136186	0.135421	0.113903	0.0756422	0.0281017	0.0293249	0.0678319	0.0680828	0.112211
ENSG00000066422	280.299	946.046	439.847	572.901	372.883	819.305	132.306	825.932	748.181	351.313	819.901	-0.0037167	0.997427	0.98945	0.99996	ZBTB11	chr3	-	101367733	101396339	6020	protein_coding	zinc_finger_and_BTB_domain_containing_11	301	748	371	836	286	836	133	839	817	610	749	4.85235	2.54814	8.00682	3.69286	5.09207	3.17465	7.39515	1.0927	7.19307	6.48085	3.03545	7.02046
ENSG00000066427	305.442	586.852	292.836	554.398	284.226	630.16	204.925	590.655	623.637	321.941	834.132	-0.11493	0.923427	0.66291	0.99996	ATXN3	chr14	-	92524896	92572965	6950	protein_coding	ataxin_3	328	464	247	809	218	643	206	600	681	559	762	4.2335	2.40515	4.30218	2.1296	4.26823	2.09603	4.92678	1.46598	4.45569	4.67917	2.40944	6.18658
ENSG00000066455	921.913	900.515	1093.1	1448.01	1194.27	1031.97	689.385	1201	1200.57	1102.32	1120.93	0.10421	1.07491	0.59986	0.99996	GOLGA5	chr14	+	93260576	93306308	2969	protein_coding	golgin_A5	990	712	922	2113	916	1053	693	1220	1311	1914	1024	25.1493	16.9933	15.4534	18.6083	26.096	20.6163	18.8867	11.5443	21.2079	21.0862	19.3117	19.4612
ENSG00000066468	52.1486	39.2078	27.2681	11.6499	24.772	41.1613	32.8279	18.7041	11.905	28.2203	29.5559	0.20936	1.15618	0.46188	0.99996	FGFR2	chr10	-	123237848	123357972	4255	protein_coding	fibroblast_growth_factor_receptor_2	56	31	23	17	19	42	33	19	13	49	27	0.174116	0.67072	0.46948	0.323902	0.146499	0.298387	0.525638	0.383584	0.230464	0.145898	0.344974	0.358051
ENSG00000066557	537.317	862.572	614.126	1110.85	285.529	1358.32	615.771	1414.62	1761.93	454.98	1701.1	-0.43324	0.740597	0.12002	0.99996	LRRC40	chr1	-	70610488	70671303	2884	protein_coding	leucine_rich_repeat_containing_40	577	682	518	1621	219	1386	619	1437	1924	790	1554	11.4865	10.1961	15.2386	10.7627	20.6097	5.07429	25.592	10.6155	25.7164	31.8578	8.20581	30.4044
ENSG00000066583	296.13	733.565	774.178	740.111	731.425	817.345	532.209	459.726	528.397	425.032	920.61	0.18979	1.1406	0.41791	0.99996	ISOC1	chr5	+	128430444	128449721	1940	protein_coding	isochorismatase_domain_containing_1	318	580	653	1080	561	834	535	467	577	738	841	15.9847	8.35369	19.2655	20.1696	20.413	19.3236	22.8929	13.6395	12.4241	14.203	11.3958	24.461
ENSG00000066629	1140.75	715.859	1529.39	979.277	1219.04	997.671	1602.6	1093.7	1197.82	1129.39	1439.48	-0.1506	0.900876	0.4579	0.99996	EML1	chr14	+	100204030	100408397	4535	protein_coding	echinoderm_microtubule_associated_protein_like_1	1225	566	1290	1429	935	1018	1611	1111	1308	1961	1315	16.0098	13.7661	8.04256	17.045	11.5542	13.7772	11.9538	17.5697	12.644	13.7733	12.9536	16.3617
ENSG00000066651	228.15	531.203	280.98	545.489	160.366	269.508	153.197	440.038	402.021	263.773	332.777	0.0048758	1.00339	0.98525	0.99996	TRMT11	chr6	+	126307576	126360937	2409	protein_coding	tRNA_methyltransferase_11_homolog_(S._cerevisiae)	245	420	237	796	123	275	154	447	439	458	304	4.61309	5.18301	11.2349	5.89518	12.116	3.41189	6.07901	3.16177	9.57678	8.7023	5.69532	7.12061
ENSG00000066654	663.033	2978.53	904.591	1747.48	1230.78	1987.5	674.463	1117.32	1055.88	578.803	1841.22	0.36954	1.29194	0.1755	0.99996	THUMPD1	chr16	-	20744986	20753406	4122	protein_coding	THUMP_domain_containing_1	712	2355	763	2550	944	2028	678	1135	1153	1005	1682	12.3631	8.80289	36.8161	11.0918	22.6838	15.3035	26.1997	8.13519	14.2114	13.3576	7.30378	23.0249
ENSG00000066697	744.049	1040.9	1444.03	1776.95	970.018	954.55	749.072	1492.39	1306.8	1312.53	1013.66	0.057542	1.04069	0.8023	0.99996	MSANTD3	chr9	+	103189438	103213511	1991	protein_coding	Myb/SANT-like_DNA-binding_domain_containing_3	799	823	1218	2593	744	974	753	1516	1427	2279	926	42.8719	20.4517	26.6369	36.6574	47.7546	24.9705	26.051	18.7055	39.2986	34.2262	34.2896	26.2434
ENSG00000066735	72.6356	106.241	58.093	32.8938	172.1	41.1613	190.998	43.3147	45.7883	43.1943	109.466	-0.13534	0.910455	0.64628	0.99996	KIF26A	chr14	+	104605060	104647231	6714	protein_coding	kinesin_family_member_26A	78	84	49	48	132	42	192	44	50	75	100	0.291628	0.592061	0.806219	0.437321	0.262147	1.31377	0.333123	1.41438	0.338236	0.355627	0.334634	0.840425
ENSG00000066739	948.919	822.099	915.261	1047.12	908.74	1521.99	610.797	1278.77	1381.89	894.985	1539.09	-0.096634	0.935212	0.66542	0.99996	ATG2B	chr14	-	96747595	96830207	11628	protein_coding	autophagy_related_2B	1019	650	772	1528	697	1553	614	1299	1509	1554	1406	5.21997	4.46604	3.60216	3.9783	4.8184	4.00548	7.11219	2.61161	5.76571	6.19713	4.00346	6.82277
ENSG00000066777	982.443	1139.56	1128.66	1690.61	670.147	2639.22	770.957	2252.36	2407.55	1239.39	2649.08	-0.27115	0.828659	0.31266	0.99996	ARFGEF1	chr8	-	68085747	68255912	7225	protein_coding	ADP-ribosylation_factor_guanine_nucleotide-exchange_factor_1_(brefeldin_A-inhibited)	1055	901	952	2467	514	2693	775	2288	2629	2152	2420	12.8836	7.44162	8.03604	7.89559	12.5203	4.75392	19.8489	5.3053	16.3443	17.3764	8.92266	18.8998
ENSG00000066827	267.262	226.393	240.671	128.834	233.378	280.289	436.71	269.732	208.795	302.36	240.825	-0.13358	0.911567	0.57837	0.99996	ZFAT	chr8	-	135490031	135725292	5472	protein_coding	zinc_finger_and_AT_hook_domain_containing	287	179	203	188	179	286	439	274	228	525	220	4.08109	2.67294	2.10796	2.22298	1.25978	2.18592	2.78328	3.96793	2.58436	1.98973	2.87411	2.2686
ENSG00000066855	928.432	1298.92	1114.44	1448.7	769.235	1390.66	621.74	1208.87	1394.71	850.063	1649.65	-0.057983	0.960606	0.80692	0.99996	MTFR1	chr8	+	66556969	66683496	2640	protein_coding	mitochondrial_fission_regulator_1	997	1027	940	2114	590	1419	625	1228	1523	1476	1507	12.8488	19.2462	25.0681	21.3358	29.362	14.9339	28.623	11.7091	24.0073	27.5488	16.7484	32.2099
ENSG00000066923	27.0055	17.7068	22.5259	28.0968	50.8477	10.7803	27.8539	42.3303	35.7149	35.7073	37.2185	-0.25828	0.836084	0.33607	0.99996	STAG3	chr7	+	99775186	99819111	4450	protein_coding	stromal_antigen_3	29	14	19	41	39	11	28	43	39	62	34	0.45189	0.332117	0.202732	0.255846	0.337838	0.58564	0.131634	0.311203	0.498721	0.418515	0.41737	0.431121
ENSG00000066926	942.4	196.039	783.663	690.77	465.452	674.261	800.801	568.013	698.73	655.401	472.894	-0.07002	0.952625	0.78144	0.99996	FECH	chr18	-	55215515	55254004	3853	protein_coding	ferrochelatase	1012	155	661	1008	357	688	805	577	763	1138	432	5.8646	13.3855	2.59231	10.2799	9.59281	6.1915	9.50882	10.3334	7.72904	9.45653	8.84775	6.32652
ENSG00000066933	323.135	555.233	378.197	225.46	425.035	550.777	260.633	525.683	548.544	399.115	676.501	-0.13068	0.913401	0.58622	0.99996	MYO9A	chr15	-	72114632	72410918	12409	protein_coding	myosin_IXA	347	439	319	329	326	562	262	534	599	693	618	2.26447	1.4251	2.27973	1.54042	0.972173	1.75553	2.41177	1.04426	2.22102	2.30514	1.67296	2.81017
ENSG00000067057	5541.72	2774.9	5650.43	3149.58	5217.76	3901.5	7313.65	4872.9	3726.25	6321.34	4522.05	-0.25634	0.837209	0.24237	0.99996	PFKP	chr10	+	3109712	3179904	2769	protein_coding	phosphofructokinase_platelet	5951	2194	4766	4596	4002	3981	7352	4950	4069	10976	4131	75.0112	109.527	51.0586	103.138	60.8613	96.5785	76.5608	131.319	92.2637	70.1732	118.744	84.1807
ENSG00000067064	383.665	594.441	966.241	1329.46	406.782	690.921	530.22	1676.48	1413.03	847.183	1137.35	-0.52583	0.694559	0.04978	0.91786	IDI1	chr10	-	1085848	1095110	2301	protein_coding	isopentenyl-diphosphate_delta_isomerase_1	412	470	815	1940	312	705	533	1703	1543	1471	1039	9.06127	9.12502	13.1624	21.224	30.915	9.06075	16.3158	11.4566	38.1986	32.0225	19.1508	25.4788
ENSG00000067066	738.462	1150.94	877.323	975.85	414.604	491.975	395.924	834.792	833.347	817.235	776.115	0.044456	1.03129	0.85235	0.99996	SP100	chr2	+	231280657	231408805	3882	protein_coding	SP100_nuclear_antigen	793	910	740	1424	318	502	398	848	910	1419	709	8.66984	10.4105	15.1057	11.4225	13.4505	5.47391	6.88629	5.07076	11.2743	11.1942	10.9501	10.3055
ENSG00000067082	1547.7	3667.83	1708.41	1746.8	2670.16	2260.93	1242.48	2559.5	1454.24	2210.39	1620.1	0.18751	1.1388	0.43157	0.99996	KLF6	chr10	-	3818188	3827473	4656	protein_coding	Kruppel-like_factor_6	1662	2900	1441	2549	2048	2307	1249	2600	1588	3838	1480	14.4231	18.1916	40.1366	18.5454	20.0743	29.393	26.3859	13.2677	28.821	16.2871	24.6935	17.9361
ENSG00000067113	323.135	226.393	222.887	189.14	265.973	199.926	275.555	199.838	184.985	264.925	248.488	0.016854	1.01175	0.9307	0.99996	PPAP2A	chr5	-	54720682	54830878	1597	protein_coding	phosphatidic_acid_phosphatase_type_2A	347	179	188	276	204	204	277	203	202	460	227	7.52195	11.0733	7.22276	7.05405	6.33707	8.53595	6.8024	8.57868	6.56055	6.04022	8.62865	8.0205
ENSG00000067141	2273.12	2953.23	1511.6	1144.43	2312.92	3052.79	2034.33	1407.73	1729.88	1415.04	2399.5	0.31475	1.2438	0.17874	0.99996	NEO1	chr15	+	73344051	73597547	7342	protein_coding	neogenin_1	2441	2335	1275	1670	1774	3115	2045	1430	1889	2457	2192	21.7167	16.9436	20.494	10.4059	8.34039	16.146	22.5934	13.7761	10.0524	12.2864	10.0249	16.8464
ENSG00000067167	1434.09	3312.43	1633.72	2081.91	374.187	2023.76	1124.11	2155.89	2150.22	1582.06	2306.45	0.0053476	1.00371	0.98436	0.99996	TRAM1	chr8	-	71485677	71520622	3394	protein_coding	translocation_associated_membrane_protein_1	1540	2619	1378	3038	287	2065	1130	2190	2348	2747	2107	33.3354	23.1239	49.7254	24.3289	32.8216	5.65062	32.4	16.4669	33.3028	33.0364	24.2458	35.0294
ENSG00000067177	810.166	677.916	826.343	700.364	766.627	858.507	794.832	853.496	825.105	841.424	850.552	-0.18403	0.880241	0.329	0.99996	PHKA1	chrX	-	71798664	71934167	6173	protein_coding	phosphorylase_kinase_alpha_1_(muscle)	870	536	697	1022	588	876	799	867	901	1461	777	3.37761	7.18251	5.5953	6.76585	6.0707	6.36513	7.55692	6.40171	7.24889	6.97003	7.08996	7.1024
ENSG00000067182	3412.94	7338.18	4896.41	3444.26	3840.96	5656.74	6272.11	4317.69	3543.1	5583.58	4017.41	-0.099886	0.933107	0.68296	0.99996	TNFRSF1A	chr12	-	6437923	6451280	2223	protein_coding	tumor_necrosis_factor_receptor_superfamily_member_1A	3665	5802	4130	5026	2946	5772	6305	4386	3869	9695	3670	42.4207	84.0209	168.187	111.326	82.9024	88.5563	138.269	140.279	101.831	83.1124	130.647	93.1552
ENSG00000067191	86.604	108.77	100.774	103.479	62.5818	49.0015	142.254	95.4892	67.7667	139.373	100.709	-0.35629	0.781171	0.14261	0.99996	CACNB1	chr17	-	37329709	37353956	5308	protein_coding	calcium_channel_voltage-dependent_beta_1_subunit	93	86	85	151	48	50	143	97	74	242	92	0.478542	0.892905	1.04405	0.959563	1.04311	0.604278	0.501621	1.33245	0.943169	0.665744	1.36576	0.977997
ENSG00000067208	385.527	848.659	347.372	398.152	263.365	759.524	251.68	746.194	633.71	444.613	1181.14	-0.26816	0.830378	0.3231	0.99996	EVI5	chr1	-	92974253	93257961	7403	protein_coding	ecotropic_viral_integration_site_5	414	671	293	581	202	775	253	758	692	772	1079	3.58129	2.85001	5.84077	2.37162	2.87775	1.82335	5.57482	1.69028	5.28458	4.4638	3.12392	8.22421
ENSG00000067221	268.193	170.744	362.785	261.78	387.225	464.534	425.767	262.841	231.689	377.23	226.595	0.022616	1.0158	0.92301	0.99996	STOML1	chr15	-	74275547	74286963	3060	protein_coding	stomatin_(EPB72)-like_1	288	135	306	382	297	474	428	267	253	655	207	4.28884	4.7965	2.84294	5.99219	4.57748	6.48577	8.24886	6.9178	4.50338	3.94826	6.41224	3.81706
ENSG00000067225	62273.9	68900.8	69262.3	56807.6	77477.6	59442.8	88494	68059.2	62545	82926.6	70484.1	-0.15646	0.897224	0.33455	0.99996	PKM	chr15	-	72491370	72524164	3016	protein_coding	pyruvate_kinase_muscle	66873	54477	58421	82896	59425	60654	88958	69136	68298	143989	64389	1158.25	1129.98	1163.96	1160.71	1007.83	1316.63	1070.94	1458.81	1183.1	1081.39	1430.17	1204.65
ENSG00000067248	507.518	1014.34	513.352	832.625	541.072	1209.36	454.616	1137.01	1182.25	604.72	1373.8	-0.29434	0.815445	0.25517	0.99996	DHX29	chr5	-	54552073	54603550	4557	protein_coding	DEAH_(Asp-Glu-Ala-His)_box_polypeptide_29	545	802	433	1215	415	1234	457	1155	1291	1050	1255	5.22568	6.09496	11.341	5.6937	9.77646	6.08549	14.4203	4.96001	13.0813	13.5286	6.9024	15.5398
ENSG00000067334	1204.07	4827.62	2144.7	4775.77	1528.04	3381.1	914.206	3654.19	3259.21	1668.45	3085.85	0.11476	1.08279	0.68171	0.99996	DNTTIP2	chr1	-	94333373	94345474	4363	protein_coding	deoxynucleotidyltransferase_terminal_interacting_protein_2	1293	3817	1809	6969	1172	3450	919	3712	3559	2897	2819	21.7109	15.1031	56.3757	24.845	58.5692	17.9502	42.1086	10.4178	43.9108	38.9537	19.8908	36.4578
ENSG00000067365	276.574	215.011	333.146	290.562	194.264	147.985	293.461	153.57	200.553	210.212	167.483	0.24983	1.18907	0.26375	0.99996	METTL22	chr16	+	8715540	8740081	1672	protein_coding	methyltransferase_like_22	297	170	281	424	149	151	295	156	219	365	153	9.21014	9.0526	6.55191	10.0706	9.29852	5.95493	4.80925	8.72633	4.81545	6.25481	6.53953	5.1634
ENSG00000067369	1932.29	1091.49	1599.34	1019.71	2211.22	2024.74	2143.76	2107.65	2217.99	2149.92	2049.21	-0.34484	0.787395	0.092534	0.99663	TP53BP1	chr15	-	43699407	43802926	6346	protein_coding	tumor_protein_p53_binding_protein_1	2075	863	1349	1488	1696	2066	2155	2141	2422	3733	1872	11.6328	16.6637	8.76326	12.7379	8.5978	17.8588	17.3367	16.7955	17.4127	18.2255	17.6217	16.6451
ENSG00000067445	961.956	347.811	713.714	342.644	667.539	617.419	1165.89	674.331	670.341	764.25	930.462	-0.35018	0.784486	0.13881	0.99996	TRO	chrX	+	54946895	54957864	4647	protein_coding	trophinin	1033	275	602	500	512	630	1172	685	732	1327	850	7.77781	11.3287	3.81342	7.76264	3.94531	7.36247	7.21946	12.4739	7.60793	7.5222	8.55437	10.3211
ENSG00000067533	270.055	799.333	521.651	714.07	556.717	1078.03	243.722	655.627	897.451	309.271	837.416	0.065517	1.04646	0.80986	0.99996	RRP15	chr1	+	218458629	218511325	7771	protein_coding	ribosomal_RNA_processing_15_homolog_(S._cerevisiae)	290	632	440	1042	427	1100	245	666	980	537	765	2.88734	1.90184	5.24077	3.39282	4.91672	3.67179	7.53794	1.55932	4.4233	6.02221	2.07008	5.55476
ENSG00000067560	9787.18	12001.4	11131.3	8881.33	10238.6	9031.96	7489.73	10329.6	7313.31	10851.6	9479.77	0.16392	1.12033	0.33758	0.99996	RHOA	chr3	-	49396578	49450431	2031	protein_coding	ras_homolog_family_member_A	10510	9489	9389	12960	7853	9216	7529	10493	7986	18842	8660	272.332	263.722	301.069	277.01	233.98	258.376	241.64	183.347	266.648	187.77	277.912	240.596
ENSG00000067596	1140.75	1665.7	1251.96	1121.13	1250.33	1854.22	1991.56	1408.71	1288.48	1481.28	1677.02	-0.12718	0.915619	0.50781	0.99996	DHX8	chr17	+	41561233	41621831	6215	protein_coding	DEAH_(Asp-Glu-Ala-His)_box_polypeptide_8	1225	1317	1056	1636	959	1892	2002	1431	1407	2572	1532	13.4447	10.045	13.6553	10.1814	9.6522	10.3111	16.2113	15.9319	11.8836	10.8108	12.3971	13.9091
ENSG00000067601	86.604	51.8555	68.7631	60.3054	83.4424	57.8218	56.7027	35.4393	61.3563	54.7127	33.9345	0.32109	1.24927	0.17664	0.99996	PMS2P4	chr7	-	66752528	66767894	1052	pseudogene	postmeiotic_segregation_increased_2_pseudogene_4	93	41	58	88	64	59	57	36	67	95	31	1.86121	4.50526	2.51144	3.30368	3.06726	4.06528	2.98657	2.67982	1.76618	3.04134	2.70519	1.66275
ENSG00000067606	465.613	385.754	382.94	241.221	477.186	347.911	694.359	170.305	338.833	209.636	410.498	0.043048	1.03029	0.86534	0.99996	PRKCZ	chr1	+	1981909	2116834	2326	protein_coding	protein_kinase_C_zeta	500	305	323	352	366	355	698	173	370	364	375	7.59882	10.955	8.44978	8.32106	5.54903	10.5147	8.12747	14.842	3.83871	7.59624	4.68793	9.09708
ENSG00000067704	2161.37	2377.76	2315.42	1537.79	2246.43	3207.64	1533.96	2901.1	3194.19	2267.41	2758.55	-0.063797	0.956743	0.7646	0.99996	IARS2	chr1	+	220267444	220321380	3557	protein_coding	isoleucyl-tRNA_synthetase_2_mitochondrial	2321	1880	1953	2244	1723	3273	1542	2947	3488	3937	2520	42.088	33.254	34.0588	32.9006	23.1325	32.3689	49.0003	21.4411	42.7607	46.8273	33.1567	39.9758
ENSG00000067715	57.736	145.448	65.2064	67.8435	66.4932	165.625	52.7235	136.835	72.3455	103.666	153.253	-0.13823	0.908633	0.60598	0.99996	SYT1	chr12	+	79257773	79845788	4808	protein_coding	synaptotagmin_I	62	115	55	99	51	169	53	139	79	180	140	0.726422	0.657174	1.5413	0.685463	0.755014	0.708814	1.8718	0.545202	1.4921	0.784637	1.1215	1.64302
ENSG00000067798	372.49	846.13	697.116	759.299	405.478	850.666	301.419	722.568	282.972	601.84	444.432	0.50465	1.41878	0.051451	0.92559	NAV3	chr12	+	78224685	78606790	9821	protein_coding	neuron_navigator_3	400	669	588	1108	311	868	303	734	309	1045	406	6.59531	2.07567	4.3896	3.58763	4.13684	2.11608	4.70653	1.52592	3.85735	1.50248	3.1875	2.33266
ENSG00000067829	531.73	570.41	558.404	435.843	584.097	466.494	809.754	347.502	420.337	479.744	492.598	0.08222	1.05865	0.69267	0.99996	IDH3G	chrX	-	153051221	153059978	1712	protein_coding	isocitrate_dehydrogenase_3_(NAD+)_gamma	571	451	471	636	448	476	814	353	459	833	450	19.5663	16.9975	16.9757	16.4855	13.6219	17.4864	14.8061	23.5162	10.6419	12.8031	14.5758	14.8316
ENSG00000067836	201.145	94.8576	187.32	105.534	183.834	108.783	367.075	128.96	120.881	203.301	229.879	-0.34172	0.7891	0.17996	0.99996	ROGDI	chr16	-	4846969	4852951	2684	protein_coding	rogdi_homolog_(Drosophila)	216	75	158	154	141	111	369	131	132	353	210	3.76583	4.10133	1.80067	3.52745	2.10389	3.51045	2.2023	6.7997	2.51905	2.34854	3.93987	4.41486
ENSG00000067840	84.7415	115.094	149.382	26.7262	117.341	81.3425	216.863	104.349	76.9244	146.86	128.075	-0.44057	0.736843	0.11359	0.99996	PDZD4	chrX	-	153067621	153096020	3689	protein_coding	PDZ_domain_containing_4	91	91	126	39	90	83	218	106	84	255	117	0.51642	1.25715	1.5896	2.04667	0.38765	1.63027	1.19814	2.92276	1.48302	1.08737	2.07072	1.78961
ENSG00000067900	386.459	774.038	561.961	1082.07	619.299	2092.36	475.507	1626.27	1309.55	655.401	1693.44	-0.2906	0.817562	0.30762	0.99996	ROCK1	chr18	-	18529701	18691812	6650	protein_coding	Rho-associated_coiled-coil_containing_protein_kinase_1	415	612	474	1579	475	2135	478	1652	1430	1138	1547	3.55709	3.18038	5.93041	4.27113	8.70652	4.77308	17.0967	3.5551	12.8215	10.2688	5.12638	13.1265
ENSG00000067955	688.176	2717.99	1963.31	1509.69	2139.52	2538.28	1573.75	2443.34	2137.4	1800.91	2822.04	-0.23614	0.849014	0.38693	0.99996	CBFB	chr16	+	67063019	67134961	3136	protein_coding	core-binding_factor_beta_subunit	739	2149	1656	2203	1641	2590	1582	2482	2334	3127	2578	7.54294	12.0094	44.1586	31.6424	25.7586	34.967	43.9806	24.9503	40.8484	35.5411	29.8704	46.386
ENSG00000067992	419.983	287.102	497.94	287.136	440.68	484.135	320.32	570.966	414.842	611.055	522.153	-0.17245	0.887335	0.425	0.99996	PDK3	chrX	+	24483338	24557954	1921	protein_coding	pyruvate_dehydrogenase_kinase_isozyme_3	451	227	420	419	338	494	322	580	453	1061	477	14.4624	11.9647	7.61471	13.1011	7.99781	11.7575	13.6942	8.29038	15.5829	11.261	16.5454	14.0111
ENSG00000068001	487.962	247.895	692.374	380.335	582.793	324.39	676.453	376.05	360.812	442.885	292.275	0.0046395	1.00322	0.98483	0.99996	HYAL2	chr3	-	50355221	50360337	4054	protein_coding	hyaluronoglucosaminidase_2	524	196	584	555	447	331	680	382	394	769	267	3.7855	6.5872	3.1155	8.63207	5.01988	7.36801	4.34792	8.29604	4.86327	4.64108	5.68241	3.71628
ENSG00000068024	566.185	398.402	496.754	472.849	1149.94	844.786	840.592	337.658	424	388.748	707.151	0.14717	1.1074	0.56789	0.99996	HDAC4	chr2	-	239969864	240323348	8976	protein_coding	histone_deacetylase_4	608	315	419	690	882	862	845	343	463	675	646	2.16368	3.45202	2.26143	2.79716	2.81871	6.56617	5.11401	4.65607	1.97224	2.46323	2.25274	4.06097
ENSG00000068028	335.241	594.441	314.176	372.111	783.576	310.67	274.56	259.888	227.11	334.612	197.039	0.55833	1.47256	0.022722	0.76525	RASSF1	chr3	-	50367219	50378411	2060	protein_coding	Ras_association_(RalGDS/AF-6)_domain_family_member_1	360	470	265	543	601	317	276	264	248	581	180	5.88271	8.90612	14.7023	7.7084	9.66533	19.4955	8.19462	6.62655	6.61433	5.74898	8.44887	4.93044
ENSG00000068078	50.2862	22.7658	24.897	13.0205	70.4045	11.7604	50.734	15.7508	26.5572	30.5239	14.2306	0.057988	1.04101	0.84549	0.99996	FGFR3	chr4	+	1795034	1810599	4293	protein_coding	fibroblast_growth_factor_receptor_3	54	18	21	19	54	12	51	16	29	53	13	0.172574	0.641041	0.270188	0.293119	0.162284	0.840542	0.148853	0.587564	0.192357	0.322585	0.369832	0.170869
ENSG00000068079	157.377	73.3565	122.114	142.54	198.176	82.3226	213.878	124.038	190.479	211.364	146.685	-0.18294	0.880906	0.47324	0.99996	IFI35	chr17	+	41158742	41166473	1241	protein_coding	interferon-induced_protein_35	169	58	103	208	152	84	215	126	208	367	134	11.2575	6.94014	3.0117	4.97337	6.14576	8.18461	3.6045	8.56865	5.2402	8.00383	8.85899	6.09275
ENSG00000068097	573.635	485.671	671.033	447.493	569.755	509.616	576.975	486.306	555.87	507.389	874.634	-0.12796	0.915125	0.50221	0.99996	HEATR6	chr17	-	58120555	58156292	3932	protein_coding	HEAT_repeat_containing_6	616	384	566	653	437	520	580	494	607	881	799	6.95803	7.98399	6.29322	8.62559	6.08953	7.42667	7.0425	7.29559	6.48429	7.37194	6.712	11.466
ENSG00000068120	1928.57	1075.05	1300.57	2155.23	893.094	1176.04	2653.09	1512.08	1475.3	1860.23	967.68	-0.096448	0.935333	0.6969	0.99996	COASY	chr17	+	40713485	40718295	2458	protein_coding	CoA_synthase	2071	850	1097	3145	685	1200	2667	1536	1611	3230	884	48.3115	42.9389	22.2839	26.743	46.9162	18.6224	25.9978	53.6645	32.2521	31.2983	39.365	20.2932
ENSG00000068137	201.145	239.041	133.97	61.6759	298.567	186.206	243.722	119.115	139.196	187.175	152.158	0.0075898	1.00527	0.97775	0.99996	PLEKHH3	chr17	-	40819932	40829048	4339	protein_coding	pleckstrin_homology_domain_containing_family_H_(with_MyTH4_domain)_member_3	216	189	113	90	229	190	245	121	152	325	139	0.792744	2.53698	2.8069	1.56054	0.760566	3.52673	2.33185	2.79269	1.43928	1.67286	2.2438	1.80761
ENSG00000068305	237.463	761.39	501.497	516.707	631.033	810.485	354.143	761.945	532.976	558.646	892.149	-0.087272	0.941301	0.72354	0.99996	MEF2A	chr15	+	100017370	100256671	5824	protein_coding	myocyte_enhancer_factor_2A	255	602	423	754	484	827	356	774	582	970	815	4.85209	2.23137	6.66086	4.35216	4.74716	5.55329	7.56173	3.02325	6.85912	4.77208	4.98931	7.89617
ENSG00000068308	1345.62	1249.59	1513.97	1084.13	2110.83	1863.04	2134.81	1292.55	1310.46	1667.3	1274.19	-0.1255	0.916686	0.61555	0.99996	OTUD5	chrX	-	48779305	48815648	2740	protein_coding	OTU_domain_containing_5	1445	988	1277	1582	1619	1901	2146	1313	1431	2895	1164	8.40133	26.8764	23.236	27.9271	21.1709	39.4841	36.9461	38.7369	24.7322	24.9399	31.651	23.9708
ENSG00000068323	1632.44	1763.09	1390.68	1774.21	663.628	1848.34	2201.46	1562.28	1106.25	2194.84	1689.06	-0.13962	0.907758	0.54599	0.99996	TFE3	chrX	-	48886242	48901012	3415	protein_coding	transcription_factor_binding_to_IGHM_enhancer_3	1753	1394	1173	2589	509	1886	2213	1587	1208	3811	1543	26.8545	26.1604	26.3043	20.5823	27.7988	9.95987	29.4095	32.0506	23.9847	16.8921	33.4301	25.495
ENSG00000068354	482.375	505.907	505.053	413.229	551.502	437.094	714.255	496.15	367.222	586.29	510.112	-0.19588	0.87304	0.32589	0.99996	TBC1D25	chrX	+	48397845	48420997	4042	protein_coding	TBC1_domain_family_member_25	518	400	426	603	423	446	718	504	401	1018	466	3.90148	6.5311	6.37703	6.31537	5.47023	6.99311	5.87592	8.78565	6.43551	4.73756	7.54469	6.50534
ENSG00000068366	1223.63	2481.47	2153	3661.49	1967.42	3386.01	890.331	5484.23	2928.62	2327.31	3830.22	-0.20265	0.868953	0.45446	0.99996	ACSL4	chrX	-	108872579	108976632	5333	protein_coding	acyl-CoA_synthetase_long-chain_family_member_4	1314	1962	1816	5343	1509	3455	895	5571	3198	4041	3499	28.0024	12.5567	23.7073	20.4047	36.7365	18.9079	34.4996	8.30037	53.9151	28.6361	22.699	37.0214
ENSG00000068383	468.407	518.555	469.486	442.696	1044.33	629.18	636.662	503.041	238.099	563.829	429.107	0.23804	1.17939	0.3204	0.99996	INPP5A	chr10	+	134351324	134596979	2962	protein_coding	inositol_polyphosphate-5-phosphatase_40kDa	503	410	396	646	801	642	640	511	260	979	392	8.50416	8.65438	8.91977	8.01117	7.99709	18.0707	11.5422	10.6866	8.90399	4.19174	9.90119	7.46761
ENSG00000068394	456.301	215.011	381.754	350.867	581.489	237.167	683.416	354.393	337.918	494.718	415.971	-0.16308	0.893116	0.50131	0.99996	GPKOW	chrX	-	48970334	48980151	1735	protein_coding	G_patch_domain_and_KOW_motifs	490	170	322	512	446	242	687	360	369	859	380	16.1654	14.3929	6.314	11.121	10.8207	17.1776	7.42767	19.5841	10.7091	10.1562	14.8314	12.3585
ENSG00000068400	682.588	328.84	529.95	442.696	176.011	312.63	830.644	595.577	487.188	741.214	476.178	-0.31896	0.801648	0.21714	0.99996	GRIPAP1	chrX	-	48830134	48858675	3278	protein_coding	GRIP1_associated_protein_1	733	260	447	646	135	319	835	605	532	1287	435	12.3983	11.3959	5.11116	8.17117	7.22616	2.75202	5.18225	12.5986	9.52566	7.75013	11.7614	7.48791
ENSG00000068438	966.612	560.292	1356.29	1740.63	1036.51	270.488	1444.43	994.269	781.149	1105.77	937.03	0.011736	1.00817	0.9653	0.99996	FTSJ1	chrX	+	48334541	48344752	1986	protein_coding	FtsJ_RNA_methyltransferase_homolog_1_(E._coli)	1038	443	1144	2540	795	276	1452	1010	853	1920	856	38.3967	26.6361	14.3741	34.517	46.8963	26.7494	7.4006	36.1604	26.2477	20.5105	28.9609	24.3206
ENSG00000068489	1292.54	750.007	1132.22	1058.77	899.613	1471.03	1403.64	1615.44	1369.07	1412.74	1389.12	-0.37013	0.773713	0.047959	0.90674	PRR11	chr17	+	57232860	57282066	2334	protein_coding	proline_rich_11	1388	593	955	1545	690	1501	1411	1641	1495	2453	1269	20.4284	30.3069	16.3723	24.5182	24.2724	19.7549	34.2466	29.9001	36.2875	30.5877	31.4838	30.679
ENSG00000068615	122.922	232.717	208.661	51.3966	250.327	190.126	86.5462	197.869	153.849	146.285	171.862	0.023994	1.01677	0.9333	0.99996	REEP1	chr2	-	86441116	86565206	3857	protein_coding	receptor_accessory_protein_1	132	184	176	75	192	194	87	201	168	254	157	0.411605	1.74412	3.07414	2.73432	0.713011	3.32643	2.67848	1.11562	2.68965	2.08001	1.97276	2.29684
ENSG00000068650	1121.2	576.734	724.384	718.182	1138.21	1079.99	1041.54	675.315	1014.67	871.372	958.923	-0.056309	0.961721	0.78617	0.99996	ATP11A	chr13	+	113344643	113541482	8858	protein_coding	ATPase_class_VI_type_11A	1204	456	611	1048	873	1102	1047	686	1108	1513	876	4.22967	6.92698	3.3173	4.13325	4.3382	6.58575	6.62495	5.84597	3.99703	5.97325	5.11674	5.58019
ENSG00000068654	3304.92	1873.12	2701.92	1664.56	4097.8	2822.49	4648.62	2524.07	3161.22	2871.55	3433.95	-0.11922	0.920685	0.6108	0.99996	POLR1A	chr2	-	86247339	86333278	12749	protein_coding	polymerase_(RNA)_I_polypeptide_A_194kDa	3549	1481	2279	2429	3143	2880	4673	2564	3452	4986	3137	18.1059	14.1867	7.48573	10.7116	6.98611	16.4738	12.0297	18.1287	10.3798	12.9301	11.7156	13.8841
ENSG00000068697	4319.02	7288.86	4549.04	4492.75	4667.56	4624.76	3178.33	4877.83	5216.2	5053.15	4834.02	0.081813	1.05835	0.66787	0.99996	LAPTM4A	chr2	-	20232411	20251789	1765	protein_coding	lysosomal_protein_transmembrane_4_alpha	4638	5763	3837	6556	3580	4719	3195	4955	5696	8774	4416	131.442	133.918	210.406	130.267	136.2	135.539	142.378	89.5307	144.893	154.11	148.916	141.177
ENSG00000068724	609.953	398.402	495.569	561.936	851.373	585.078	926.144	379.004	641.036	470.529	412.687	0.027271	1.01908	0.90503	0.99996	TTC7A	chr2	+	47143296	47303276	5157	protein_coding	tetratricopeptide_repeat_domain_7A	655	315	418	820	653	597	931	385	700	817	377	5.35652	6.47287	3.93612	4.85696	5.83044	8.4614	6.16473	8.92891	3.85312	6.48197	4.74586	4.12501
ENSG00000068745	829.722	928.34	797.889	1031.36	1041.73	490.015	696.349	765.883	562.28	892.105	663.365	0.12787	1.09268	0.56405	0.99996	IP6K2	chr3	-	48725436	48777786	2490	protein_coding	inositol_hexakisphosphate_kinase_2	891	734	673	1505	799	500	700	778	614	1549	606	9.09607	18.2361	18.9955	16.1958	22.1626	21.4424	10.6932	13.9042	16.1261	11.7754	18.6355	13.7326
ENSG00000068784	507.518	287.102	494.383	585.921	445.895	836.946	323.305	758.992	606.237	536.761	627.241	0.06969	1.04949	0.78215	0.99996	SRBD1	chr2	-	45615819	45839304	3681	protein_coding	S1_RNA_binding_domain_1	545	227	417	855	342	854	325	771	662	932	573	14.865	7.54543	3.97388	6.78822	8.51696	6.2085	12.3546	4.3668	10.8103	8.58813	7.58473	8.78353
ENSG00000068793	3764.95	2003.39	3234.24	2797.35	4479.81	2478.5	5061.46	3471.08	3337.05	3972.14	3409.87	-0.18552	0.879332	0.38577	0.99996	CYFIP1	chr15	+	22892005	23006016	6863	protein_coding	cytoplasmic_FMR1_interacting_protein_1	4043	1584	2728	4082	3436	2529	5088	3526	3644	6897	3115	32.4545	30.0222	14.8729	23.8186	21.8094	33.4553	19.6233	36.6673	26.5166	25.3554	30.1048	25.6109
ENSG00000068796	1109.09	2387.88	1623.05	2546.53	1053.46	2384.41	547.131	2925.71	2424.95	1603.37	2654.55	-0.13084	0.9133	0.62713	0.99996	KIF2A	chr5	+	61601989	61833076	3360	protein_coding	kinesin_heavy_chain_member_2A	1191	1888	1369	3716	808	2433	550	2972	2648	2784	2425	21.7817	18.0645	36.2091	24.4146	40.5528	16.0694	38.5602	8.09598	45.6518	37.6344	24.821	40.7242
ENSG00000068831	0	1.26477	3.55671	0	0	0	1.98957	0	4.57883	3.45554	12.0413	-0.47324	0.720345	0.062476	0.96948	RASGRP2	chr11	-	64494383	64512928	2983	protein_coding	RAS_guanyl_releasing_protein_2_(calcium_and_DAG-regulated)	0	1	3	0	0	0	2	0	5	6	11	0.0354802	0	0.0216024	0.0602634	0	0	0	0.0331606	0	0.080043	0.0602543	0.208075
ENSG00000068878	2054.28	2983.59	2610.63	3547.74	3061.29	4709.05	1418.56	4740.99	4571.5	3109.99	4933.64	-0.19744	0.872097	0.42005	0.99996	PSME4	chr2	-	54091204	54197977	7099	protein_coding	proteasome_(prosome_macropain)_activator_subunit_4	2206	2359	2202	5177	2348	4805	1426	4816	4992	5400	4507	22.4303	15.8366	21.4134	18.5869	26.7402	22.1018	36.044	9.93501	35.0137	33.5802	22.787	35.8237
ENSG00000068885	43.7676	204.892	29.6393	198.734	18.253	167.585	16.9113	166.368	177.659	31.0999	140.117	-0.036233	0.975198	0.9028	0.99996	IFT80	chr3	-	159974774	160117668	4306	protein_coding	intraflagellar_transport_80_homolog_(Chlamydomonas)	47	162	25	290	14	171	17	169	194	54	128	0.405555	0.556259	2.42435	0.347898	2.4695	0.21726	2.11475	0.195263	2.02564	2.15146	0.375673	1.67732
ENSG00000068903	488.893	290.897	439.847	321.4	290.745	384.172	650.588	366.206	382.79	450.372	305.41	-0.21074	0.864094	0.32195	0.99996	SIRT2	chr19	-	39369197	39390502	4734	protein_coding	sirtuin_2	525	230	371	469	223	392	654	372	418	782	279	3.48767	5.65176	3.13079	4.69604	3.63269	3.14777	4.40956	6.83275	4.05568	4.21652	4.94844	3.3255
ENSG00000068912	685.382	2222.2	1305.31	2434.83	749.678	1541.59	549.121	1778.86	1714.31	901.32	1615.72	0.16541	1.12148	0.53991	0.99996	ERLEC1	chr2	+	54014181	54045956	2433	protein_coding	endoplasmic_reticulum_lectin_1	736	1757	1101	3553	575	1573	552	1807	1872	1565	1476	37.2367	15.4166	46.5355	27.1163	53.5473	15.7925	34.4289	11.2213	38.3323	36.7426	19.2691	34.2314
ENSG00000068971	259.812	168.214	214.588	178.86	252.935	147.005	288.487	228.387	187.732	292.569	210.175	-0.18168	0.881676	0.37387	0.99996	PPP2R5B	chr11	+	64685025	64701945	2745	protein_coding	protein_phosphatase_2_regulatory_subunit_B'_beta	279	133	181	261	194	150	290	232	205	508	192	4.45327	5.17982	3.12223	3.95114	3.48644	4.72265	2.90995	5.22518	4.36209	3.5663	5.54385	3.94675
ENSG00000068976	0.931226	0	2.37114	1.37058	9.12651	1.96006	0	0.984425	0	5.18331	1.09466	0.099509	1.07141	0.68175	0.99996	PYGM	chr11	-	64513861	64527769	3198	protein_coding	phosphorylase_glycogen_muscle	1	0	2	2	7	2	0	1	0	9	1	0	0.0159358	0	0.0374746	0.0229317	0.146267	0.0333034	0	0.0161388	0	0.0843051	0.0176442
ENSG00000068985	11.1747	7.58861	8.299	4.79702	13.0379	6.86021	8.95305	7.8754	5.4946	0.575923	4.37864	0.37852	1.30001	0.21282	0.99996	PAGE1	chrX	-	49452053	49460596	665	protein_coding	P_antigen_family_member_1_(prostate_associated)	12	6	7	7	10	7	9	8	6	1	4	0.79577	0.919629	0.581413	0.630757	0.385976	1.00486	0.560549	0.669371	0.620894	0.43086	0.0450472	0.339405
ENSG00000069011	2088.74	1941.42	1363.41	1097.15	3203.41	1542.57	3481.74	1211.83	1531.16	1680.54	954.545	0.067937	1.04822	0.79276	0.99996	PITX1	chr5	-	134362615	134370503	3216	protein_coding	paired-like_homeodomain_1	2243	1535	1150	1601	2457	1574	3500	1231	1672	2918	872	30.5895	35.544	30.7572	21.4273	18.2541	51.0523	26.0631	53.8267	19.7556	24.8271	27.1806	15.2996
ENSG00000069020	399.496	508.437	439.847	720.923	930.904	573.318	307.388	628.063	335.17	638.123	502.449	0.40208	1.32141	0.11278	0.99996	MAST4	chr5	+	65892176	66465423	10733	protein_coding	microtubule_associated_serine/threonine_kinase_family_member_4	429	402	371	1052	714	585	309	638	366	1108	459	5.92149	2.03699	2.41357	2.07128	3.59401	4.44532	2.9025	1.42391	3.06795	1.62842	3.09249	2.41308
ENSG00000069188	4.65613	8.85338	14.2269	7.53817	5.21515	3.92012	36.807	13.7819	12.8207	11.5185	15.3253	-0.57052	0.673374	0.056909	0.94813	SDK2	chr17	-	71330523	71640228	10723	protein_coding	sidekick_cell_adhesion_molecule_2	5	7	12	11	4	4	37	14	14	20	14	0.0937663	0.0237633	0.0420665	0.067058	0.037615	0.024927	0.0198646	0.17066	0.0673846	0.0623474	0.0558732	0.0736702
ENSG00000069248	1519.76	1039.64	1639.65	1466.52	2151.25	2166.85	1217.62	1839.89	2209.74	1510.07	1966.01	-0.03228	0.977874	0.87786	0.99996	NUP133	chr1	-	229577045	229644103	4169	protein_coding	nucleoporin_133kDa	1632	822	1383	2140	1650	2211	1224	1869	2413	2622	1796	23.4066	19.9499	12.7056	19.8782	18.822	26.4471	28.2419	14.521	23.138	27.6396	18.8404	24.3083
ENSG00000069275	4372.1	11733.3	5003.11	5506.98	2345.51	10717.6	3508.6	9435.71	10843.6	4970.8	10853.6	-0.26953	0.82959	0.34225	0.99996	NUCKS1	chr1	-	205681947	205719404	6496	protein_coding	nuclear_casein_kinase_and_cyclin-dependent_kinase_substrate_1	4695	9277	4220	8036	1799	10936	3527	9585	11841	8631	9915	19.1765	36.8335	92.0273	38.9271	45.3605	18.506	89.6498	26.8538	76.1544	87.046	39.802	86.1246
ENSG00000069329	1558.87	1606.26	1465.37	3100.93	1717.09	2674.5	742.109	2772.14	2973.49	1770.39	2681.92	-0.18117	0.881987	0.49955	0.99996	VPS35	chr16	-	46690054	46723430	6780	protein_coding	vacuolar_protein_sorting_35_homolog_(S._cerevisiae)	1674	1270	1236	4525	1317	2729	746	2816	3247	3074	2450	5.84604	12.5828	12.0706	10.9238	24.4722	12.9802	21.4344	5.44195	21.4364	22.8696	13.582	20.39
ENSG00000069345	2033.8	2793.87	2786.09	3127.65	2810.97	2842.09	1625.48	2281.9	2416.71	2228.82	1848.88	0.32169	1.24979	0.06849	0.97705	DNAJA2	chr16	-	46989299	47007699	3097	protein_coding	DnaJ_(Hsp40)_homolog_subfamily_A_member_2	2184	2209	2350	4564	2156	2900	1634	2318	2639	3870	1689	36.1392	35.9389	45.9631	45.4687	54.0367	46.5194	49.8648	26.095	38.6297	40.6916	37.4334	30.7729
ENSG00000069399	561.529	475.553	614.126	441.326	428.946	788.924	1046.51	898.78	577.848	1249.75	577.981	-0.48029	0.716834	0.034643	0.84486	BCL3	chr19	+	45250962	45263301	2038	protein_coding	B-cell_CLL/lymphoma_3	603	376	518	644	329	805	1052	913	631	2170	528	19.111	15.0788	11.8888	15.2304	11.5869	10.7874	21.0343	25.5304	23.1215	14.7853	31.8967	14.6187
ENSG00000069424	226.288	142.919	189.691	143.225	305.086	294.009	355.138	198.854	144.691	245.343	221.122	-0.18016	0.882605	0.47986	0.99996	KCNAB2	chr1	+	6051526	6161253	4273	protein_coding	potassium_voltage-gated_channel_shaker-related_subfamily_beta_member_2	243	113	160	209	234	300	357	202	158	426	202	1.02791	2.89819	1.70412	2.24374	1.79348	3.6594	3.73874	4.1322	2.43987	1.76576	2.98653	2.66747
ENSG00000069431	169.483	130.271	251.341	159.672	305.086	234.227	38.7966	100.411	124.544	53.5609	98.5195	1.1489	2.21745	2.23e-05	0.043863	ABCC9	chr12	-	21950335	22094336	8293	protein_coding	ATP-binding_cassette_sub-family_C_(CFTR/MRP)_member_9	182	103	212	233	234	239	39	102	136	93	90	3.06932	1.11844	0.800351	1.53183	1.03022	1.88552	1.5347	0.232594	0.634801	0.78313	0.33594	0.612366
ENSG00000069482	1048.56	677.916	2905.84	1180.07	1138.21	487.075	1527.99	1104.52	934.997	1837.2	1062.92	-0.027285	0.981265	0.91951	0.99996	GAL	chr11	+	68451247	68458643	818	protein_coding	galanin/GMAP_prepropeptide	1126	536	2451	1722	873	497	1536	1122	1021	3190	971	85.2004	70.1517	42.2247	179.546	77.1906	71.3161	32.3549	92.8718	70.7927	59.6045	116.823	66.9802
ENSG00000069493	1.86245	3.7943	1.18557	2.05586	0	1.96006	0	3.9377	3.66306	2.87962	5.47331	-0.29302	0.816192	0.2865	0.99996	CLEC2D	chr12	+	9809270	9848413	1855	protein_coding	C-type_lectin_domain_family_2_member_D	2	3	1	3	0	2	0	4	4	5	5	0	0.0549464	0.104216	0.0323029	0.0593009	0	0.0574147	0	0.111292	0.102973	0.080745	0.152092
ENSG00000069509	151.79	126.477	170.722	278.912	134.29	180.326	45.76	240.2	176.743	205.605	149.969	0.069001	1.04899	0.79152	0.99996	FUNDC1	chrX	-	44382885	44402247	1196	protein_coding	FUN14_domain_containing_1	163	100	144	407	103	184	46	244	193	357	137	7.4334	6.9456	5.38795	7.21468	12.4781	5.75483	8.19264	1.90227	10.5295	7.70606	8.94184	6.46353
ENSG00000069535	0.931226	6.32384	7.11343	7.53817	15.6455	14.7005	1.98957	8.85982	4.57883	17.2777	4.37864	-0.012008	0.991711	0.96791	0.99996	MAOB	chrX	-	43625858	43741693	2566	protein_coding	monoamine_oxidase_B	1	5	6	11	12	15	2	9	5	30	4	0	0.0198608	0.125565	0.140114	0.157188	0.312501	0.311295	0.0385495	0.181023	0.0930507	0.350231	0.0879597
ENSG00000069667	181.589	623.531	250.156	483.813	357.238	546.857	137.28	564.075	352.57	272.988	643.661	0.057773	1.04086	0.83245	0.99996	RORA	chr15	-	60780483	61521518	10844	protein_coding	RAR-related_orphan_receptor_A	195	493	211	706	274	558	138	573	385	474	588	2.18624	0.916428	2.92963	1.16595	2.38726	1.68845	2.7402	0.629413	2.72718	1.69542	1.30942	3.05963
ENSG00000069696	12.1059	8.85338	20.1547	11.6499	23.4682	4.90015	12.9322	3.9377	7.32613	10.3666	3.28398	0.30534	1.23571	0.31542	0.99996	DRD4	chr11	+	637293	640706	1375	protein_coding	dopamine_receptor_D4	13	7	17	17	18	5	13	4	8	18	3	0.0384863	0.48183	0.328058	0.740853	0.453347	0.874775	0.193644	0.467613	0.150143	0.277839	0.392157	0.123112
ENSG00000069702	159.24	614.677	248.97	63.7318	160.366	1050.59	154.191	309.109	169.417	264.349	438.959	0.23302	1.17529	0.43839	0.99996	TGFBR3	chr1	-	92145902	92371892	6416	protein_coding	transforming_growth_factor_beta_receptor_III	171	486	210	93	123	1072	155	314	185	459	401	1.42689	1.35827	4.8812	1.96128	0.5315	1.28105	8.89749	1.19485	2.52589	1.37694	2.14308	3.52663
ENSG00000069712	27.9368	136.595	27.2681	72.6405	33.8985	126.424	2.98435	143.726	86.9978	59.896	100.709	-0.10433	0.930237	0.73109	0.99996	KIAA1107	chr1	+	92632542	92650280	4622	protein_coding	KIAA1107	30	108	23	106	26	129	3	146	95	104	92	0.618263	0.330784	1.50574	0.298183	0.840931	0.375898	1.48627	0.0321024	1.63032	0.981522	0.674052	1.12315
ENSG00000069764	3.7249	3.7943	0	0	3.91136	0.98003	2.98435	0.984425	0.915766	0	2.18932	0.12516	1.09063	0.62276	0.99996	PLA2G10	chr16	-	14766405	14788526	997	protein_coding	phospholipase_A2_group_X	4	3	0	0	3	1	3	1	1	0	2	0.106156	0.204464	0.193901	0	0	0.201072	0.0534124	0.148824	0.0517671	0.0478973	0	0.113192
ENSG00000069812	0	1.26477	0	2.74115	5.21515	0	0	3.9377	1.83153	1.72777	0	0.014628	1.01019	0.95068	0.99996	HES2	chr1	-	6472478	6484730	4262	protein_coding	hairy_and_enhancer_of_split_2_(Drosophila)	0	1	0	4	4	0	0	4	2	3	0	0.0248328	0	0.0151196	0	0.0344137	0.0627152	0	0	0.048439	0.022409	0.0210862	0
ENSG00000069849	2366.24	3805.69	3339.75	3812.94	2715.79	3105.72	1716	3136.38	3311.41	2487.41	2507.87	0.27029	1.20605	0.17213	0.99996	ATP1B3	chr3	+	141594966	141645356	1951	protein_coding	ATPase_Na+/K+_transporting_beta_3_polypeptide	2541	3009	2817	5564	2083	3169	1725	3186	3616	4319	2291	93.9843	66.3744	99.3848	86.5198	104.572	71.3442	86.4972	43.7298	84.2825	88.507	66.3156	66.2595
ENSG00000069869	931.226	1309.03	1064.64	1504.21	997.397	991.791	360.112	1855.64	858.073	1011.32	1443.86	0.12116	1.08761	0.63936	0.99996	NEDD4	chr15	-	56119120	56285944	7235	protein_coding	neural_precursor_cell_expressed_developmentally_down-regulated_4_E3_ubiquitin_protein_ligase	1000	1035	898	2195	765	1012	362	1885	937	1756	1319	12.7853	7.04392	9.21843	7.43744	11.1245	7.0656	7.44867	2.47466	13.4469	6.18454	7.27069	10.287
ENSG00000069943	80.0854	94.8576	82.99	108.276	65.1894	191.106	62.6714	144.71	114.471	78.9015	134.643	-0.12623	0.916223	0.63342	0.99996	PIGB	chr15	+	55611158	55647846	2172	protein_coding	phosphatidylinositol_glycan_anchor_biosynthesis_class_B	86	75	70	158	50	195	63	147	125	137	123	0.974562	2.01786	2.22514	1.93119	2.66736	1.53828	4.78092	1.43459	3.49306	2.74825	1.88952	3.1954
ENSG00000069956	3500.48	8394.26	7407.45	11821.9	7893.13	7022.9	2997.28	14787	11372	7243.97	5853.15	-0.20175	0.869495	0.47225	0.99996	MAPK6	chr15	+	52244303	52358462	4238	protein_coding	mitogen-activated_protein_kinase_6	3759	6637	6248	17251	6054	7166	3013	15021	12418	12578	5347	27.4458	45.2027	100.917	88.3417	149.258	95.457	90.0436	35.1628	182.931	139.926	88.9079	71.1917
ENSG00000069966	838.103	767.714	799.075	552.342	928.297	903.588	1080.34	913.546	893.788	968.703	1141.73	-0.24843	0.841812	0.16668	0.99996	GNB5	chr15	-	52413117	52483566	3091	protein_coding	guanine_nucleotide_binding_protein_(G_protein)_beta_5	900	607	674	806	712	922	1086	928	976	1682	1043	16.1786	14.8387	12.6545	13.0661	9.56137	15.3924	15.8843	17.3771	15.4952	15.0785	16.3011	19.0399
ENSG00000069974	388.321	545.115	564.332	691.456	674.058	918.289	371.054	779.664	705.14	543.096	586.738	0.040052	1.02815	0.85583	0.99996	RAB27A	chr15	-	55495164	55611311	3459	protein_coding	RAB27A_member_RAS_oncogene_family	417	431	476	1009	517	937	373	792	770	943	536	7.80241	6.14382	8.02937	8.24598	10.6961	9.98772	14.4253	5.3334	11.8174	10.6303	8.16678	8.74369
ENSG00000069998	1777.71	1075.05	1466.55	1167.73	1318.13	1140.76	2102.97	1232.5	1130.97	1685.15	1129.69	-0.12358	0.917907	0.54364	0.99996	CECR5	chr22	-	17618401	17646177	3614	protein_coding	cat_eye_syndrome_chromosome_region_candidate_5	1909	850	1237	1704	1011	1164	2114	1252	1235	2926	1032	17.9959	26.9197	15.156	20.5101	17.2888	18.6934	17.1515	28.9309	17.8799	16.3187	24.2536	16.1128
ENSG00000070010	2805.78	3110.06	2720.89	2241.58	2661.03	2139.41	2656.07	1591.81	2164.87	2008.82	1763.5	0.31213	1.24154	0.080932	0.9874	UFD1L	chr22	-	19437464	19466738	5038	protein_coding	ubiquitin_fusion_degradation_1_like_(yeast)	3013	2459	2295	3271	2041	2183	2670	1617	2364	3488	1611	24.2956	30.4785	31.4525	27.2967	23.8071	27.0714	23.0745	26.2119	16.5654	22.4076	20.74	18.0434
ENSG00000070018	192.764	284.573	231.186	211.069	286.833	360.651	172.098	318.954	245.425	275.291	278.044	-0.018381	0.98734	0.92974	0.99996	LRP6	chr12	-	12268959	12419946	10020	protein_coding	low_density_lipoprotein_receptor-related_protein_6	207	225	195	308	220	368	173	324	268	478	254	1.07211	1.05282	1.447	1.16615	1.12711	1.46717	1.95577	0.853934	1.66888	1.27724	1.42906	1.43036
ENSG00000070019	2.79368	2.52954	3.55671	2.05586	6.51894	2.94009	0.994784	0.984425	1.83153	2.87962	5.47331	0.19436	1.14422	0.51188	0.99996	GUCY2C	chr12	-	14765576	14849519	3834	protein_coding	guanylate_cyclase_2C_(heat_stable_enterotoxin_receptor)	3	2	3	3	5	3	1	1	2	5	5	0.0552099	0.039877	0.033615	0.0468873	0.0286915	0.0871454	0.0416683	0.0129001	0.0134616	0.0249106	0.0390668	0.0735865
ENSG00000070031	6.51858	7.58861	4.74229	0.685288	9.12651	3.92012	2.98435	0	15.568	0	0	0.12086	1.08738	0.6565	0.99996	SCT	chr11	-	626431	627143	366	protein_coding	secretin	7	6	4	1	7	4	3	0	17	0	0	0.43376	0.974698	1.05639	0.654884	0.100185	1.27804	0.581991	0.405402	0	2.21806	0	0
ENSG00000070047	1973.27	2792.61	1779.54	1366.46	2268.59	1971.82	3459.86	1885.17	1651.13	2498.93	1308.12	0.012451	1.00867	0.95767	0.99996	PHRF1	chr11	+	576486	612222	5523	protein_coding	PHD_and_ring_finger_domains_1	2119	2208	1501	1994	1740	2012	3478	1915	1803	4339	1195	28.5146	19.5528	25.762	16.2851	13.2384	21.0524	19.3995	31.1459	17.8954	15.5893	23.5345	12.2088
ENSG00000070061	1641.75	1245.8	1583.92	1404.16	2140.82	2173.71	1869.2	1764.09	1494.53	1645.99	1126.41	0.11082	1.07984	0.56998	0.99996	IKBKAP	chr9	-	111629797	111696396	5905	protein_coding	inhibitor_of_kappa_light_polypeptide_gene_enhancer_in_B-cells_kinase_complex-associated_protein	1763	985	1336	2049	1642	2218	1879	1792	1632	2858	1029	15.9608	15.2155	10.7491	13.5573	12.7235	18.5815	20.0022	15.7381	15.6627	13.198	14.4988	9.83277
ENSG00000070081	158.308	776.568	275.053	673.638	170.796	539.017	190.004	662.518	555.87	257.438	515.585	-0.017206	0.988145	0.95179	0.99996	NUCB2	chr11	+	17229700	17371521	3402	protein_coding	nucleobindin_2	170	614	232	983	131	550	191	673	607	447	471	5.98874	2.54664	11.6303	4.08639	10.5951	2.57314	8.60925	2.7768	10.2101	8.52042	3.93607	7.81209
ENSG00000070087	3758.43	6288.43	5160.79	6663.74	4990.9	8486.08	2513.82	5653.55	5396.61	3725.65	6326.05	0.097991	1.07028	0.72201	0.99996	PFN2	chr3	-	149682691	149768575	2261	protein_coding	profilin_2	4036	4972	4353	9724	3828	8659	2527	5743	5893	6469	5779	22.7263	90.9711	141.705	115.365	157.699	113.135	203.941	55.2778	131.095	124.464	85.709	144.222
ENSG00000070159	895.839	1469.66	813.302	979.277	867.019	599.779	827.66	1051.37	916.682	1076.4	1350.81	-0.087337	0.941259	0.68145	0.99996	PTPN3	chr9	-	112137974	112260590	8765	protein_coding	protein_tyrosine_phosphatase_non-receptor_type_3	962	1162	686	1429	665	612	832	1068	1001	1869	1234	6.81634	5.5934	8.54298	4.68984	5.97812	5.06986	3.71823	4.6948	6.28881	5.45367	6.38774	7.94408
ENSG00000070182	626.715	194.774	467.115	461.199	661.02	164.645	598.86	316	354.402	395.659	384.226	-0.009243	0.993614	0.9721	0.99996	SPTB	chr14	-	65213002	65346601	10063	protein_coding	spectrin_beta_erythrocytic	673	154	394	673	507	168	602	321	387	687	351	1.34098	3.40832	0.986162	2.34614	2.45229	3.36672	0.889035	2.95879	1.64637	1.8365	2.04512	1.96816
ENSG00000070190	9.31226	1.26477	4.74229	90.458	5.21515	9.8003	0.994784	23.6262	0	11.5185	9.85195	-0.27955	0.823848	0.33299	0.99996	DAPP1	chr4	+	100737990	100791311	2955	protein_coding	dual_adaptor_of_phosphotyrosine_and_3-phosphoinositides	10	1	4	132	4	10	1	24	0	20	9	0	0.172463	0.0218071	0.0811126	1.63795	0.0904542	0.18021	0.0167374	0.419182	0	0.202751	0.171856
ENSG00000070214	1907.15	3274.48	1976.35	2434.83	779.665	2438.32	1179.81	2357.7	2600.78	1624.68	2788.1	0.095288	1.06828	0.7096	0.99996	SLC44A1	chr9	+	108006903	108201452	10511	protein_coding	solute_carrier_family_44_member_1	2048	2589	1667	3553	598	2488	1186	2395	2840	2821	2547	15.6828	9.92976	15.8724	9.50336	12.3947	3.80175	12.605	5.58067	11.7601	12.9027	8.03987	13.673
ENSG00000070269	288.68	366.783	282.166	354.979	195.568	374.372	213.878	341.595	327.844	259.166	282.423	0.13243	1.09614	0.51049	0.99996	TMEM260	chr14	+	56955072	57117324	4264	protein_coding	transmembrane_protein_260	310	290	238	518	150	382	215	347	358	450	258	4.13272	3.70508	4.38264	3.34461	4.45448	2.35072	4.77071	2.49383	4.20011	4.00933	3.16144	3.41415
ENSG00000070366	1535.59	853.718	1209.28	1011.49	801.829	1506.31	2191.51	1245.3	1220.72	1481.85	1542.38	-0.34404	0.787832	0.1049	0.99996	SMG6	chr17	-	1963133	2207065	6331	protein_coding	smg-6_homolog_nonsense_mediated_mRNA_decay_factor_(C._elegans)	1649	675	1020	1476	615	1537	2203	1265	1333	2573	1409	9.72949	13.274	6.87047	9.65414	8.54867	6.49126	12.9282	17.2103	10.3126	10.0546	12.1747	12.558
ENSG00000070367	1122.13	6258.07	1928.92	4798.39	1784.89	4957.97	1278.3	5734.27	4645.68	1901.12	3493.06	-0.080556	0.945693	0.78975	0.99996	EXOC5	chr14	-	57670518	57735726	7296	protein_coding	exocyst_complex_component_5	1205	4948	1627	7002	1369	5059	1285	5825	5073	3301	3191	1.34908	8.41696	43.7019	13.3625	35.1902	12.5385	36.9247	8.71092	41.206	33.2037	13.5535	24.6787
ENSG00000070371	349.21	203.628	395.981	208.328	349.415	113.684	275.555	324.86	306.782	337.491	567.034	-0.41177	0.751701	0.11448	0.99996	CLTCL1	chr22	-	19166986	19279239	5513	protein_coding	clathrin_heavy_chain-like_1	375	161	334	304	268	116	277	330	335	586	518	1.10387	3.46654	1.88188	3.63031	2.02195	3.24843	1.12049	2.48506	3.0894	2.90177	3.18419	5.30179
ENSG00000070388	35.3866	22.7658	14.2269	34.2644	37.8098	1.96006	14.9218	4.92212	25.6415	7.48701	16.4199	0.60569	1.52171	0.046045	0.9003	FGF22	chr19	+	639588	643703	1712	protein_coding	fibroblast_growth_factor_22	38	18	12	50	29	2	15	5	28	13	15	2.071	1.13118	0.677523	0.420013	1.0709	1.13193	0.0622104	0.433345	0.150735	0.781017	0.227473	0.494388
ENSG00000070404	665.826	223.864	366.342	580.439	804.437	185.226	590.901	380.972	340.665	554.614	322.925	0.027015	1.0189	0.9194	0.99996	FSTL3	chr19	+	676392	683385	2501	protein_coding	follistatin-like_3_(secreted_glycoprotein)	715	177	309	847	617	189	594	387	372	963	295	6.41119	14.5695	4.56052	7.40339	12.4181	16.4853	4.02425	11.7468	7.98631	7.1029	11.5346	6.65562
ENSG00000070413	1842.9	2525.74	1752.27	1707.74	3636.26	2823.47	3619.02	1260.06	1946.92	1639.08	2153.2	0.067136	1.04763	0.7838	0.99996	DGCR2	chr22	-	19023795	19109967	4814	protein_coding	DiGeorge_syndrome_critical_region_gene_2	1979	1997	1478	2492	2789	2881	3638	1280	2126	2846	1967	15.3568	20.9504	26.7317	18.3973	18.9813	38.7141	31.8694	37.3768	13.7231	21.0894	17.71	23.0557
ENSG00000070423	1548.63	1320.42	2005.99	2124.39	2632.35	1101.55	2538.69	1114.37	1148.37	1779.03	1195.37	0.24672	1.18651	0.30912	0.99996	RNF126	chr19	-	647526	663209	2092	protein_coding	ring_finger_protein_126	1663	1044	1692	3100	2019	1124	2552	1132	1254	3089	1092	65.8955	40.512	32.1584	48.4646	54.3356	64.4913	28.6116	60.3344	27.9276	28.6248	44.233	29.4538
ENSG00000070444	493.55	483.141	335.517	269.318	576.274	317.53	583.938	336.673	289.382	388.748	342.629	0.098143	1.07039	0.66001	0.99996	MNT	chr17	-	2287354	2304412	4996	protein_coding	MNT_MAX_dimerization_protein	530	382	283	393	442	324	587	342	316	675	313	4.7665	5.40638	4.92715	3.3943	2.88439	5.91189	3.4535	5.81114	3.53307	3.02045	4.04735	3.5351
ENSG00000070476	530.799	516.025	463.558	390.614	650.59	515.496	699.333	477.446	513.745	505.661	561.561	-0.072943	0.950697	0.68661	0.99996	ZXDC	chr3	-	126156444	126194762	4639	protein_coding	ZXD_family_zinc_finger_C	570	408	391	570	499	526	703	485	561	878	513	6.33108	6.26186	5.66749	5.05054	4.50541	7.18791	6.03807	7.49509	5.39593	5.77491	5.6697	6.23984
ENSG00000070495	673.276	1425.39	982.839	964.886	1153.85	1138.8	1036.56	797.384	684.993	1059.7	897.622	0.13973	1.1017	0.50576	0.99996	JMJD6	chr17	-	74708919	74722866	5298	protein_coding	jumonji_domain_containing_6	723	1127	829	1408	885	1162	1042	810	748	1840	820	6.41258	6.95472	13.7078	9.37623	9.74485	11.1624	11.6797	9.72751	7.89082	6.74211	10.4039	8.73338
ENSG00000070501	274.712	362.988	373.455	427.62	397.655	307.73	151.207	333.72	277.477	272.988	461.947	0.12955	1.09395	0.58281	0.99996	POLB	chr8	+	42195972	42229326	1341	protein_coding	polymerase_(DNA_directed)_beta	295	287	315	624	305	314	152	339	303	474	422	7.3005	11.211	13.7914	14.0756	17.0624	15.1984	12.4692	5.6061	13.0473	10.79	10.5886	17.7568
ENSG00000070526	0	2.52954	0	0	0	0	0	0	5.4946	1.15185	2.18932	-0.22421	0.856064	0.26472	NA	ST6GALNAC1	chr17	-	74620843	74639920	2657	protein_coding	ST6_(alpha-N-acetyl-neuraminyl-23-beta-galactosyl-13)-N-acetylgalactosaminide_alpha-26-sialyltransferase_1	0	2	0	0	0	0	0	0	6	2	2	0.0199167	0	0.0485058	0	0	0	0	0	0	0.107837	0.0225491	0.0424736
ENSG00000070540	218.838	154.302	219.331	172.693	62.5818	200.906	231.785	102.38	109.892	145.133	233.163	0.22151	1.16595	0.41249	0.99996	WIPI1	chr17	-	66417089	66453654	1886	protein_coding	WD_repeat_domain_phosphoinositide_interacting_1	235	122	185	252	48	205	233	104	120	252	213	10.4098	6.35008	4.16844	5.87781	4.8994	1.70069	5.78828	6.11026	2.84604	3.03841	4.00266	6.37262
ENSG00000070601	15.8308	6.32384	8.299	2.74115	9.12651	16.6605	16.9113	15.7508	3.66306	8.63885	27.3665	-0.36717	0.775302	0.22663	0.99996	FRMPD1	chr9	+	37650997	37746901	5465	protein_coding	FERM_and_PDZ_domain_containing_1	17	5	7	4	7	17	17	16	4	15	25	0.0290496	0.15853	0.0589569	0.0767527	0.0268382	0.0855922	0.165652	0.153853	0.151105	0.0349523	0.0822225	0.258125
ENSG00000070610	1947.19	1220.5	1658.61	1659.08	1547.6	628.2	1743.86	1582.96	1328.78	1912.07	1662.79	-0.1724	0.887365	0.43676	0.99996	GBA2	chr9	-	35736863	35749983	3757	protein_coding	glucosidase_beta_(bile_acid)_2	2091	965	1399	2421	1187	641	1753	1608	1451	3320	1519	17.8884	28.3639	16.5516	22.3132	23.6286	21.1123	9.0856	23.0774	22.0899	18.443	26.472	22.8138
ENSG00000070614	4969.02	2427.09	3330.27	3311.31	5362.48	2165.87	5142.04	2866.65	2987.23	3162.4	5218.25	-0.11963	0.920424	0.61141	0.99996	NDST1	chr5	+	149865381	149937773	8030	protein_coding	N-deacetylase/N-sulfotransferase_(heparan_glucosaminyl)_1	5336	1919	2809	4832	4113	2210	5169	2912	3262	5491	4767	18.3996	33.8652	15.3998	20.9615	22.0646	34.2271	14.6559	31.8373	18.7165	19.3988	20.4845	33.4973
ENSG00000070669	1641.75	1812.41	2782.54	2789.12	1970.02	661.521	778.916	1028.72	1680.43	924.357	2874.58	0.23915	1.1803	0.38289	0.99996	ASNS	chr7	-	97481430	97501854	2356	protein_coding	asparagine_synthetase_(glutamine-hydrolyzing)	1763	1433	2347	4070	1511	675	783	1045	1835	1605	2626	25.6058	38.1356	39.1946	59.693	63.3437	42.8564	15.2569	16.4374	22.8923	37.1935	20.4075	62.8926
ENSG00000070718	472.131	441.404	629.538	997.094	715.779	588.018	430.741	438.069	491.766	457.283	650.229	0.34293	1.26833	0.10413	0.99996	AP3M2	chr8	+	42010464	42029191	3669	protein_coding	adaptor-related_protein_complex_3_mu_2_subunit	507	349	531	1455	549	600	433	445	537	794	594	9.69239	7.04228	6.12961	8.67226	14.5412	9.99887	8.70844	5.83695	6.25981	6.98929	6.4828	9.13522
ENSG00000070731	16.7621	21.5011	21.3403	26.7262	11.7341	11.7604	20.8905	9.84425	16.4838	13.2462	17.5146	0.11071	1.07976	0.69062	0.99996	ST6GALNAC2	chr17	-	74559792	74583038	5654	protein_coding	ST6_(alpha-N-acetyl-neuraminyl-23-beta-galactosyl-13)-N-acetylgalactosaminide_alpha-26-sialyltransferase_2	18	17	18	39	9	12	21	10	18	23	16	0.0935952	0.162244	0.193753	0.190767	0.252926	0.106369	0.113022	0.1837	0.0912837	0.152028	0.12186	0.159678
ENSG00000070756	26328.5	24783.1	23551.4	24290	20927.1	19604.5	22821.3	26011.5	25210.1	24450.3	27798.9	-0.21622	0.860818	0.32289	0.99996	PABPC1	chr8	-	101698044	101735037	3485	protein_coding	poly(A)_binding_protein_cytoplasmic_1	28273	19595	19865	35445	16051	20004	22941	26423	27529	42454	25395	125.016	413.449	362.324	341.564	372.938	307.77	305.669	325.578	391.317	377.219	364.927	411.174
ENSG00000070759	184.383	134.065	118.557	161.043	106.911	140.144	101.468	76.7851	139.196	86.3885	144.495	0.39417	1.31419	0.078447	0.98625	TESK2	chr1	-	45809555	45956872	3074	protein_coding	testis-specific_kinase_2	198	106	100	235	82	143	102	78	152	150	132	3.51185	3.28257	2.22207	1.94931	2.80316	1.78253	2.47725	1.64113	1.3096	2.36127	1.46176	2.42298
ENSG00000070761	427.433	418.638	621.239	692.141	418.516	353.791	402.887	363.253	452.389	469.378	401.741	0.18905	1.14001	0.33802	0.99996	C16orf80	chr16	-	58147496	58163354	1605	protein_coding	chromosome_16_open_reading_frame_80	459	331	524	1010	321	361	405	369	494	815	367	14.4743	14.5744	13.2895	19.5633	23.0744	13.3646	11.9776	12.4803	11.8659	14.698	15.2115	12.9024
ENSG00000070770	1462.96	2886.2	1899.29	1661.82	2182.54	2505.94	1772.7	2152.94	1844.35	1796.88	1664.98	0.24652	1.18634	0.22617	0.99996	CSNK2A2	chr16	-	58191811	58231824	4978	protein_coding	casein_kinase_2_alpha_prime_polypeptide	1571	2282	1602	2425	1674	2557	1782	2187	2014	3120	1521	31.5726	16.0833	29.5404	19.2838	17.8625	22.4712	27.3535	17.7051	22.6748	19.3202	18.7754	17.2407
ENSG00000070778	1272.05	574.205	784.848	328.938	1015.65	1138.8	975.883	1219.7	1356.25	1192.74	1220.55	-0.45559	0.729212	0.067568	0.97705	PTPN21	chr14	-	88932122	89021077	6166	protein_coding	protein_tyrosine_phosphatase_non-receptor_type_21	1366	454	662	480	779	1162	981	1239	1481	2071	1115	3.90497	11.2902	4.74468	6.43339	2.85445	8.44229	10.0355	7.86885	10.3709	11.4699	10.0616	10.2036
ENSG00000070785	587.603	466.699	790.776	689.4	705.349	662.501	565.037	709.77	798.548	695.716	575.792	-0.055809	0.962055	0.75723	0.99996	EIF2B3	chr1	-	45316450	45452282	1659	protein_coding	eukaryotic_translation_initiation_factor_2B_subunit_3_gamma_58kDa	631	369	667	1006	541	676	568	721	872	1208	526	17.7034	19.3837	14.3329	24.0916	22.2349	21.791	21.6989	16.9335	22.4304	25.1002	21.8127	17.8904
ENSG00000070808	6.51858	3.7943	10.6701	0.685288	3.91136	0	1.98957	4.92212	2.7473	8.06293	6.56797	-0.15358	0.899017	0.59298	0.99996	CAMK2A	chr5	-	149599054	149669854	5322	protein_coding	calcium/calmodulin-dependent_protein_kinase_II_alpha	7	3	9	1	3	0	2	5	3	14	6	0	0.0670311	0.0363246	0.101334	0.00688985	0.037668	0	0.0185866	0.0484891	0.0269186	0.078803	0.0636146
ENSG00000070814	7358.55	7525.37	7316.16	4983.41	9160.41	8398.86	16093.6	6810.25	6782.16	7948.32	3964.86	-0.05771	0.960788	0.81533	0.99996	TCOF1	chr5	+	149737202	149779871	5240	protein_coding	Treacher_Collins-Franceschetti_syndrome_1	7902	5950	6171	7272	7026	8570	16178	6918	7406	13801	3622	101.879	76.8526	73.1713	70.5683	50.887	89.599	87.0937	152.7	68.1394	67.493	78.8986	39.003
ENSG00000070831	3638.3	10167.5	6400.9	8890.24	4466.78	10032.6	2256.17	11406.5	10415	5828.35	9600.18	-0.1756	0.885399	0.52915	0.99996	CDC42	chr1	+	22379120	22419437	2254	protein_coding	cell_division_cycle_42	3907	8039	5399	12973	3426	10237	2268	11587	11373	10120	8770	64.2585	88.337	229.828	143.531	211.043	101.569	241.855	49.7663	265.318	240.95	134.498	219.546
ENSG00000070882	938.675	1073.79	936.601	1395.93	1003.92	1435.74	906.248	1162.61	1004.6	988.861	1246.82	0.1311	1.09513	0.48055	0.99996	OSBPL3	chr7	-	24836158	25021253	6760	protein_coding	oxysterol_binding_protein-like_3	1008	849	790	2037	770	1465	911	1181	1097	1717	1139	10.6855	7.59918	8.09312	7.00271	11.0491	7.6115	11.5406	6.66527	9.01679	7.74937	7.60875	9.50731
ENSG00000070886	0.931226	0	0	0	1.30379	0	0	0	0	1.72777	1.09466	0.061523	1.04357	0.73763	NA	EPHA8	chr1	+	22890057	22930087	4943	protein_coding	EPH_receptor_A8	1	0	0	0	1	0	0	0	0	3	1	0.0428232	0.0103101	0	0	0	0.0135187	0	0	0	0	0.0181811	0.0114154
ENSG00000070950	302.648	632.384	583.301	1034.1	531.945	754.623	438.7	779.664	775.654	495.294	973.154	-0.11114	0.925856	0.64766	0.99996	RAD18	chr3	-	8817088	9005457	5886	protein_coding	RAD18_homolog_(S._cerevisiae)	325	500	492	1509	408	770	441	792	847	860	889	4.783	2.81395	5.474	5.00876	9.40055	4.63198	6.96638	3.70565	6.9447	6.87179	4.37691	8.5224
ENSG00000070961	517.761	1276.15	567.889	808.64	465.452	1954.18	192.988	1286.64	964.302	565.557	1362.85	-0.026725	0.981646	0.92732	0.99996	ATP2B1	chr12	-	89981828	90103077	7032	protein_coding	ATPase_Ca++_transporting_plasma_membrane_1	556	1009	479	1180	357	1994	194	1307	1053	982	1245	2.52854	4.02948	9.24629	4.08171	6.15301	3.39247	15.1002	1.36448	9.5928	7.15082	4.18333	9.99012
ENSG00000070985	2.79368	0	1.18557	0	0	0	0	0	0	0	0	0.072288	1.05138	0.54242	NA	TRPM5	chr11	-	2425745	2444275	3932	protein_coding	transient_receptor_potential_cation_channel_subfamily_M_member_5	3	0	1	0	0	0	0	0	0	0	0	0	0.0388831	0	0.0152396	0	0	0	0	0	0	0	0
ENSG00000071051	769.192	959.959	713.714	571.53	1320.74	684.061	1032.59	512.885	619.974	582.835	678.69	0.28259	1.21638	0.20727	0.99996	NCK2	chr2	+	106361354	106510730	2683	protein_coding	NCK_adaptor_protein_2	826	759	602	834	1013	698	1038	521	677	1012	620	19.5462	15.6896	18.2296	13.445	11.398	25.2299	13.8539	19.1347	10.0223	12.0496	11.2993	13.0392
ENSG00000071054	4508.06	4865.56	3575.68	3619.01	4389.85	5103.02	4905.28	5282.42	4320.58	5254.15	3880.57	0.075158	1.05348	0.73153	0.99996	MAP4K4	chr2	+	102313312	102511149	6958	protein_coding	mitogen-activated_protein_kinase_kinase_kinase_kinase_4	4841	3847	3016	5281	3367	5207	4931	5366	4718	9123	3545	65.9849	35.4571	35.6281	25.9736	27.8302	32.3359	39.8511	35.0507	39.8029	32.3802	39.2774	28.7483
ENSG00000071073	91.2601	680.445	207.475	272.059	159.062	200.906	144.244	375.066	448.725	192.934	328.398	-0.11993	0.920232	0.67324	0.99996	MGAT4A	chr2	-	99235569	99347589	8382	protein_coding	mannosyl_(alpha-13-)-glycoprotein_beta-14-N-acetylglucosaminyltransferase_isozyme_A	98	538	175	397	122	205	145	381	490	335	300	1.40157	0.595842	4.13609	1.25105	1.73671	0.97261	1.3024	0.855591	2.34599	2.79161	1.19726	2.01955
ENSG00000071082	15548.7	14186.9	21040.3	14874.9	13099.2	10956.7	12389	11912.5	14538.7	15562	11454.5	0.12776	1.0926	0.49706	0.99996	RPL31	chr2	+	101618177	101640494	2328	protein_coding	ribosomal_protein_L31	16697	11217	17747	21706	10047	11180	12454	12101	15876	27021	10464	261.275	365.518	310.491	456.802	341.886	288.39	255.738	264.589	268.279	325.66	347.703	253.627
ENSG00000071127	18288.3	11718.1	12730.7	13039	7749.71	9648.4	18793.5	14187.5	12945.3	18040.2	8358.83	-0.1014	0.932128	0.66485	0.99996	WDR1	chr4	-	10075963	10118573	4482	protein_coding	WD_repeat_domain_1	19639	9265	10738	19027	5944	9845	18892	14412	14136	31324	7636	221.439	223.306	133.207	143.561	155.662	88.6203	116.972	208.474	165.959	150.613	209.361	96.1334
ENSG00000071189	560.598	1451.95	835.828	797.675	722.298	1227.98	301.419	1614.46	1673.1	665.192	1505.16	-0.31299	0.804972	0.27813	0.99996	SNX13	chr7	-	17832466	17980124	6816	protein_coding	sorting_nexin_13	602	1148	705	1164	554	1253	303	1640	1827	1155	1375	1.52949	4.50111	10.8534	6.19791	6.26192	5.43133	9.78945	2.19866	12.4183	12.8002	5.07624	11.3829
ENSG00000071203	0.931226	0	0	0.685288	0	0	0	0	0	0	0	0.037194	1.02612	0.74186	NA	MS4A12	chr11	+	60260251	60274903	1167	protein_coding	membrane-spanning_4-domains_subfamily_A_member_12	1	0	0	1	0	0	0	0	0	0	0	0	0.0436699	0	0	0.0314205	0	0	0	0	0	0	0
[truncated: 24,216 more rows]

## Sheet: DEGs
GeneName	KD_CON1_fpkm	KD_CON2_fpkm	KD_CON3_fpkm	KD_CON4_fpkm	KD_CON5_fpkm	KP2_1493_fpkm	KP2_1981_fpkm	KP2_2693_fpkm	KP2_2942_fpkm	KP2_718_fpkm	KP2_737_fpkm	FC	P
[truncated: 540 more rows]

## Sheet: GSEA-GO BP 
	GSEA-GO BP
[truncated: 34 more rows]

## Sheet: GSEA-KEGG 
	GSEA-KEGG Top 20
[truncated: 21 more rows]
