# Supplementary material for: Tumor suppressor PALB2 maintains redox and mitochondrial homeostasis in the brain and cooperates with ATG7/autophagy to suppress neurodegeneration
Source: PLoS Genet. 2022 Apr 11;18(4):e1010138. doi: 10.1371/journal.pgen.1010138 (PMC9022806; doi:10.1371/journal.pgen.1010138)
Supplement: S2 File — (XLSX) [file pgen.1010138.s009.xlsx]

## Sheet: siRNA sequences
Name	Sequence
PALB2-718	GGAAAAGACUAAAGGAACAdTdT
PALB2-737	GGAAGAAAUCAGUAGCAAAdTdT
PALB2-1493	UCAUUUGGAUGUCAAGAAAdTdT
PALB2-1981	GGGAUGGAAUGCUGAGUUUdTdT
PALB2-2693	GCAUAAACAUUCCGUCGAAdTdT
PALB2-2942
NSC1 (Con2)	UUCGAACGUGUCACGUCAAdTdT
NSCQ (Con3)	UUCUCCGAACGUGUCACGUdTdT
LUC1 (Con4)	CGUACGCGGAAUACUCUAUdTdT
Allstars (Con5)	Qiagen, #1027281

## Sheet: Guide RNA target sites
Target sites and sequences of guide RNAs.
Name	Exon/Intron	gRNA target sequence (5’-3’)
PALB2_14	Exon1	tcgttctgtcgcctgcccga
PALB2_15	Exon1	ctcagctgtgaggagaagga
PALB2_16	Exon2	gttaaaggagaaattagcat
PALB2_17	Exon2/Intron2	gccttcaggtaagtgaatcg
PALB2_18	Intron2	ctagcgtgcccaaagagctg
ATG7_91	Intron1	gctgccagctcgcttaacat
ATG7_95	Exon1	gaagctgaacgagtatcggc

## Sheet: RT-qPCR primers
Oligo Name		Sequence 5' to 3'
PPARGC1A	F	CCAAAGGATGCGCTCTCGTTCA
	R	CGGTGTCTGTAGTGGCTTGACT
huPGC-1α	F	GCTTTCTGGGTGGACTCAAC
	R	CTGCTAGCAAGTTTGCCTCA
huPGC-1β	F	GAGTCAAAGTCGCTGGCATC
	R	AACTATCTCGCTGACACGCA
huNRF1	F	AGGAACACGGAGTGACCCAA
	R	TGCATGTGCTTCTATGGTAGC
huMT-CO1	F	TCTCAGGCTACACCCTAGACCA
	R	ATCGGGGTAGTCCGAGTAACGT
huMT-CO2	F	GCAGGGTTGCTGGTGGTAG
	R	ATTTCATCTGCCTGCTCTGG
huCOX4i1	F	ACTACCCCATGCCAGAAGAG
	R	TCATTGGAGCGACGGTTCATC
huCOX4i2	F	CCTTCTGCACAGAACTCAACGC
	R	AGGTCTCATTGAACTGGAGCCG
huCOX5b	F	ATGGCTTCAAGGTTACTTCGC
	R	CCCTTTGGGGCCAGTACATT
huCytC	F	CTTTGGGCGGAAGACAGGTC
	R	TTATTGGCGGCTGTGTAAGAG
huATPsynth	F	TGCAAGGAACTTCCATGCCTC
	R	CGCCCAGTTTCTTCAAGATCAA
MITF	F	GGCTTGATGGATCCTGCTTTGC
	R	GAAGGTTGGCTGGACAGGAGTT
TFE3	F	GATCATCAGCCTGGAGTCCAGT
	R	AGCAGATTCCCTGACACAGGCA
TFEB	F	CCTGGAGATGACCAACAAGCAG
	R	TAGGCAGCTCCTGCTTCACCAC
TFEC	F	TTAGAGCAGGCTAACAGGCGAC
	R	ATCAACCGTGCCAAGTGAAGCC
ACTB	F	AGCGGGAAATCGTGCGTG
	R	0 -CAGGGTACATGGTGGTGCC
