# Supplementary material for: Tumor suppressor PALB2 maintains redox and mitochondrial homeostasis in the brain and cooperates with ATG7/autophagy to suppress neurodegeneration
Source: PLoS Genet. 2022 Apr 11;18(4):e1010138. doi: 10.1371/journal.pgen.1010138 (PMC9022806; doi:10.1371/journal.pgen.1010138)
Supplement: S3 File — (XLSX) [file pgen.1010138.s010.xlsx]

## Sheet: 1A
Figure 1A. Overall survival
Time (days)	Palb2f/f;Wap-Cre	Atg7f/f;Wap-Cre	Palb2f/f;Atg7f/f;Wap-Cre
169	1
453	1
515	1
517	1
525	1
561	1
613	1
614	1
642	1
649	1
656	1
663	1
669	1
694	1
706	1
761	1
779	1
780	1
820	1
362		1
369		1
380		1
406		1
458		1
477		1
482		1
563		1
570		1
573		1
596		1
612		1
658		1
662		1
662		1
670		1
670		1
680		1
682		1
687		1
735		1
740		1
79			1
135			1
138			1
147			1
152			1
160			1
190			1
197			1
257			1
274			1
280			1
280			1
280			1
324			1
328			1
369			1
369			1
434			1
437			1
440			1
567			1
567			1
567			1
648			1
665			1

## Sheet: 1B
Figure 1B.Tumor free survival (%)
Time (days)	Palb2f/f;Wap-Cre	Atg7f/f;Wap-Cre	Palb2f/f;Atg7f/f;Wap-Cre
169	0
453	1
515	1
517	1
525	1
561	1
613	1
614	1
642	1
649	1
656	0
663	1
669	1
694	1
706	1
761	0
779	0
780	1
820	0
362		1
369		1
380		1
406		1
458		0
477		0
482		1
563		1
570		1
573		0
596		0
612		0
658		1
662		1
662		0
670		0
670		0
680		0
682		0
687		0
735		1
740		0
79			0
135			0
138			0
147			0
152			0
160			0
190			0
197			0
257			0
274			0
280			0
280			0
280			0
324			0
328			0
369			0
369			0
434			1
437			0
440			0
567			0
567			0
567			0
648			0
665			0

## Sheet: 1C
Figure 1C. Cause of death (%)
	Atg7f/f;Wap-Cre	Palb2f/f;Wap-Cre	Palb2f/f;Atg7f/f;Wap-Cre
Other death	0	36.36	0
Neurodegeneration	54.5455	0	96
Other tumor	40.91	27.28	4
Mammary tumor	4.54545	36.36	0

## Sheet: 1E
Figure 1E. Stride length (cm)
Wap-cre		Palb2f/f;Wap-cre		Atg7f/f;Wap-Cre		Palb2f/f;Atg7f/f;Wap-Cre
Fore	Hind	Fore	Hind	Fore	Hind	Fore	Hind
5.3	5	6.1	5.8	3.7	4.2	3	3.5
5.9	6.2	4.4	4.1	4.4	4.7	3	4
4.98	5.5	5.4	5.3	4.5	4.7	4	3
6.4	6	5.2	4.8	4	4	3.5	4
		5.8	5.6	5.7	5.7	3.5	2.5
		6.5	6.5
		5.7	5.3

## Sheet: 1F
Figure 1F. Base (cm)
Wap-cre		Palb2f/f;Wap-cre		Atg7f/f;Wap-Cre		Palb2f/f;Atg7f/f;Wap-Cre
Base		Base		Base		Base
Fore	Hind	Fore	Hind	Fore	Hind	Fore	Hind
1.3	2.1	2	2.3	2.4	3.2	2	3
1.1	2	1.8	3.1	2.1	3.3	2	3
1.8	2.7	2.2	3	2.2	2.7	2.9	3.2
2	1.8	1.5	2.3	2.5	3	2.5	3
		1.8	2.6	2	2.8	2	3
		1.8	3
		1.8	2.4

## Sheet: 1G
Figure 1G. Overlap (cm)
Wap-cre	Palb2f/f;Wap-cre	Atg7f/f;Wap-Cre	Palb2f/f;Atg7f/f;Wap-Cre
0.5	1.1	1.4	1.5
0.9	1.5	1.9	2.3
0.6	1	1.8	1.8
0.5	1	1.9	1.8
	1	1.8	2.1
	0.9
	1.4

## Sheet: 1H
Figure 1H. Beam balance score
Weeks	Wap-Cre							Palb2f/f;Wap-Cre							Atg7f/f;Wap-Cre							Palb2f/f;Atg7f/f;Wap-Cre
7w	100	100	100	100	100	100	100	100	100	100	100	100	100	100	100	100	100	100	100	100	100	66.67	0	56.67	90
9w	100	100	100	100	100	100	100	100	100	100	100	100	100	100	100	100	75	100	100	100	75	60	50	0	18.33
11w	100	100	100	100	100	100	100	100	100	100	100	100	100	100	85	50	100	100	100	100	80	45	25	0	0
13w	100	100	100	100	100	100	100	100	100	100	100	100	100	100	100	28.3333	66.6667	28.3333	61.6667	100	85	13.33	0	0	0
15w	100	100	100	100	100	100	100	100	100	100	100	100	100	100	48.33	19.17	10.83	31.67	100	100	10	29.17	0	0	0
17w	100	100	100	100	100	100	100	100	100	100	100	100	100	100	33.33	8.33	100	100	33.33	0	3.33	0	0	0	0
19w	100	100	100	100	100	100	100	100	100	100	100	100	100	100	50	20	20.8	9.17	4.17	0	0	0	0	0	0

## Sheet: 1I
Figure 1I. % of mice that passed beam
Weeks	7	9	9	11	11	13	13	15	15	17	17	19	19	20
Wap-Cre	100	100	100	100	100	100	100	100	100	100	100	100	100	100
Palb2f/f;Wap-Cre	100	100	100	100	100	100	100	100	100	100	100	100	100	100
Atg7f/f;Wap-Cre	100	100	71.4286	71.4286	57.1429	57.1429	28.5714	28.5714	28.5714	28.5714	0	0	0	0
Palb2f/f;Atg7f/f;Wap-Cre	66.6667	66.6667	0	0	0	0	0	0	0	0	0	0	0	0

## Sheet: 1J
Figure 1J. Neurodegeneration associated death (%)
Time (days)	Atg7f/f;Wap-cre	Palb2f/f;Atg7f/f;Wap-cre
406	1
458	1
477	1
573	1
596	1
612	1
662	1
670	1
670	1
680	1
682	1
687	1
740	1
740	0
740	0
740	0
740	0
740	0
740	0
740	0
740	0
740	0
79		1
135		1
138		1
147		1
152		1
160		1
190		1
197		1
257		1
274		1
280		1
280		1
280		1
324		1
328		1
369		1
369		1
437		1
440		1
567		1
567		1
567		1
648		1
665		1
665		0

## Sheet: 1K
Figure 1K. Survival (%)
Ear tag #	Days post-TAM	Ubc-Cre	Atg7 f/f; Ubc-Cre	Palb2 f/f; Ubc-Cre	Palb2 f/f; Atg7 f/f; Ubc-Cre
391	129	0
392	129	0
393	129	0
94	129	0
279	129	0
368	129	0
371	129	0
275	3	1
274	129	0
276	129	0
377	129	0
378	129	0
376	129	0
363	129	0
364	129	0
226	53		1
246	2		1
242	31		1
244	116		1
268	116		1
269	2		1
272	122		1
227	23		1
225	116		1
229	17		1
240	21		1
251	17		1
253	62		1
420	31		1
421	116		1
352	37		1
264	2		1
261	6		1
292	129			0
291	129			0
403	129			0
404	129			0
402	3			1
78	129			0
71	129			0
297	129			0
296	129			0
18	129			0
19	129			0
20	129			0
77	129			0
413	129			0
414	129			0
302	129			0
308	129			0
406	129			0
407	129			0
409	122			1
410	129			0
25	129			0
33	129			0
388	129			0
82	129			0
84	129			0
88	129			0
81	129			0
36	5				1
39	18				1
53	5				1
394	6				1
40	6				1
43	23				1
63	6				1
66	4				1
319	18				1
349	23				1
347	26				1
310	6				1
57	6				1
345	6				1
318	37				1
321	31				1
326	4				1
330	26				1
335	21				1
333	18				1
59	31				1
343	18				1

[truncated: 1 more sheets: 1L]
