# Supplementary material for: Tumor suppressor PALB2 maintains redox and mitochondrial homeostasis in the brain and cooperates with ATG7/autophagy to suppress neurodegeneration
Source: PLoS Genet. 2022 Apr 11;18(4):e1010138. doi: 10.1371/journal.pgen.1010138 (PMC9022806; doi:10.1371/journal.pgen.1010138)
Supplement: S4 File — (XLSX) [file pgen.1010138.s011.xlsx]

## Sheet: 2B
Figure 2B. p62 staining intensity (relative to control)
		Wap-Cre			Palb2f/f;Wap-Cre			Atg7f/f;Wap-Cre			Palb2f/f;Atg7f/f;Wap-Cre
6w	1	1	1	1.0163	1.09996	1.03457	1.58002	1.61299	1.64824	1.99681	1.84934	1.92912
10w	1	1	1	1.1513	1.33339	1.39136	2.96231	2.49354	2.7264	5.16075	4.27808	4.34617

## Sheet: 2D
Figure 2D. p62+(%) among TH+ neurons
		Wap-Cre		Palb2f/f;Wap-Cre			Atg7f/f;Wap-Cre			Palb2f/f;Atg7f/f;Wap-Cre
6w	0	0	0	0	0	0	6.09756	5.96026	4.05405	6.31579	7.84314	6.74157
10w	0	0	0	0	0	0	14.1509	15.7025	12.8205	23.7113	24.6575	20.9524

## Sheet: 2F
Figure 2F. Purkinje cells (mm)
Weeks	Wap-Cre			Palb2f/f;Wap-Cre			Atg7f/f;Wap-Cre			Palb2f/f;Atg7f/f;Wap-Cre
2w	42.5851	41.1559	40.3132	33.4259	35.4171	33.3657	25.9729	28.951	27.0832	24.4322	24.5994	23.877
4w	36.3042	35.5897	34.1396	31.8591	32.5763	30.6856	14.8426	15.8575	15.6172	11.0538	11.3422	9.81652
6w	29.4418	28.1264	31.721	30.4584	29.0868	31.4517	8.77402	9.43972	12.1093	3.74813	4.04146	4.58954
8w	28.9439	27.8322	31.9962	32.4838	28.5904	30.8114	5.09745	6.02503	3.96028	1.31691	1.18051	1.87406
10w	28.8649	27.5805	30.2869	31.4498	31.2673	28.4623	2.26077	2.69096	3.74813	1.05416	1.09036	0.565755

## Sheet: 2H
Figure 2H. Apoptotic cells/section
Weeks	Wap-Cre			Palb2f/f;Wap-Cre			Atg7f/f;Wap-Cre			Palb2f/f;Atg7f/f;Wap-Cre
4w	9	0	7	5	8	17	23	16	21	66	43	58
6w	1	0	7	4	4	3	38	29	30	61	41	50
