# Supplementary material for: Tumor suppressor PALB2 maintains redox and mitochondrial homeostasis in the brain and cooperates with ATG7/autophagy to suppress neurodegeneration
Source: PLoS Genet. 2022 Apr 11;18(4):e1010138. doi: 10.1371/journal.pgen.1010138 (PMC9022806; doi:10.1371/journal.pgen.1010138)
Supplement: S5 File — (XLSX) [file pgen.1010138.s012.xlsx]

## Sheet: 3B
Figure 3B. γH2AX positive Purkinje cells (%)
Weeks	Wap-Cre			Palb2f/f;Wap-Cre
6w	16.5138	15.1351	18.0791	60.6061	64.2458	67.8414
Figure 3B. γH2AX foci/neuron in midbrain
Wap-Cre	Palb2f/f;Wap-Cre	Atg7f/f;Wap-Cre	Palb2f/f;Atg7f/f;Wap-Cre
1	3	1	2
2	5	1	2
1	8	1	2
1	5	1	2
0	4	1	2
0	8	1	2
0	9	2	2
0	1	2	2
1	15	2	4
2	3	2	4
1	7	2	4
3	7	2	4
0	6	3	4
1	8	3	4
2	9	3	4
1	4	3	4
1	5	3	5
1	8	3	5
1	9	3	5
0	11	3	5
0	13	3	5
1	10	3	5
1	9	2	5
1	11	2	7
2	4	2	7
2	4	2	7
1	4	2	7
1	4	2	7
1	5	2	5
1	5	2	5
0	5	2	5
0	5	2	5
0	3	1	5
3	0	1	3
3	0	1	3
3	0	1	3
0	0	1	3
0	2	1	3
0	2	4	2
0	2	4	2
0	2	4	2
0	9	4	2
0	9	3	2
0	7	3	1
0	7	3	1
2	7	3	1
0	13	0	1
0	6	0	1
0	6	0	1
0	6	0	6
0	6	0	6
0	8	0	6
0	8	0	6
3	8	0	6
0	8	0	6
0	9	2	8
0	9	2	8
0	9	2	8
0	9	2	8
0	5	2	8
0	5	2	4
0	5	2	4
0	5	2	4
0	4	2	4
1	4	2	4
0	4	3	5
0	2	3	5
0	2	3	5
0	2	3	5
0	4	3	5
2	4	3	3
1	4	3	3
1	3	3	3
1	3	3	3
1	3	4	3
2	3	4	2
2	1	4	2
0	1	4	2
0	1	4	2
0	1	4	2
0	1	5	1
0	9	5	1
0	0	5	1
2	0	5	1
0	0	5	1
0	0	5	0
0	0	3	0
0	0	3	0
1	0	3	0
1	12	3	0
1	1	3	0
1	2	3	2
1	2	2	2
0	2	2	2
0	7	2	2
0	7	2	2
0	8	2	2
1	8	2	3
2	0	2	3
0	1	1	3

## Sheet: 3D
Figure 3D. 8-oxo-dG positive Purkinje cells (%)
Weeks	Wap-Cre			Palb2f/f;Wap-Cre
6w	22.1344	20.5674	21.8295	48.764	54.712	59.7765
Figure 3D. 8-oxo-dG staining intensity in midbrain neurons
Weeks	Wap-Cre			Palb2f/f;Wap-Cre			Atg7f/f;Wap-Cre			Palb2f/f;Atg7f/f;Wap-Cre
6w	135	67	112	267	289	242	169	185	213	252	238	285

## Sheet: 3F
Figure 3F. 4HNE staining intensity
Weeks	Wap-Cre			Palb2f/f;Wap-Cre			Atg7f/f;Wap-Cre			Palb2f/f;Atg7f/f;Wap-Cre
6w	85	90	105	100	110	105	190	185	200	205	210	195

## Sheet: 3G
Figure 3G. GSH:GSSG
Midbrain GSSG (ion counts)					Midbrain Glutathione (ion counts)						Cerebellum GSSG (ion counts)					Cerebellum glutathione (ion counts)
Ubc-Cre	Palb2 f/f; Ubc-Cre	Atg7 f/f; Ubc-Cre	Palb2 f/f; Atg7 f/f; Ubc-Cre		Ubc-Cre	Palb2 f/f; Ubc-Cre	Atg7 f/f; Ubc-Cre	Palb2 f/f; Atg7 f/f; Ubc-Cre			Ubc-Cre	Palb2 f/f; Ubc-Cre	Atg7 f/f; Ubc-Cre	Palb2 f/f; Atg7 f/f; Ubc-Cre		Ubc-Cre	Palb2 f/f; Ubc-Cre	Atg7 f/f; Ubc-Cre	Palb2 f/f; Atg7 f/f; Ubc-Cre
33402.8	48521.6	50688.6	58465.4		9762593	10647433	8392653	7082948			46575.4	37319.9	69202.4	78038.7		17807826	20767218	18703272	14716537
39800.8	38733.9	41453.2	49818.8		11841057	13545859	7.63649e+06	6785246			38881.4	48139.9	51475.5	61914.5		21264620	21956712	17618920	15061416
35635.2	52517.7	81465.7	46863.4		11089501	13707648	6.8502e+06	6813228			32455.7	58190.4	53659.4	66373.2		17194870	22540638	18369394	12686299
34432.5	37662.4	49356.8	49241.4		14425825	12414111	11245628	6.95255e+06			86487.3	53416.1	79059.7	64526.7		24818950	20630944	18199680	13105251
38939.3	46619	38873.7	52693		12741659	15044611	6997644	8.05751e+06			54666.2	81060	45702.4	77926.5		21103402	17704158	20764802	17503114
29596.5	51315.1	47310.9	75654.6		13099209	14541128	7.91609e+06	8963422			48578.1	75729.4	54146.3	81440.8		26293210	20757234	20761446	15706491
37220.4	57539.6	52118.2	43804.5		12370527	11402767	9915746	7143286					52020.6	76778.4				21041938	19032162
45165.3	58288.3	45155.7	65219.2		12058592	13754189	11197739	7.08686e+06					56677.7	89555.2				18954844	18458930
32739.6	48677.9	40668.6	54974.7		11622321	12914057	11131831	6920716						82441.1					17776410
		56220.1	58121.5				10704531	5678304						97765.8					14491961
		28938.5	69795.9				9427172	5547920
		37335.2	71069.6				9689239	5696158
			70639					8.26373e+06
			62598.8					7880912
			63081.1					6.32812e+06
Midbrain	GSH/GSSG					Cerebellum GSSG	GSH/GSSG
UBC-CreERT2	PALB2Δ/Δ	ATG7Δ/Δ	P2Δ/Δ;A7Δ/Δ			UBC-CreERT2	PALB2Δ/Δ	ATG7Δ/Δ	P2Δ/Δ;A7Δ/Δ
292.269	219.437	165.573	121.148			382.344	556.465	270.269	188.58
297.508	349.716	184.22	136.199			546.91	456.102	342.278	243.262
311.196	261.01	84.0869	145.385			529.795	387.36	342.333	191.136
418.96	329.616	227.843	141.193			286.966	386.231	230.202	203.098
327.218	322.714	180.01	152.914			386.041	218.408	454.349	224.611
442.593	283.369	167.321	118.478			541.257	274.098	383.433	192.858
332.359	198.172	190.255	163.072					404.493	247.884
266.988	235.968	247.981	108.662					334.432	206.118
354.992	265.296	273.721	125.889						215.626
		190.404	97.6971						148.231
		325.766	79.4877
		259.52	80.149
			116.985
			125.896
			100.317

## Sheet: 3I
Figure 3I. MT-CO1 staining intensity in Purkinje cells
Weeks	Wap-Cre			Palb2f/f;Wap-Cre
8w	147	133	156	230	209	182
Figure 3I. MT-CO1 staining intensity in midbrain neurons
Weeks	Wap-Cre			Palb2f/f;Wap-Cre			Atg7f/f;Wap-Cre			Palb2f/f;Atg7f/f;Wap-Cre
8w	156	179	187	297	273	266	214	235	219	197	235	220

## Sheet: 3K
Figure 3K. SOD2 staining intensity in Purkinje cells
Weeks	Wap-Cre			Palb2f/f;Wap-Cre
8w	22.3881	19.3878	13.9304	62.8866	56.7686	57.2139
Figure 3K. SOD2 staining intensity in midbrain neurons
Weeks	Wap-Cre			Palb2f/f;Wap-Cre			Atg7f/f;Wap-Cre			Palb2f/f;Atg7f/f;Wap-Cre
8w	125	132	149	234	229	196	242	265	227	273	291	277
