# Supplementary material for: Tumor suppressor PALB2 maintains redox and mitochondrial homeostasis in the brain and cooperates with ATG7/autophagy to suppress neurodegeneration
Source: PLoS Genet. 2022 Apr 11;18(4):e1010138. doi: 10.1371/journal.pgen.1010138 (PMC9022806; doi:10.1371/journal.pgen.1010138)
Supplement: S6 File — (XLSX) [file pgen.1010138.s013.xlsx]

## Sheet: 4G
Figure 4G. Relative mRNA level
	si-Control				si-PALB2
PGC1α	0.807585	0.435769	1.06181	1.69484	5.97159	2.61049	3.68008	8.10601	2.60097	1.57566
MT-CO1	0.618963	0.983599	1.24687	1.15057	2.37654	1.66853	3.14979	3.1075	2.47682	2.38258
MT-CO2	0.713482	1.01373	1.12881	1.14397	2.1338	3.96444	2.63985	3.35112	2.99781	3.46422
COX4i1	1.01379	1.09137	0.898569	0.996278	1.30628	1.41637	1.74451	1.74661	2.21104	1.93217

## Sheet: 4J
Figure 4J. Relative fluorescence intensity
	MitoTracker-Green						MitoTracker-Red
Con	no siRNA	NSC1	NSCQ	LUC	All Stars		no siRNA	NSC1	NSCQ	LUC	All Stars
1st	100	124	102	77	96		99	118	96	97	83
2nd	97	119	103	79	103		112	120	88	95	91
3rd	109	132	95	75	92		95	116	98	108	81
Ave.	102	125	100	77	97		102	118	94	100	85
siPalb2	P2-718	P2-737	P2-1493	P2-1981	P2-2693	P2-2942	P2-718	P2-737	P2-1493	P2-1981	P2-2693	P2-2942
1st	169	152	154	196	126	140	139	135	123	111	120	125
2nd	165	150	142	205	123	138	136	134	110	119	119	122
3rd	179	160	160	193	135	151	148	139	130	106	124	134
Ave.	171	154	152	198	128	143	141	136	121	112	121	127
