# Supplementary material for: Tumor suppressor PALB2 maintains redox and mitochondrial homeostasis in the brain and cooperates with ATG7/autophagy to suppress neurodegeneration
Source: PLoS Genet. 2022 Apr 11;18(4):e1010138. doi: 10.1371/journal.pgen.1010138 (PMC9022806; doi:10.1371/journal.pgen.1010138)
Supplement: S7 File — (XLSX) [file pgen.1010138.s014.xlsx]

## Sheet: 5B
Figure 5B. Cell doubling time (hr)
DAOY_Con	KO_PALB2	KO_ATG7	DKO_P2A7
24.4	33.9	24.86	39.77
23.8	34.1	23.9	41.2
25.1	32.5	25.7	40.5
22.98	32.3	26.55	44.52
23.56	32.7	27.3	42.9
21.7	35.1	26.8	43.7
			35.84
			36.55
			35.32

## Sheet: 5E
Figure 5E. Spontaneous cell death (%)
	DAOY_Con								KO_PALB2								KO_ATG7								DKO_P2A7
Necrosis	0.26	0.29	0.38	0.35	0.6	0.5	0.36	0.47	1.43	1.67	1.61	1.52	1.35	1.49	1.25	1.15	2.92	3	2.46	2.36	2.08	2.31	2.17	2.02	8.17	9.1	8.69	8.35	6.83	7.14	9.15	8.96
E.apoptosis	2.9	3.1	2.52	2.67	3.4	4.1	1.87	1.59	4.42	4.21	3.97	4.17	5.06	4.82	5.28	5.5	4.98	5.2	7.4	7.1	7.98	6.56	5.64	6.84	13.01	12.43	12.32	13.57	18.48	17.58	16.6	17.25
L.apoptosis	4.23	3.89	3.68	3.28	3.3	3.5	1.89	1.74	4.81	5.08	4.09	3.87	4.67	4.94	3.86	3.51	6.17	5.78	8.01	8.26	10.1	11.5	6.33	5.3	25.64	24.16	28.85	30.2	23.09	21.09	22.09	24.5

## Sheet: 5G
Figure 5G. Relative fluorescence
	DAOY_Con											KO_PALB2																KO_ATG7																	DKO_P2A7
MT-Green	85.3333	114.667	102.23	97.7704	90.9986	109.001	97.5	95.7812	106.719	100	100	186.476	155.268	234.75	186.691	155.268	148.429	197.782	166.913	107.032	109.001	116.762	130.52	96.0619	119.269	122.504	121.143	84.5312	214.418	70.625	91.5625	136.094	152.969	109.688	125.469	216.266	114.688	138.594	100.156	105.863	92.5	121.011	110.529	101.001	112.435	120.058	120.058	105.765
MT-Red	86.123	113.877	101.288	98.7119	97.3146	102.685	98.8235	98.8235	102.353	99.0977	100.902	111.874	124.06	169.925	109.474	128.571	151.88	130.977	124.06	126.343	144.501	100.429	103.581	132.992	123.018	110.358	110.873	106.154	135.79	117.149	101.403	111.041	116.063	111.041	109.004	128.571	120.407	145.249	111.991	136.949	103.303	129.238	116.918	110.999	105.323	101.699	100.491	101.337
R/G	100.925	99.3113	99.079	100.963	106.941	94.2056	101.358	103.176	95.909	99.0977	100.902	59.9938	79.9007	72.3853	58.6389	82.8061	102.325	66.2232	74.3262	118.042	132.568	86.012	79.3597	138.444	103.144	90.0857	91.5222	125.579	63.3294	165.875	110.747	81.5913	75.8738	101.234	86.8778	59.4505	104.987	104.802	111.816	129.365	111.679	106.799	105.78	109.899	93.6741	84.7084	83.7024	95.8129

## Sheet: 5J
Figure 5J. DCF fluorescence
WT	PALB2_KO	ATG7_KO	P2A7_DKO
97.7801	111.564	94.0486	156.562
93.7315	119.736	95.6342	156.448
94.5772	120.679	93.4884	155.277
101.586	137.907	111.765	136.935
108.171	134.85	112.822	152.22
104.154	125.793	114.651	149.049
			147.992
			156.935
			149.049

## Sheet: 5K
Figure 5K. MitoSOX fluorescence
WT	PALB2_KO	ATG7_KO	P2A7_DKO
104.068	103.595	156.339	87.9849
107.143	109.745	161.779	84.2006
101.466	97.9186	151.372	92.4787
97.4456	103.122	159.887	88.9309
93.4248	97.4456	155.866	80.8893
101.23	108.799	153.974	93.4248
103.359	89.1675	149.007	95.5534
107.616	98.1552	155.629	102.649
97.4456	82.7815	144.04	87.9849
96.0265	95.79	150.189	96.4995
90.8231	88.6944	157.048	101.466
100.047	100.52	144.276	90.1135
			93.6613
			97.2091
			103.359
			96.9726
			102.885
			106.906
