# Supplementary material for: Tumor suppressor PALB2 maintains redox and mitochondrial homeostasis in the brain and cooperates with ATG7/autophagy to suppress neurodegeneration
Source: PLoS Genet. 2022 Apr 11;18(4):e1010138. doi: 10.1371/journal.pgen.1010138 (PMC9022806; doi:10.1371/journal.pgen.1010138)
Supplement: S8 File — (XLSX) [file pgen.1010138.s015.xlsx]

## Sheet: L-Normalized Rate (Copy)
Measurement	Well	Group	Time	OCR	ECAR	PPR
1	A01	Background	1.55339	0	0	0
1	B01	Vehicle Control	1.55339	193.461	35.1252	62.4666
1	C01	Vehicle Control	1.55339	183.218	38.6958	68.8167
1	D01	Vehicle Control	1.55339	147.718	28.4069	50.5188
1	E01	UK5099	1.55339	169.818	41.3282	73.4981
1	F01	UK5099	1.55339	152.628	48.7583	86.7117
1	G01	UK5099	1.55339	154.309	49.813	88.5874
1	H01	Background	1.55339	0	0	0
2	A01	Background	7.10735	0	0	0
2	B01	Vehicle Control	7.10735	179.162	33.0901	58.8475
2	C01	Vehicle Control	7.10735	166.811	24.7646	44.0414
2	D01	Vehicle Control	7.10735	133.722	19.1111	33.9871
2	E01	UK5099	7.10735	151.827	33.6402	59.8258
2	F01	UK5099	7.10735	138.063	41.7283	74.2097
2	G01	UK5099	7.10735	139.572	47.2229	83.9813
2	H01	Background	7.10735	0	0	0
3	A01	Background	12.6285	0	0	0
3	B01	Vehicle Control	12.6285	173.574	34.8746	62.0211
3	C01	Vehicle Control	12.6285	160.767	26.1442	46.4949
3	D01	Vehicle Control	12.6285	128.977	21.7261	38.6377
3	E01	UK5099	12.6285	141.911	34.9693	62.1895
3	F01	UK5099	12.6285	133.808	43.7313	77.7717
3	G01	UK5099	12.6285	131.714	49.0186	87.1746
3	H01	Background	12.6285	0	0	0
4	A01	Background	18.2982	0	0	0
4	B01	Vehicle Control	18.2982	101.515	57.3338	101.962
4	C01	Vehicle Control	18.2982	115.727	42.0683	74.8142
4	D01	Vehicle Control	18.2982	77.7601	39.9395	71.0283
4	E01	UK5099	18.2982	95.1149	46.6071	82.886
4	F01	UK5099	18.2982	84.6734	59.6291	106.044
4	G01	UK5099	18.2982	93.0743	63.816	113.49
4	H01	Background	18.2982	0	0	0
5	A01	Background	23.8189	0	0	0
5	B01	Vehicle Control	23.8189	82.2742	56.7951	101.004
5	C01	Vehicle Control	23.8189	83.1789	49.0931	87.3072
5	D01	Vehicle Control	23.8189	65.1607	42.2852	75.2
5	E01	UK5099	23.8189	79.4965	47.1257	83.8083
5	F01	UK5099	23.8189	71.8708	62.439	111.041
5	G01	UK5099	23.8189	74.0032	66.8883	118.954
5	H01	Background	23.8189	0	0	0
6	A01	Background	29.3385	0	0	0
6	B01	Vehicle Control	29.3385	79.5757	61.871	110.031
6	C01	Vehicle Control	29.3385	76.5475	48.6601	86.5371
6	D01	Vehicle Control	29.3385	62.6737	46.4299	82.571
6	E01	UK5099	29.3385	73.9146	48.6462	86.5124
6	F01	UK5099	29.3385	67.71	67.4572	119.966
6	G01	UK5099	29.3385	67.1742	67.988	120.91
6	H01	Background	29.3385	0	0	0
7	A01	Background	35.0732	0	0	0
7	B01	Vehicle Control	35.0732	359.083	79.1146	140.697
7	C01	Vehicle Control	35.0732	338.859	70.4124	125.221
7	D01	Vehicle Control	35.0732	272.663	61.5023	109.376
7	E01	UK5099	35.0732	188.979	55.0117	97.8329
7	F01	UK5099	35.0732	201.382	76.5107	136.067
7	G01	UK5099	35.0732	186.536	74.7346	132.908
7	H01	Background	35.0732	0	0	0
8	A01	Background	40.6345	0	0	0
8	B01	Vehicle Control	40.6345	332.734	72.3015	128.581
8	C01	Vehicle Control	40.6345	310.26	62.8218	111.722
8	D01	Vehicle Control	40.6345	256.913	56.0811	99.7347
8	E01	UK5099	40.6345	184.294	51.1766	91.0124
8	F01	UK5099	40.6345	191.935	73.0609	129.932
8	G01	UK5099	40.6345	178.305	71.2598	126.728
8	H01	Background	40.6345	0	0	0
9	A01	Background	46.1563	0	0	0
9	B01	Vehicle Control	46.1563	344.503	69.2881	123.222
9	C01	Vehicle Control	46.1563	313.042	59.4386	105.706
9	D01	Vehicle Control	46.1563	260.869	52.9822	94.2236
9	E01	UK5099	46.1563	177.088	48.9807	87.1073
9	F01	UK5099	46.1563	187.619	69.6579	123.88
9	G01	UK5099	46.1563	173.299	69.2388	123.134
9	H01	Background	46.1563	0	0	0
10	A01	Background	51.8298	0	0	0
10	B01	Vehicle Control	51.8298	65.1523	56.3263	100.171
10	C01	Vehicle Control	51.8298	64.2354	45.7026	81.2776
10	D01	Vehicle Control	51.8298	54.3612	38.5366	68.5335
10	E01	UK5099	51.8298	46.0403	40.9619	72.8466
10	F01	UK5099	51.8298	48.1491	59.7101	106.189
10	G01	UK5099	51.8298	43.3907	66.108	117.566
10	H01	Background	51.8298	0	0	0
11	A01	Background	57.3921	0	0	0
11	B01	Vehicle Control	57.3921	60.7983	65.3401	116.201
11	C01	Vehicle Control	57.3921	60.9537	57.4289	102.132
11	D01	Vehicle Control	57.3921	50.4964	53.2639	94.7246
11	E01	UK5099	57.3921	45.1022	49.1909	87.481
11	F01	UK5099	57.3921	47.1184	69.1582	122.991
11	G01	UK5099	57.3921	42.4039	67.8843	120.725
11	H01	Background	57.3921	0	0	0
12	A01	Background	63.019	0	0	0
12	B01	Vehicle Control	63.019	59.1452	64.4175	114.56
12	C01	Vehicle Control	63.019	59.0957	56.8827	101.16
12	D01	Vehicle Control	63.019	49.5884	50.7394	90.235
12	E01	UK5099	63.019	42.5163	47.6028	84.6568
12	F01	UK5099	63.019	45.1641	67.2336	119.568
12	G01	UK5099	63.019	41.4155	67.749	120.485
12	H01	Background	63.019	0	0	0

## Sheet: L-Normalized Rate
Measurement	Well	Group	Time	OCR	ECAR	PPR
1	A01	Background	1.55339	0	0	0
1	B01	Vehicle Control	1.55339	193.461	35.1252	62.4666
1	C01	Vehicle Control	1.55339	183.218	38.6958	68.8167
1	D01	Vehicle Control	1.55339	147.718	28.4069	50.5188
1	E01	UK5099	1.55339	169.818	41.3282	73.4981
1	F01	UK5099	1.55339	152.628	48.7583	86.7117
1	G01	UK5099	1.55339	154.309	49.813	88.5874
1	H01	Background	1.55339	0	0	0
2	A01	Background	7.10735	0	0	0
2	B01	Vehicle Control	7.10735	179.162	33.0901	58.8475
2	C01	Vehicle Control	7.10735	166.811	24.7646	44.0414
2	D01	Vehicle Control	7.10735	133.722	19.1111	33.9871
2	E01	UK5099	7.10735	151.827	33.6402	59.8258
2	F01	UK5099	7.10735	138.063	41.7283	74.2097
2	G01	UK5099	7.10735	139.572	47.2229	83.9813
2	H01	Background	7.10735	0	0	0
3	A01	Background	12.6285	0	0	0
3	B01	Vehicle Control	12.6285	173.574	34.8746	62.0211
3	C01	Vehicle Control	12.6285	160.767	26.1442	46.4949
3	D01	Vehicle Control	12.6285	128.977	21.7261	38.6377
3	E01	UK5099	12.6285	141.911	34.9693	62.1895
3	F01	UK5099	12.6285	133.808	43.7313	77.7717
3	G01	UK5099	12.6285	131.714	49.0186	87.1746
3	H01	Background	12.6285	0	0	0
4	A01	Background	18.2982	0	0	0
4	B01	Vehicle Control	18.2982	101.515	57.3338	101.962
4	C01	Vehicle Control	18.2982	115.727	42.0683	74.8142
4	D01	Vehicle Control	18.2982	77.7601	39.9395	71.0283
4	E01	UK5099	18.2982	95.1149	46.6071	82.886
4	F01	UK5099	18.2982	84.6734	59.6291	106.044
4	G01	UK5099	18.2982	93.0743	63.816	113.49
4	H01	Background	18.2982	0	0	0
5	A01	Background	23.8189	0	0	0
5	B01	Vehicle Control	23.8189	82.2742	56.7951	101.004
5	C01	Vehicle Control	23.8189	83.1789	49.0931	87.3072
5	D01	Vehicle Control	23.8189	65.1607	42.2852	75.2
5	E01	UK5099	23.8189	79.4965	47.1257	83.8083
5	F01	UK5099	23.8189	71.8708	62.439	111.041
5	G01	UK5099	23.8189	74.0032	66.8883	118.954
5	H01	Background	23.8189	0	0	0
6	A01	Background	29.3385	0	0	0
6	B01	Vehicle Control	29.3385	79.5757	61.871	110.031
6	C01	Vehicle Control	29.3385	76.5475	48.6601	86.5371
6	D01	Vehicle Control	29.3385	62.6737	46.4299	82.571
6	E01	UK5099	29.3385	73.9146	48.6462	86.5124
6	F01	UK5099	29.3385	67.71	67.4572	119.966
6	G01	UK5099	29.3385	67.1742	67.988	120.91
6	H01	Background	29.3385	0	0	0
7	A01	Background	35.0732	0	0	0
7	B01	Vehicle Control	35.0732	359.083	79.1146	140.697
7	C01	Vehicle Control	35.0732	338.859	70.4124	125.221
7	D01	Vehicle Control	35.0732	272.663	61.5023	109.376
7	E01	UK5099	35.0732	188.979	55.0117	97.8329
7	F01	UK5099	35.0732	201.382	76.5107	136.067
7	G01	UK5099	35.0732	186.536	74.7346	132.908
7	H01	Background	35.0732	0	0	0
8	A01	Background	40.6345	0	0	0
8	B01	Vehicle Control	40.6345	332.734	72.3015	128.581
8	C01	Vehicle Control	40.6345	310.26	62.8218	111.722
8	D01	Vehicle Control	40.6345	256.913	56.0811	99.7347
8	E01	UK5099	40.6345	184.294	51.1766	91.0124
8	F01	UK5099	40.6345	191.935	73.0609	129.932
8	G01	UK5099	40.6345	178.305	71.2598	126.728
8	H01	Background	40.6345	0	0	0
9	A01	Background	46.1563	0	0	0
9	B01	Vehicle Control	46.1563	344.503	69.2881	123.222
9	C01	Vehicle Control	46.1563	313.042	59.4386	105.706
9	D01	Vehicle Control	46.1563	260.869	52.9822	94.2236
9	E01	UK5099	46.1563	177.088	48.9807	87.1073
9	F01	UK5099	46.1563	187.619	69.6579	123.88
9	G01	UK5099	46.1563	173.299	69.2388	123.134
9	H01	Background	46.1563	0	0	0
10	A01	Background	51.8298	0	0	0
10	B01	Vehicle Control	51.8298	65.1523	56.3263	100.171
10	C01	Vehicle Control	51.8298	64.2354	45.7026	81.2776
10	D01	Vehicle Control	51.8298	54.3612	38.5366	68.5335
10	E01	UK5099	51.8298	46.0403	40.9619	72.8466
10	F01	UK5099	51.8298	48.1491	59.7101	106.189
10	G01	UK5099	51.8298	43.3907	66.108	117.566
10	H01	Background	51.8298	0	0	0
11	A01	Background	57.3921	0	0	0
11	B01	Vehicle Control	57.3921	60.7983	65.3401	116.201
11	C01	Vehicle Control	57.3921	60.9537	57.4289	102.132
11	D01	Vehicle Control	57.3921	50.4964	53.2639	94.7246
11	E01	UK5099	57.3921	45.1022	49.1909	87.481
11	F01	UK5099	57.3921	47.1184	69.1582	122.991
11	G01	UK5099	57.3921	42.4039	67.8843	120.725
11	H01	Background	57.3921	0	0	0
12	A01	Background	63.019	0	0	0
12	B01	Vehicle Control	63.019	59.1452	64.4175	114.56
12	C01	Vehicle Control	63.019	59.0957	56.8827	101.16
12	D01	Vehicle Control	63.019	49.5884	50.7394	90.235
12	E01	UK5099	63.019	42.5163	47.6028	84.6568
12	F01	UK5099	63.019	45.1641	67.2336	119.568
12	G01	UK5099	63.019	41.4155	67.749	120.485
12	H01	Background	63.019	0	0	0

## Sheet: L-Rate
Measurement	Well	Group	Time	OCR	ECAR	PPR
1	A01	Background	1.55339	0	0	0
1	B01	Vehicle Control	1.55339	193.461	35.1252	62.4666
1	C01	Vehicle Control	1.55339	183.218	38.6958	68.8167
1	D01	Vehicle Control	1.55339	147.718	28.4069	50.5188
1	E01	UK5099	1.55339	169.818	41.3282	73.4981
1	F01	UK5099	1.55339	152.628	48.7583	86.7117
1	G01	UK5099	1.55339	154.309	49.813	88.5874
1	H01	Background	1.55339	0	0	0
2	A01	Background	7.10735	0	0	0
2	B01	Vehicle Control	7.10735	179.162	33.0901	58.8475
2	C01	Vehicle Control	7.10735	166.811	24.7646	44.0414
2	D01	Vehicle Control	7.10735	133.722	19.1111	33.9871
2	E01	UK5099	7.10735	151.827	33.6402	59.8258
2	F01	UK5099	7.10735	138.063	41.7283	74.2097
2	G01	UK5099	7.10735	139.572	47.2229	83.9813
2	H01	Background	7.10735	0	0	0
3	A01	Background	12.6285	0	0	0
3	B01	Vehicle Control	12.6285	173.574	34.8746	62.0211
3	C01	Vehicle Control	12.6285	160.767	26.1442	46.4949
3	D01	Vehicle Control	12.6285	128.977	21.7261	38.6377
3	E01	UK5099	12.6285	141.911	34.9693	62.1895
3	F01	UK5099	12.6285	133.808	43.7313	77.7717
3	G01	UK5099	12.6285	131.714	49.0186	87.1746
3	H01	Background	12.6285	0	0	0
4	A01	Background	18.2982	0	0	0
4	B01	Vehicle Control	18.2982	101.515	57.3338	101.962
4	C01	Vehicle Control	18.2982	115.727	42.0683	74.8142
4	D01	Vehicle Control	18.2982	77.7601	39.9395	71.0283
4	E01	UK5099	18.2982	95.1149	46.6071	82.886
4	F01	UK5099	18.2982	84.6734	59.6291	106.044
4	G01	UK5099	18.2982	93.0743	63.816	113.49
4	H01	Background	18.2982	0	0	0
5	A01	Background	23.8189	0	0	0
5	B01	Vehicle Control	23.8189	82.2742	56.7951	101.004
5	C01	Vehicle Control	23.8189	83.1789	49.0931	87.3072
5	D01	Vehicle Control	23.8189	65.1607	42.2852	75.2
5	E01	UK5099	23.8189	79.4965	47.1257	83.8083
5	F01	UK5099	23.8189	71.8708	62.439	111.041
5	G01	UK5099	23.8189	74.0032	66.8883	118.954
5	H01	Background	23.8189	0	0	0
6	A01	Background	29.3385	0	0	0
6	B01	Vehicle Control	29.3385	79.5757	61.871	110.031
6	C01	Vehicle Control	29.3385	76.5475	48.6601	86.5371
6	D01	Vehicle Control	29.3385	62.6737	46.4299	82.571
6	E01	UK5099	29.3385	73.9146	48.6462	86.5124
6	F01	UK5099	29.3385	67.71	67.4572	119.966
6	G01	UK5099	29.3385	67.1742	67.988	120.91
6	H01	Background	29.3385	0	0	0
7	A01	Background	35.0732	0	0	0
7	B01	Vehicle Control	35.0732	359.083	79.1146	140.697
7	C01	Vehicle Control	35.0732	338.859	70.4124	125.221
7	D01	Vehicle Control	35.0732	272.663	61.5023	109.376
7	E01	UK5099	35.0732	188.979	55.0117	97.8329
7	F01	UK5099	35.0732	201.382	76.5107	136.067
7	G01	UK5099	35.0732	186.536	74.7346	132.908
7	H01	Background	35.0732	0	0	0
8	A01	Background	40.6345	0	0	0
8	B01	Vehicle Control	40.6345	332.734	72.3015	128.581
8	C01	Vehicle Control	40.6345	310.26	62.8218	111.722
8	D01	Vehicle Control	40.6345	256.913	56.0811	99.7347
8	E01	UK5099	40.6345	184.294	51.1766	91.0124
8	F01	UK5099	40.6345	191.935	73.0609	129.932
8	G01	UK5099	40.6345	178.305	71.2598	126.728
8	H01	Background	40.6345	0	0	0
9	A01	Background	46.1563	0	0	0
9	B01	Vehicle Control	46.1563	344.503	69.2881	123.222
9	C01	Vehicle Control	46.1563	313.042	59.4386	105.706
9	D01	Vehicle Control	46.1563	260.869	52.9822	94.2236
9	E01	UK5099	46.1563	177.088	48.9807	87.1073
9	F01	UK5099	46.1563	187.619	69.6579	123.88
9	G01	UK5099	46.1563	173.299	69.2388	123.134
9	H01	Background	46.1563	0	0	0
10	A01	Background	51.8298	0	0	0
10	B01	Vehicle Control	51.8298	65.1523	56.3263	100.171
10	C01	Vehicle Control	51.8298	64.2354	45.7026	81.2776
10	D01	Vehicle Control	51.8298	54.3612	38.5366	68.5335
10	E01	UK5099	51.8298	46.0403	40.9619	72.8466
10	F01	UK5099	51.8298	48.1491	59.7101	106.189
10	G01	UK5099	51.8298	43.3907	66.108	117.566
10	H01	Background	51.8298	0	0	0
11	A01	Background	57.3921	0	0	0
11	B01	Vehicle Control	57.3921	60.7983	65.3401	116.201
11	C01	Vehicle Control	57.3921	60.9537	57.4289	102.132
11	D01	Vehicle Control	57.3921	50.4964	53.2639	94.7246
11	E01	UK5099	57.3921	45.1022	49.1909	87.481
11	F01	UK5099	57.3921	47.1184	69.1582	122.991
11	G01	UK5099	57.3921	42.4039	67.8843	120.725
11	H01	Background	57.3921	0	0	0
12	A01	Background	63.019	0	0	0
12	B01	Vehicle Control	63.019	59.1452	64.4175	114.56
12	C01	Vehicle Control	63.019	59.0957	56.8827	101.16
12	D01	Vehicle Control	63.019	49.5884	50.7394	90.235
12	E01	UK5099	63.019	42.5163	47.6028	84.6568
12	F01	UK5099	63.019	45.1641	67.2336	119.568
12	G01	UK5099	63.019	41.4155	67.749	120.485
12	H01	Background	63.019	0	0	0

## Sheet: Rate (Copy)
Measurement	Well	Group	Time	OCR	ECAR	PPR
1	A01	CONTROL-1	1.38152	186.904	89.2878	0
1	A02	CONTROL-1	1.38152	212.822	80.4195	0
1	A03	P2-1	1.38152	139.411	77.5129	0
1	A04	P2-1	1.38152	160.878	73.6768	0
1	A05	AP-1	1.38152	63.8765	50.292	0
1	A06	AP-1	1.38152	52.8613	52.6233	0
1	B01	AP-1	1.38152	53.6655	49.0013	0
1	B02	AP-1	1.38152	71.472	56.8317	0
1	B03	A7-1	1.38152	137.842	78.4671	0
1	B04	A7-1	1.38152	176.415	84.1352	0
1	B05	CONTROL-1	1.38152	222.925	83.9837	0
1	B06	CONTROL-1	1.38152	165.857	83.5126	0
1	C01	P2-1	1.38152	125.238	65.3651	0
1	C02	P2-1	1.38152	146.972	69.0474	0
1	C03	CONTROL-1	1.38152	206.367	80.2779	0
1	C04	CONTROL-1	1.38152	249.832	79.2788	0
1	C05	A7-1	1.38152	87.3517	79.655	0
1	C06	A7-1	1.38152	150.457	89.3448	0
1	D01	A7-1	1.38152	100.775	72.8623	0
1	D02	A7-1	1.38152	136.343	79.014	0
1	D03	AP-1	1.38152	48.8665	44.9749	0
1	D04	AP-1	1.38152	51.5149	52.1432	0
1	D05	P2-1	1.38152	129.233	65.8052	0
1	D06	P2-1	1.38152	147.952	73.3786	0
2	A01	CONTROL-1	9.8881	181.496	88.691	0
2	A02	CONTROL-1	9.8881	217.196	80.5517	0
2	A03	P2-1	9.8881	140.096	76.1131	0
2	A04	P2-1	9.8881	158.995	70.767	0
2	A05	AP-1	9.8881	64.462	46.8498	0
2	A06	AP-1	9.8881	54.1455	50.075	0
2	B01	AP-1	9.8881	55.6675	45.8208	0
2	B02	AP-1	9.8881	71.303	58.434	0
2	B03	A7-1	9.8881	132.426	76.2049	0
2	B04	A7-1	9.8881	174.362	87.82	0
2	B05	CONTROL-1	9.8881	220.205	78.4964	0
2	B06	CONTROL-1	9.8881	175.124	84.8726	0
2	C01	P2-1	9.8881	127.3	67.059	0
2	C02	P2-1	9.8881	196.439	75.2891	0
2	C03	CONTROL-1	9.8881	212.076	75.7346	0
2	C04	CONTROL-1	9.8881	257.766	80.6079	0
2	C05	A7-1	9.8881	93.7977	78.0919	0
2	C06	A7-1	9.8881	155.489	89.4822	0
2	D01	A7-1	9.8881	105.419	73.1757	0
2	D02	A7-1	9.8881	137.986	79.3563	0
2	D03	AP-1	9.8881	53.2598	44.5974	0
2	D04	AP-1	9.8881	54.1786	50.1098	0
2	D05	P2-1	9.8881	130.738	66.0354	0
2	D06	P2-1	9.8881	151.529	74.4148	0
3	A01	CONTROL-1	18.4002	215.14	77.5353	0
3	A02	CONTROL-1	18.4002	218.844	78.4362	0
3	A03	P2-1	18.4002	141.659	76.4572	0
3	A04	P2-1	18.4002	158.713	72.3689	0
3	A05	AP-1	18.4002	65.8349	46.6691	0
3	A06	AP-1	18.4002	54.0745	48.9334	0
3	B01	AP-1	18.4002	57.6297	44.3615	0
3	B02	AP-1	18.4002	73.2731	59.1837	0
3	B03	A7-1	18.4002	136.53	79.2475	0
3	B04	A7-1	18.4002	176.367	94.37	0
3	B05	CONTROL-1	18.4002	224.247	79.3955	0
3	B06	CONTROL-1	18.4002	173.664	69.5269	0
3	C01	P2-1	18.4002	130.069	63.048	0
3	C02	P2-1	18.4002	181.628	70.1661	0
3	C03	CONTROL-1	18.4002	215.621	80.9822	0
3	C04	CONTROL-1	18.4002	260.288	80.106	0
3	C05	A7-1	18.4002	95.6746	77.1426	0
3	C06	A7-1	18.4002	158.07	88.4053	0
3	D01	A7-1	18.4002	106.002	73.0434	0
3	D02	A7-1	18.4002	138.16	78.0392	0
3	D03	AP-1	18.4002	52.1693	43.1103	0
3	D04	AP-1	18.4002	54.4496	49.7387	0
3	D05	P2-1	18.4002	132.264	64.6428	0
3	D06	P2-1	18.4002	151.244	74.1276	0
4	A01	CONTROL-1	27.0259	69.7884	80.4976	0
4	A02	CONTROL-1	27.0259	73.0984	80.9437	0
4	A03	P2-1	27.0259	41.0417	113.566	0
4	A04	P2-1	27.0259	53.8863	108.866	0
4	A05	AP-1	27.0259	26.4597	61.3696	0
4	A06	AP-1	27.0259	15.1165	66.7511	0
4	B01	AP-1	27.0259	27.665	57.1575	0
4	B02	AP-1	27.0259	32.1319	75.5548	0
4	B03	A7-1	27.0259	55.4986	90.5714	0
4	B04	A7-1	27.0259	68.2923	109.177	0
4	B05	CONTROL-1	27.0259	79.4297	77.5462	0
4	B06	CONTROL-1	27.0259	77.2708	78.6562	0
4	C01	P2-1	27.0259	46.0147	95.3794	0
4	C02	P2-1	27.0259	83.8777	107.509	0
4	C03	CONTROL-1	27.0259	80.4998	77.3676	0
4	C04	CONTROL-1	27.0259	91.3638	80.2172	0
4	C05	A7-1	27.0259	15.523	91.0601	0
4	C06	A7-1	27.0259	53.7657	108.396	0
4	D01	A7-1	27.0259	42.0073	87.0171	0
4	D02	A7-1	27.0259	53.1501	96.1125	0
4	D03	AP-1	27.0259	23.4462	56.4497	0
4	D04	AP-1	27.0259	27.8085	67.1756	0
4	D05	P2-1	27.0259	43.5912	98.0176	0
4	D06	P2-1	27.0259	51.2066	112.174	0
5	A01	CONTROL-1	35.536	77.8497	77.2084	0
5	A02	CONTROL-1	35.536	80.7026	72.6464	0
5	A03	P2-1	35.536	48.3345	117.235	0
5	A04	P2-1	35.536	60.5092	113.254	0
5	A05	AP-1	35.536	32.758	63.8657	0
5	A06	AP-1	35.536	19.0174	66.6641	0
5	B01	AP-1	35.536	31.4636	57.1535	0
5	B02	AP-1	35.536	35.2122	77.2024	0
5	B03	A7-1	35.536	60.1281	92.1196	0
5	B04	A7-1	35.536	78.8742	108.51	0
5	B05	CONTROL-1	35.536	86.7108	76.3326	0
5	B06	CONTROL-1	35.536	77.0786	79.4435	0
5	C01	P2-1	35.536	46.7309	92.6105	0
5	C02	P2-1	35.536	113.626	105.149	0
5	C03	CONTROL-1	35.536	83.8091	74.4354	0
5	C04	CONTROL-1	35.536	96.2726	76.7727	0
5	C05	A7-1	35.536	21.8729	89.0853	0
5	C06	A7-1	35.536	59.9416	105.876	0
5	D01	A7-1	35.536	45.4502	87.1066	0
5	D02	A7-1	35.536	60.0663	93.3289	0
5	D03	AP-1	35.536	25.2115	56.5475	0
5	D04	AP-1	35.536	21.0187	67.0785	0
5	D05	P2-1	35.536	47.221	101.278	0
5	D06	P2-1	35.536	50.0376	114.695	0
6	A01	CONTROL-1	44.0424	75.2234	79.9262	0
6	A02	CONTROL-1	44.0424	82.4803	75.9176	0
6	A03	P2-1	44.0424	48.6855	115.588	0
6	A04	P2-1	44.0424	61.7463	111.448	0
6	A05	AP-1	44.0424	29.7684	62.5663	0
6	A06	AP-1	44.0424	18.725	65.6248	0
6	B01	AP-1	44.0424	32.1784	56.0884	0
6	B02	AP-1	44.0424	35.3108	77.3669	0
6	B03	A7-1	44.0424	60.7038	92.8374	0
6	B04	A7-1	44.0424	84.2241	111.672	0
6	B05	CONTROL-1	44.0424	86.1609	82.2542	0
6	B06	CONTROL-1	44.0424	79.4126	78.1077	0
6	C01	P2-1	44.0424	50.0419	95.4681	0
6	C02	P2-1	44.0424	114.693	104.885	0
6	C03	CONTROL-1	44.0424	83.4949	74.9057	0
6	C04	CONTROL-1	44.0424	97.6632	84.1032	0
6	C05	A7-1	44.0424	28.1516	90.8156	0
6	C06	A7-1	44.0424	66.2238	108.044	0
6	D01	A7-1	44.0424	51.6118	87.9747	0
6	D02	A7-1	44.0424	65.627	95.5432	0
6	D03	AP-1	44.0424	24.866	57.1083	0
6	D04	AP-1	44.0424	27.4181	66.1588	0
6	D05	P2-1	44.0424	50.0768	100.389	0
6	D06	P2-1	44.0424	55.474	112.615	0
7	A01	CONTROL-1	52.6567	269.826	81.3814	0
7	A02	CONTROL-1	52.6567	264.874	81.8515	0
7	A03	P2-1	52.6567	197.029	108.365	0
7	A04	P2-1	52.6567	217.532	101.112	0
7	A05	AP-1	52.6567	103.716	56.9536	0
7	A06	AP-1	52.6567	83.0053	60.4676	0
7	B01	AP-1	52.6567	81.0981	52.9123	0
7	B02	AP-1	52.6567	112.079	70.5611	0
7	B03	A7-1	52.6567	185.69	80.6805	0
7	B04	A7-1	52.6567	266.768	106.104	0
7	B05	CONTROL-1	52.6567	266.86	83.7439	0
7	B06	CONTROL-1	52.6567	191.38	87.1147	0
7	C01	P2-1	52.6567	179.026	88.285	0
7	C02	P2-1	52.6567	258.017	105.17	0
7	C03	CONTROL-1	52.6567	243.906	86.909	0
7	C04	CONTROL-1	52.6567	311.958	92.5455	0
7	C05	A7-1	52.6567	150.639	81.0016	0
7	C06	A7-1	52.6567	241.17	96.7514	0
7	D01	A7-1	52.6567	143.634	82.8079	0
7	D02	A7-1	52.6567	208.61	89.1725	0
7	D03	AP-1	52.6567	71.5889	53.1666	0
7	D04	AP-1	52.6567	82.9172	61.628	0
7	D05	P2-1	52.6567	200.376	93.687	0
7	D06	P2-1	52.6567	223.216	103.089	0
8	A01	CONTROL-1	61.1667	264.859	85.756	0
8	A02	CONTROL-1	61.1667	256.307	82.4234	0
8	A03	P2-1	61.1667	208.394	105.005	0
8	A04	P2-1	61.1667	216.329	96.2634	0
8	A05	AP-1	61.1667	102.583	56.4242	0
8	A06	AP-1	61.1667	83.016	60.0874	0
8	B01	AP-1	61.1667	85.6378	52.0549	0
8	B02	AP-1	61.1667	117.298	70.2185	0
8	B03	A7-1	61.1667	178.376	79.4511	0
8	B04	A7-1	61.1667	259.071	103.903	0
8	B05	CONTROL-1	61.1667	255.294	85.465	0
8	B06	CONTROL-1	61.1667	189.835	79.2079	0
8	C01	P2-1	61.1667	180.042	80.6357	0
8	C02	P2-1	61.1667	259.578	96.5304	0
8	C03	CONTROL-1	61.1667	230.921	82.7085	0
8	C04	CONTROL-1	61.1667	299.985	92.6985	0
8	C05	A7-1	61.1667	148.688	80.8016	0
8	C06	A7-1	61.1667	233.266	96.9395	0
8	D01	A7-1	61.1667	146.186	82.0056	0
8	D02	A7-1	61.1667	200.765	87.7653	0
8	D03	AP-1	61.1667	73.1098	52.278	0
8	D04	AP-1	61.1667	86.6794	61.2829	0
8	D05	P2-1	61.1667	197.409	89.7079	0
8	D06	P2-1	61.1667	229.531	101.867	0
9	A01	CONTROL-1	69.6765	259.899	86.5948	0
9	A02	CONTROL-1	69.6765	245.867	82.4445	0
9	A03	P2-1	69.6765	199.296	101.848	0
9	A04	P2-1	69.6765	210.028	94.2286	0
9	A05	AP-1	69.6765	100.56	55.7963	0
9	A06	AP-1	69.6765	84.2094	59.025	0
9	B01	AP-1	69.6765	85.0375	52.0483	0
9	B02	AP-1	69.6765	117.372	70.0014	0
9	B03	A7-1	69.6765	173.598	83.2967	0
9	B04	A7-1	69.6765	253.07	107.285	0
9	B05	CONTROL-1	69.6765	249.468	87.0922	0
9	B06	CONTROL-1	69.6765	185.256	97.0792	0
9	C01	P2-1	69.6765	176.815	80.5565	0
9	C02	P2-1	69.6765	255.21	97.7532	0
9	C03	CONTROL-1	69.6765	225.847	86.948	0
9	C04	CONTROL-1	69.6765	292.571	95.8037	0
9	C05	A7-1	69.6765	148.365	84.484	0
9	C06	A7-1	69.6765	231.338	101.137	0
9	D01	A7-1	69.6765	145.213	80.9191	0
9	D02	A7-1	69.6765	192.477	87.8636	0
9	D03	AP-1	69.6765	75.5062	50.9162	0
9	D04	AP-1	69.6765	88.0205	59.7647	0
9	D05	P2-1	69.6765	190.453	87.5759	0
9	D06	P2-1	69.6765	225.363	99.2261	0
10	A01	CONTROL-1	78.2957	40.8668	92.8571	0
10	A02	CONTROL-1	78.2957	46.5321	88.8954	0
10	A03	P2-1	78.2957	25.8321	105.354	0
10	A04	P2-1	78.2957	33.7022	97.9603	0
10	A05	AP-1	78.2957	22.0022	56.405	0
10	A06	AP-1	78.2957	8.5135	59.9605	0
10	B01	AP-1	78.2957	27.7529	52.7734	0
10	B02	AP-1	78.2957	29.647	72.7067	0
10	B03	A7-1	78.2957	31.5709	90.1524	0
10	B04	A7-1	78.2957	43.9025	114.418	0
10	B05	CONTROL-1	78.2957	48.6588	94.6983	0
10	B06	CONTROL-1	78.2957	55.8339	103.406	0
10	C01	P2-1	78.2957	36.3795	89.9156	0
10	C02	P2-1	78.2957	92.2056	109.717	0
10	C03	CONTROL-1	78.2957	48.3805	96.1059	0
10	C04	CONTROL-1	78.2957	53.9804	107.479	0
10	C05	A7-1	78.2957	0.0315466	88.5231	0
10	C06	A7-1	78.2957	31.2388	108.082	0
10	D01	A7-1	78.2957	26.7142	84.8433	0
10	D02	A7-1	78.2957	36.0499	95.1341	0
10	D03	AP-1	78.2957	19.1008	53.6604	0
10	D04	AP-1	78.2957	19.2143	61.9204	0
10	D05	P2-1	78.2957	28.9922	92.4816	0
10	D06	P2-1	78.2957	30.2207	103.674	0
11	A01	CONTROL-1	86.7989	40.2982	92.7842	0
11	A02	CONTROL-1	86.7989	47.0122	87.2404	0
11	A03	P2-1	86.7989	25.7151	102.935	0
11	A04	P2-1	86.7989	35.8707	96.6627	0
11	A05	AP-1	86.7989	23.3338	56.1027	0
11	A06	AP-1	86.7989	10.2653	58.9261	0
11	B01	AP-1	86.7989	29.2949	52.3625	0
11	B02	AP-1	86.7989	30.2775	70.4483	0
11	B03	A7-1	86.7989	30.6294	91.8024	0
11	B04	A7-1	86.7989	46.2005	112.568	0
11	B05	CONTROL-1	86.7989	51.9666	94.4057	0
11	B06	CONTROL-1	86.7989	55.6778	106.48	0
11	C01	P2-1	86.7989	34.6605	84.3756	0
11	C02	P2-1	86.7989	96.1996	107.476	0
11	C03	CONTROL-1	86.7989	51.1163	92.3659	0
11	C04	CONTROL-1	86.7989	58.4807	107.776	0
11	C05	A7-1	86.7989	3.42857	90.3993	0
11	C06	A7-1	86.7989	36.7566	111.529	0
11	D01	A7-1	86.7989	28.4894	88.5376	0
11	D02	A7-1	86.7989	37.3713	96.2441	0
11	D03	AP-1	86.7989	20.4978	52.4263	0
11	D04	AP-1	86.7989	19.7513	61.1528	0
11	D05	P2-1	86.7989	31.2825	93.7069	0
11	D06	P2-1	86.7989	32.8023	104.949	0
12	A01	CONTROL-1	95.3062	38.8985	92.9043	0
12	A02	CONTROL-1	95.3062	45.7338	88.4319	0
12	A03	P2-1	95.3062	25.8335	102.724	0
12	A04	P2-1	95.3062	36.4368	97.5671	0
12	A05	AP-1	95.3062	23.4519	55.1784	0
12	A06	AP-1	95.3062	9.75763	58.566	0
12	B01	AP-1	95.3062	28.4452	51.9589	0
12	B02	AP-1	95.3062	28.0025	70.4472	0
12	B03	A7-1	95.3062	27.2203	93.1591	0
12	B04	A7-1	95.3062	46.7613	118.405	0
12	B05	CONTROL-1	95.3062	49.25	97.2243	0
12	B06	CONTROL-1	95.3062	56.0275	106.316	0
12	C01	P2-1	95.3062	34.9358	80.1772	0
12	C02	P2-1	95.3062	94.9376	109.654	0
12	C03	CONTROL-1	95.3062	48.4129	97.1383	0
12	C04	CONTROL-1	95.3062	55.4401	108.133	0
12	C05	A7-1	95.3062	1.84034	91.8877	0
12	C06	A7-1	95.3062	34.8146	111.079	0
12	D01	A7-1	95.3062	27.9914	88.7187	0
12	D02	A7-1	95.3062	37.3181	97.5799	0
12	D03	AP-1	95.3062	20.5492	52.2166	0
12	D04	AP-1	95.3062	19.2596	60.5345	0
12	D05	P2-1	95.3062	30.934	92.4875	0
12	D06	P2-1	95.3062	33.2693	104.266	0

## Sheet: Summary Printout
	Agilent Seahorse XF Cell Mito Stress Test
	Single-File Summary Report
	Assay Name:	Xia Lab OCR Plate-1 08062019	Last Run:	8/6/2019 4:56 PM
	Project Name:	Xia Lab OCR 08062019
	Principal Investigator:	Dr. Bing Xia
													File Name:
													For MST Report Generator.xlsx
													Report Generator Version: 3.0.5
		Xia Lab OCR Plate-1 08062019		8/6/2019 4:56 PM
		Xia Lab OCR 08062019		For MST Report Generator.xlsx
		Dr. Bing Xia
				5/12/2014 5:37:14 PM
																										Time (min)	CONTROL-1	A7-1	P2-1	AP-1		Time (min)	CONTROL-1	A7-1	P2-1	AP-1		Time (min)	CONTROL-1	A7-1	P2-1	AP-1		Time (min)	CONTROL-1	A7-1	P2-1	AP-1
																										1.38152	207.451	131.531	141.614	57.0428		1.38152	29.0445	32.6604	13.1628	8.73156		1.38152	11.8574	13.3335	5.37371	3.56465		1.38152	82.7934	80.5797	70.7977	50.9777
																										9.8881	210.644	133.247	150.85	58.8361		9.8881	29.8938	30.1296	25.3767	7.37436		9.8881	12.2041	12.3003	10.36	3.01057		9.8881	81.4924	80.6885	71.6131	49.3145
																										18.4002	217.967	135.134	149.263	59.5719		18.4002	27.5955	30.4731	19.266	8.27016		18.4002	11.2658	12.4406	7.86529	3.37628		18.4002	77.6637	81.708	70.1351	48.6661
																										27.0259	78.5751	48.0395	53.2697	25.438		27.0259	7.44161	17.9913	15.731	5.77807		27.0259	3.03802	7.34492	6.42215	2.35889		27.0259	79.2047	97.0558	105.919	64.0764
																										35.536	83.7373	54.3889	61.0765	27.4469		35.536	7.13009	19.1454	26.2441	6.66359		35.536	2.91085	7.81606	10.7141	2.7204		35.536	76.1398	96.0044	107.37	64.7519
																										44.0424	84.0726	59.4237	63.4528	28.0444		44.0424	7.64145	18.6568	25.5693	5.83452		44.0424	3.11961	7.61662	10.4386	2.38193		44.0424	79.2024	97.8146	106.732	64.1522
																										52.6567	258.134	199.418	212.533	89.0673		52.6567	39.5317	49.0783	27.272	15.4122		52.6567	16.1388	20.0361	11.1338	6.292		52.6567	85.591	89.4197	99.9513	59.2815
																										61.1667	249.533	194.392	215.214	91.3873		61.1667	36.7957	45.6167	27.477	15.8496		61.1667	15.0218	18.6229	11.2175	6.47059		61.1667	84.7099	88.4776	95.0016	58.7243
																										69.6765	243.151	190.677	209.527	91.7844		69.6765	35.8365	44.0418	27.8444	14.9252		69.6765	14.6302	17.98	11.3674	6.09319		69.6765	89.3271	90.831	93.5315	57.9253
																										78.2957	49.0421	28.2513	41.222	21.0385		78.2957	5.37095	14.9963	25.2459	7.5376		78.2957	2.19268	6.1222	10.3066	3.07721		78.2957	97.2402	96.8589	99.8504	59.5711
																										86.7989	50.7586	30.4793	42.7551	22.2368		86.7989	6.46332	14.6273	26.4207	7.32383		86.7989	2.63864	5.97155	10.7862	2.98994		86.7989	96.842	98.5134	98.3509	58.5698
																										95.3062	48.9605	29.3243	42.7245	21.5777		95.3062	6.38698	15.2294	25.8462	6.90071		95.3062	2.60747	6.21736	10.5517	2.8172		95.3062	98.358	100.138	97.8126	58.1503
	TRUE
	FALSE
	FALSE
	FALSE
	FALSE
	TRUE
	0
																										1
																										2
																										3
																										4
																										5
																										6
																										7
																										8
																										9
																										10
																										11
																										12
																										CONTROL-1						A7-1						P2-1						AP-1
																										Measurement	OCR	Standard Error	ECAR	Standard Error		Measurement	OCR	Standard Error	ECAR	Standard Error		Measurement	OCR	Standard Error	ECAR	Standard Error		Measurement	OCR	Standard Error	ECAR	Standard Error
																										1	207.451	11.8574	82.7934	1.51025		1	131.531	13.3335	80.5797	2.28616		1	141.614	5.37371	70.7977	1.97944		1	57.0428	3.56465	50.9777	1.62015
																										2	210.644	12.2041	81.4924	1.88893		2	133.247	12.3003	80.6885	2.66613		2	150.85	10.36	71.6131	1.7718		2	58.8361	3.01057	49.3145	2.04049
																										3	217.967	11.2658	77.6637	1.70096		3	135.134	12.4406	81.708	3.26911		3	149.263	7.86529	70.1351	2.1702		3	59.5719	3.37628	48.6661	2.34681
																										4	78.5751	3.03802	79.2047	0.636326		4	48.0395	7.34492	97.0558	3.89529		4	53.2697	6.42215	105.919	3.06778		4	25.438	2.35889	64.0764	2.95454
																										5	83.7373	2.91085	76.1398	0.959216		5	54.3889	7.81606	96.0044	3.66579		5	61.0765	10.7141	107.37	3.85342		5	27.4469	2.7204	64.7519	3.10869
																										6	84.0726	3.11961	79.2024	1.46408		6	59.4237	7.61662	97.8146	3.96831		6	63.4528	10.4386	106.732	3.19268		6	28.0444	2.38193	64.1522	3.15161
																										7	258.134	16.1388	85.591	1.70822		7	199.418	20.0361	89.4197	4.1759		7	212.533	11.1338	99.9513	3.07982		7	89.0673	6.292	59.2815	2.6927
																										8	249.533	15.0218	84.7099	1.87072		8	194.392	18.6229	88.4776	4.05103		8	215.214	11.2175	95.0016	3.58486		8	91.3873	6.47059	58.7243	2.77998
																										9	243.151	14.6302	89.3271	2.36313		9	190.677	17.98	90.831	4.40099		9	209.527	11.3674	93.5315	3.28495		9	91.7844	6.09319	57.9253	2.82031
																										10	49.0421	2.19268	97.2402	2.82513		10	28.2513	6.1222	96.8589	4.81701		10	41.222	10.3066	99.8504	3.15611		10	21.0385	3.07721	59.5711	2.99658
																										11	50.7586	2.63864	96.842	3.40134		11	30.4793	5.97155	98.5134	4.40637		11	42.7551	10.7862	98.3509	3.5002		11	22.2368	2.98994	58.5698	2.77042
																										12	48.9605	2.60747	98.358	3.10873		12	29.3243	6.21736	100.138	4.85494		12	42.7245	10.5517	97.8126	4.26385		12	21.5777	2.8172	58.1503	2.82516
															B0000318919B**+416-6+796-3300F+237-2***000A+206-4**+000+0125&	B0000318919B**+416-6+796-3300F+237-2***000A+206-4**+000+0125&
															R0468116918V	R0468116918V
															Xia Lab OCR 08062019	Xia Lab OCR 08062019
	Group Name	Assay Wells	Non-Mitochondrial Oxygen Consumption	Basal Respiration	Maximal Respiration	Proton Leak	ATP Production	Spare Respiratory Capacity	Spare Respiratory Capacity as a %	Coupling Efficiency	Acute Response							FileName	Last Run	Project Name	Plate Barcode	Cartridge Barcode
	CONTROL-1	A01	38.8985	176.241	230.928	30.8899	145.351	54.6865	1.31029	0.824729								Xia Lab OCR Plate-1 08062019.xlsx	8/6/2019 4:56 PM	Xia Lab OCR 08062019	R0468116918V	B0000318919B**+416-6+796-3300F+237-2***000A+206-4**+000+0125&
		A02	45.7338	173.11	219.14	27.3646	145.746	46.0301	1.2659	0.841924
		B05	49.25	174.997	217.61	30.1797	144.817	42.613	1.24351	0.827541
		B06	56.0275	117.636	135.352	21.2433	96.3928	17.7164	1.1506	0.819415
		C03	48.4129	167.209	195.493	32.0869	135.122	28.2845	1.16916	0.808102
		C04	55.4401	204.848	256.518	35.9237	168.924	51.6697	1.25223	0.824632
	Group Name	Assay Wells	Non-Mitochondrial Oxygen Consumption	Basal Respiration	Maximal Respiration	Proton Leak	ATP Production	Spare Respiratory Capacity	Spare Respiratory Capacity as a %	Coupling Efficiency	Acute Response
	A7-1	B03	31.5709	104.96	154.119	23.9277	81.0318	49.1591	1.46836	0.772029
		B04	43.9025	132.465	222.865	24.3899	108.075	90.4001	1.68245	0.815877
		C05	0.0315466	95.643	150.608	15.4914	80.1516	54.9645	1.57468	0.838029
		C06	31.2388	126.831	209.931	22.5268	104.304	83.1001	1.6552	0.822387
		D01	26.7142	79.2881	116.919	15.2931	63.995	37.6314	1.47462	0.80712
		D02	36.0499	102.11	172.56	17.1002	85.0096	70.4501	1.68994	0.832531
	Group Name	Assay Wells	Non-Mitochondrial Oxygen Consumption	Basal Respiration	Maximal Respiration	Proton Leak	ATP Production	Spare Respiratory Capacity	Spare Respiratory Capacity as a %	Coupling Efficiency	Acute Response
	P2-1	A03	25.8321	115.827	182.562	15.2096	100.617	66.7354	1.57617	0.868687
		A04	33.7022	125.01	182.627	20.1841	104.826	57.6165	1.46089	0.83854
		C01	36.3795	93.6892	143.663	9.63521	84.054	49.9735	1.5334	0.897158
		C02	92.2056	89.422	167.372	-8.32788	97.7498	77.95	1.87171	1.09313
		D05	28.9922	103.272	168.417	14.599	88.6731	65.1445	1.6308	0.858635
		D06	30.2207	121.023	199.31	20.9859	100.037	78.2873	1.64688	0.826596
	Group Name	Assay Wells	Non-Mitochondrial Oxygen Consumption	Basal Respiration	Maximal Respiration	Proton Leak	ATP Production	Spare Respiratory Capacity	Spare Respiratory Capacity as a %	Coupling Efficiency	Acute Response
	AP-1	A05	22.0022	43.8327	78.558	4.45747	39.3752	34.7253	1.79222	0.898307
		A06	8.5135	45.561	75.6959	6.60303	38.958	30.1349	1.66142	0.855073
		B01	27.7529	29.8767	57.2845	-0.0879733	29.9647	27.4078	1.91736	1.00294
		B02	29.647	43.6261	87.7254	2.48488	41.1412	44.0994	2.01085	0.943041
		D03	19.1008	33.0684	56.4054	4.34536	28.723	23.337	1.70572	0.868595
		D04	19.2143	35.2353	68.8062	8.59415	26.6411	33.5709	1.95276	0.756092
[truncated: 10 more columns]

## Sheet: Bar Charts
	Seahorse XF Cell Mito Stress Test Bar Charts

## Sheet: Normalize
	1	2	3	4	5	6
A	1	1	1	1	1	1
B	1	1	1	1	1	1
C	1	1	1	1	1	1
D	1	1	1	1	1	1
		Normalization Unit:
		Scale Factor:		1

## Sheet: Measures Sheet
	1. Average Parameter Calculations
		CONTROL-1		A7-1		P2-1		AP-1
	Parameter	OCR	St Err	OCR	St Err	OCR	St Err	OCR	St Err
	Basal	169.007	11.5928	106.883	8.09661	108.041	6.0346	38.5334	2.70239
	Proton Leak	29.6147	2.02488	19.7882	1.74838	12.0477	4.41053	4.39949	1.24177
	Maximal Respiration	209.174	16.8542	171.167	16.159	173.992	7.71102	70.7459	5.04796
	Spare Respiratory Capacity	40.1667	5.85579	64.2842	8.36678	65.9512	4.55402	32.2125	2.9191
	Non Mitochondrial Oxygen Consumption	48.9605	2.60747	28.2513	6.1222	41.222	10.3066	21.0385	3.07721
	ATP Production	139.392	9.7376	87.0945	6.73114	95.9929	3.24022	34.1339	2.59902
	Coupling Efficiency (%)	0.824391	0.00450026	0.814662	0.00966249	0.897124	0.0404618	0.887342	0.0342568
	Spare Respiratory Capacity (%)	1.23195	0.0247626	1.59088	0.0412818	1.61998	0.0574264	1.84006	0.0577627
	Acute Response
	2. Kinetic Rate Data:
	CONTROL-1						A7-1						P2-1						AP-1
	Measurement	OCR	Standard Error	ECAR	Standard Error		Measurement	OCR	Standard Error	ECAR	Standard Error		Measurement	OCR	Standard Error	ECAR	Standard Error		Measurement	OCR	Standard Error	ECAR	Standard Error
	1	207.451	11.8574	82.7934	1.51025		1	131.531	13.3335	80.5797	2.28616		1	141.614	5.37371	70.7977	1.97944		1	57.0428	3.56465	50.9777	1.62015
	2	210.644	12.2041	81.4924	1.88893		2	133.247	12.3003	80.6885	2.66613		2	150.85	10.36	71.6131	1.7718		2	58.8361	3.01057	49.3145	2.04049
	3	217.967	11.2658	77.6637	1.70096		3	135.134	12.4406	81.708	3.26911		3	149.263	7.86529	70.1351	2.1702		3	59.5719	3.37628	48.6661	2.34681
	4	78.5751	3.03802	79.2047	0.636326		4	48.0395	7.34492	97.0558	3.89529		4	53.2697	6.42215	105.919	3.06778		4	25.438	2.35889	64.0764	2.95454
	5	83.7373	2.91085	76.1398	0.959216		5	54.3889	7.81606	96.0044	3.66579		5	61.0765	10.7141	107.37	3.85342		5	27.4469	2.7204	64.7519	3.10869
	6	84.0726	3.11961	79.2024	1.46408		6	59.4237	7.61662	97.8146	3.96831		6	63.4528	10.4386	106.732	3.19268		6	28.0444	2.38193	64.1522	3.15161
	7	258.134	16.1388	85.591	1.70822		7	199.418	20.0361	89.4197	4.1759		7	212.533	11.1338	99.9513	3.07982		7	89.0673	6.292	59.2815	2.6927
	8	249.533	15.0218	84.7099	1.87072		8	194.392	18.6229	88.4776	4.05103		8	215.214	11.2175	95.0016	3.58486		8	91.3873	6.47059	58.7243	2.77998
	9	243.151	14.6302	89.3271	2.36313		9	190.677	17.98	90.831	4.40099		9	209.527	11.3674	93.5315	3.28495		9	91.7844	6.09319	57.9253	2.82031
	10	49.0421	2.19268	97.2402	2.82513		10	28.2513	6.1222	96.8589	4.81701		10	41.222	10.3066	99.8504	3.15611		10	21.0385	3.07721	59.5711	2.99658
	11	50.7586	2.63864	96.842	3.40134		11	30.4793	5.97155	98.5134	4.40637		11	42.7551	10.7862	98.3509	3.5002		11	22.2368	2.98994	58.5698	2.77042
	12	48.9605	2.60747	98.358	3.10873		12	29.3243	6.21736	100.138	4.85494		12	42.7245	10.5517	97.8126	4.26385		12	21.5777	2.8172	58.1503	2.82516
	3. ECAR Kinetic Graph:

## Sheet: Assay Parameter per Well
	Assay Well Parameter Calculations
	Group Name	Assay Wells	Non-Mitochondrial Oxygen Consumption	Basal Respiration	Maximal Respiration	Proton Leak	ATP Production	Spare Respiratory Capacity	Spare Respiratory Capacity as a %	Coupling Efficiency	Acute Response
	CONTROL-1	A01	38.8985	176.241	230.928	30.8899	145.351	54.6865	1.31029	0.824729
		A02	45.7338	173.11	219.14	27.3646	145.746	46.0301	1.2659	0.841924
		B05	49.25	174.997	217.61	30.1797	144.817	42.613	1.24351	0.827541
		B06	56.0275	117.636	135.352	21.2433	96.3928	17.7164	1.1506	0.819415
		C03	48.4129	167.209	195.493	32.0869	135.122	28.2845	1.16916	0.808102
		C04	55.4401	204.848	256.518	35.9237	168.924	51.6697	1.25223	0.824632
	Group Name	Assay Wells	Non-Mitochondrial Oxygen Consumption	Basal Respiration	Maximal Respiration	Proton Leak	ATP Production	Spare Respiratory Capacity	Spare Respiratory Capacity as a %	Coupling Efficiency	Acute Response
	A7-1	B03	31.5709	104.96	154.119	23.9277	81.0318	49.1591	1.46836	0.772029
		B04	43.9025	132.465	222.865	24.3899	108.075	90.4001	1.68245	0.815877
		C05	0.0315466	95.643	150.608	15.4914	80.1516	54.9645	1.57468	0.838029
		C06	31.2388	126.831	209.931	22.5268	104.304	83.1001	1.6552	0.822387
		D01	26.7142	79.2881	116.919	15.2931	63.995	37.6314	1.47462	0.80712
		D02	36.0499	102.11	172.56	17.1002	85.0096	70.4501	1.68994	0.832531
	Group Name	Assay Wells	Non-Mitochondrial Oxygen Consumption	Basal Respiration	Maximal Respiration	Proton Leak	ATP Production	Spare Respiratory Capacity	Spare Respiratory Capacity as a %	Coupling Efficiency	Acute Response
	P2-1	A03	25.8321	115.827	182.562	15.2096	100.617	66.7354	1.57617	0.868687
		A04	33.7022	125.01	182.627	20.1841	104.826	57.6165	1.46089	0.83854
		C01	36.3795	93.6892	143.663	9.63521	84.054	49.9735	1.5334	0.897158
		C02	92.2056	89.422	167.372	-8.32788	97.7498	77.95	1.87171	1.09313
		D05	28.9922	103.272	168.417	14.599	88.6731	65.1445	1.6308	0.858635
		D06	30.2207	121.023	199.31	20.9859	100.037	78.2873	1.64688	0.826596
	Group Name	Assay Wells	Non-Mitochondrial Oxygen Consumption	Basal Respiration	Maximal Respiration	Proton Leak	ATP Production	Spare Respiratory Capacity	Spare Respiratory Capacity as a %	Coupling Efficiency	Acute Response
	AP-1	A05	22.0022	43.8327	78.558	4.45747	39.3752	34.7253	1.79222	0.898307
		A06	8.5135	45.561	75.6959	6.60303	38.958	30.1349	1.66142	0.855073
		B01	27.7529	29.8767	57.2845	-0.0879733	29.9647	27.4078	1.91736	1.00294
		B02	29.647	43.6261	87.7254	2.48488	41.1412	44.0994	2.01085	0.943041
		D03	19.1008	33.0684	56.4054	4.34536	28.723	23.337	1.70572	0.868595
		D04	19.2143	35.2353	68.8062	8.59415	26.6411	33.5709	1.95276	0.756092

## Sheet: Sample Calculations
	Seahorse XF Cell Mito Stress Test Equations & Example Calculations
	The parameter values and error bars in the Agilent Seahorse XF Report Generators represent the average of the individual well calculations for
	each group on the plate map. This is sample data only - not real assay result data.

[truncated: 11 more sheets: Project Information, Assay Configuration, Rate, Baselined Rate, Normalized Rate, styles, Version, copyrate, groups, Unselectedwell, Image]
