# Supplementary material for: Tumor suppressor PALB2 maintains redox and mitochondrial homeostasis in the brain and cooperates with ATG7/autophagy to suppress neurodegeneration
Source: PLoS Genet. 2022 Apr 11;18(4):e1010138. doi: 10.1371/journal.pgen.1010138 (PMC9022806; doi:10.1371/journal.pgen.1010138)
Supplement: S9 File — (XLSX) [file pgen.1010138.s016.xlsx]

## Sheet: 6A
Figure 6A. Overall survival (%)
Time (days)	Atg7f/f;Wap-cre	Palb2f/f;Atg7f/f;Wap-cre	Brca2f/f;Atg7f/f;Wap-cre
369	1
458	1
477	1
573	1
596	1
612	1
662	1
670	1
670	1
682	1
687	1
362	1
380	1
406	1
482	1
563	1
570	1
658	1
662	1
680	1
735	1
740	1
79		1
135		1
138		1
147		1
152		1
160		1
190		1
197		1
257		1
274		1
280		1
280		1
280		1
324		1
328		1
369		1
369		1
434		1
437		1
440		1
567		1
567		1
567		1
648		1
665		1
190			1
337			1
343			1
403			1
409			1
439			1
460			1
465			1
539			1
539			1
541			1
575			1
589			1
610			1
617			1
618			1
618			1
629			1
664			1
677			1
689			1
739			1
763			1
803			1

## Sheet: 6B
Figure 6B. Neurodegeneration caused death (%)
Time (days)	Atg7f/f;Wap-cre	Palb2f/f;Atg7f/f;Wap-cre	Brca2f/f;Atg7f/f;Wap-cre
369	1
458	1
477	1
573	1
596	1
612	1
662	1
670	1
670	1
682	1
687	1
362	0
380	0
406	0
482	0
563	0
570	0
658	0
662	0
680	0
735	0
740	0
79		1
135		1
138		1
147		1
152		1
160		1
190		1
197		1
257		1
274		1
280		1
280		1
280		1
324		1
328		1
369		1
369		1
434		0
437		1
440		1
567		1
567		1
567		1
648		1
665		1
190			0
337			1
343			1
403			1
409			0
439			0
460			1
465			0
539			1
539			0
541			0
575			1
589			1
610			0
617			0
618			0
618			0
629			1
664			0
677			1
689			0
739			0
763			0
803			0

## Sheet: 6C
Figure 6C. Cause of death (%)
	Wap-Cre	Atg7f/f;Wap-Cre	Palb2f/f;Wap-Cre	Palb2f/f;Atg7f/f;Wap-Cre	Brca2f/f;Wap-Cre	Brca2f/f;Atg7f/f;Wap-Cre
Other death	76.9231	0	36.36	0	57.8947	11.1111
Neurodegeneration	0	54.5455	0	96	0	37.037
Other tumor	23.08	40.91	27.28	4	42.11	48.148
Mammary tumor	0	4.54545	36.36	0	5.26316	3.7037

## Sheet: 6D
Figure 6D. Purkinje cells/mm
Weeks	Atg7f/f;Wap-Cre			Palb2f/f;Atg7f/f;Wap-Cre			Brca2f/f;Atg7f/f;Wap-Cre
2w	25.9729	28.951	27.0832	24.4322	24.5994	23.877	28.1109	27.2698	28.8317
4w	14.8426	15.8575	15.6172	11.0538	11.3422	9.81652	19.3173	22.7716	20.4022
6w	8.77402	9.43972	12.1093	3.74813	4.04146	4.58954	18.5202	21.8535	18.4303
8w	5.09745	6.02503	3.96028	1.31691	1.18051	1.87406	10.9454	9.57504	11.4046
10w	2.26077	2.69096	3.74813	1.05416	1.09036	0.565755	6.56696	5.43207	6.50117

## Sheet: 6E
Figure 6E
Stride (cm)	Wap-Cre				Atg7f/f;Wap-Cre					Palb2f/f;Atg7f/f;Wap-Cre					Brca2f/f;Atg7f/f;Wap-Cre
Fore	5.3	5.9	4.98008	6.4	3.7	4.4	4.5	4	5.7	3	3	4	3.5	3.5	6	5.3	5.4	5	4.9	5.5
Hind	5	6.2	5.5	6	4.2	4.7	4.7	4	5.7	3.5	4	3	4	2.5	6.2	5.1	5	5.1	5	5.3
Base (cm)	Wap-Cre				Atg7f/f;Wap-Cre					Palb2f/f;Atg7f/f;Wap-Cre					Brca2f/f;Atg7f/f;Wap-Cre
Fore	1.3	1.1	1.8	2	2.4	2.1	2.2	2.5	2	2	2	2.9	2.5	2	1.3	1.3	1.2	1.7	1.5	1.5
Hind	2.1	2	2.7	1.8	3.2	3.3	2.7	3	2.8	3	3	3.2	3	3	3	2	2	2	2.5	2.5
Overlap (cm)	Wap-Cre				Atg7f/f;Wap-Cre					Palb2f/f;Atg7f/f;Wap-Cre					Brca2f/f;Atg7f/f;Wap-Cre
	0.5	0.9	0.6	0.5	1.4	1.9	1.8	1.9	1.8	1.5	2.3	1.8	1.8	2.1	1.6	1.1	1.3	1	2	1.5

## Sheet: 6F
Figure 6F. Beam balance score
Weeks	Atg7f/f;Wap-Cre							Palb2f/f;Atg7f/f;Wap-Cre				Brca2f/f;Atg7f/f;Wap-Cre
7w	100	100	100	100	100	100	100	66.67	0	56.67	90	100	100	73.33	100	60	70
9w	100	100	75	100	100	100	75	60	50	0	18.33	100	100	100	50	16.6667	100
11w	85	50	100	100	100	100	80	45	25	0	0	100	100	100	50	16.67	100
13w	100	28.3333	66.6667	28.3333	61.6667	100	85	13.33	0	0	0	100	100	100	85	75	0
15w	48.33	19.17	10.83	31.67	100	100	10	29.17	0	0	0	100	100	100	100	80	65
17w	33.33	8.33	100	100	33.33	0	3.33	0	0	0	0	50	100	100	100	80	50
19w	50	20	20.8	9.17	4.17	0	0	0	0	0	0	100	100	100	100	90	80

## Sheet: 6H
Figure 6H. γH2AX positive Purkinje cells
γH2AX	Wap-Cre			Atg7f/f;Wap-Cre			Palb2f/f;Wap-Cre			Palb2f/f;Atg7f/f;Wap-Cre			Brca2f/f;Wap-Cre			Brca2f/f;Atg7f/f;Wap-Cre
6w	16.5138	15.1351	18.0791	60.7843	64.1026	65.9091	60.6061	64.2458	67.8414	88.2353	83.3333	87.5	50	49.1453	56.129	60	54.9296	71.2329

## Sheet: 6I
Figure 6I. 8-oxo-dG positive Purkinje cells
8-oxo-dG	Wap-Cre			Atg7f/f;Wap-Cre			Palb2f/f;Wap-Cre			Palb2f/f;Atg7f/f;Wap-Cre			Brca2f/f;Wap-Cre			Brca2f/f;Atg7f/f;Wap-Cre
6w	22.1344	20.5674	21.8295	48.764	54.712	59.7765	42	38.7755	44.8276	89.4737	75	87.5	34.1463	31.6699	37.9576	50.8333	44.3182	45.1613

## Sheet: 6J
Figure 6J. MT-CO1 staining intensity in Purkinje cells
MT-CO1	Wap-Cre			Atg7f/f;Wap-Cre			Palb2f/f;Wap-Cre
6w	1.39	1.58	1.35	2.27	2.11	2.02	1.73	1.67	1.82
