# Supplementary material for: Tumor suppressor PALB2 maintains redox and mitochondrial homeostasis in the brain and cooperates with ATG7/autophagy to suppress neurodegeneration
Source: PLoS Genet. 2022 Apr 11;18(4):e1010138. doi: 10.1371/journal.pgen.1010138 (PMC9022806; doi:10.1371/journal.pgen.1010138)
Supplement: S10 File — (XLSX) [file pgen.1010138.s017.xlsx]

## Sheet: 7A
Figure7A. Overall survival
Time (days)	Palb2f/f;Atg7f/f;Wap-cre	Palb2f/f;Atg7f/f;Trp53f/f;Wap-cre
79	1
135	1
138	1
147	1
152	1
160	1
190	1
197	1
257	1
274	1
280	1
280	1
280	1
324	1
328	1
369	1
369	1
434	1
437	1
440	1
567	1
567	1
567	1
648	1
665	1
199		1
125		1
315		1
324		1
389		1
507		1
407		1
545		1
496		1
561		1
453		1
442		1
485		1
526		1
477		1
740		1
744		1
492		1
400		1
294		1
389		1
442		1

## Sheet: 7B
Figure 6B. Neurodegeneration associated death (%)
Time (days)	Palb2f/f;Atg7f/f;Wap-cre	Palb2f/f;Atg7f/f;Trp53f/f;Wap-cre
79	1
135	1
138	1
147	1
152	1
160	1
190	1
197	1
257	1
274	1
280	1
280	1
280	1
324	1
328	1
369	1
369	1
434	0
437	1
440	1
567	1
567	1
567	1
648	1
665	1
199		0
125		0
315		0
324		0
389		0
507		0
407		0
545		0
496		0
561		0
453		0
442		0
485		0
526		0
477		0
740		1
744		1
492		1
400		1
294		1
389		1
442		0

## Sheet: 7C
Figure 7C. Tumor free survival (%)
Time (days)	Palb2f/f;Atg7f/f;Wap-cre	Palb2f/f;Atg7f/f;Trp53f/f;Wap-cre
79	0
135	0
138	0
147	0
152	0
160	0
190	0
197	0
257	0
274	0
280	0
280	0
280	0
324	0
328	0
369	0
369	0
434	1
437	0
440	0
567	0
567	0
567	0
648	0
665	0
199		0
125		0
315		1
324		1
389		1
507		1
407		1
545		1
496		1
561		1
453		1
442		1
485		1
526		1
477		1
740		0
744		0
492		0
400		0
294		0
389		0
442		0

## Sheet: 7E
Figure 7E. p53 positive Purkinje cells (%)
Weeks	Wap-Cre			Palb2f/f;Wap-Cre			Atg7f/f;Wap-Cre			Palb2f/f;Atg7f/f;Wap-Cre
2w	6.11354	3.2967	3.90071	54.9763	53.0303	51.4658	18.1818	22.8216	19.9029	73.7374	70	66.6667
4w	6.55738	8	4.8913	53.8462	51.4124	50.3068	28.4211	30.4878	25.4386	57.1429	55.5556	52.7778

## Sheet: 7G
Figure 7G. Purkinje cells/mm
	Trp53wt			Trp53flox
Wap-Cre	29.4418	28.1264	31.721	32.9169	30.4169
P2-CKO	30.4584	29.0868	31.4517	29.2839	30.6573
A7-CKO	8.77402	9.43972	12.1093	9.50556	13.7658
P2A7-CKO	3.74813	4.04146	4.58954	10.1319	12.1518

## Sheet: 7H
Figure 7H. Beam balance score (arbitrary)
	Trp53wt							Trp53flox
A7-CKO	85	50	100	100	100	100	80	100	31.6667	54.1667	75	100	55.8333
P2A7-CKO	45	25	0	0	0	0	0	100	38.3	85	100	61

## Sheet: 7I
Figure7I. γH2AX positive Purkinje cells (%)
	Trp53wt			Trp53flox
Wap-Cre	16.5138	15.1351	18.0791	13.3758	15.3439	9.16667
P2-CKO	60.6061	64.2458	67.8414	73.1959	59.633	76.259
A7-CKO				31.0345	14.2857	17.1429
P2A7-CKO				81.8182	79.1667	58.6207

## Sheet: 7J
Figure 7J. 8-oxo-dG positive Purkinje cells (%)
	Trp53wt			Trp53flox
Wap-Cre	22.1344	20.5674	21.8295	7.82609	10.5023	13.8365
P2-CKO	48.764	54.712	59.7765	55.3448	41.4815	50.6173
A7-CKO				21	25.4571	38.9743
P2A7-CKO				34.2193	57.3513	27.9149

## Sheet: 7K
Figure 7K. Apoptotic cells per section
	Trp53wt			Trp53flox
Wap-Cre	1	0	7	0	1
P2-CKO	4	4	3	3	4
A7-CKO	38	29	30	21	19
P2A7-CKO	61	41	50	24	22
