# Supplementary material for: Tumor suppressor PALB2 maintains redox and mitochondrial homeostasis in the brain and cooperates with ATG7/autophagy to suppress neurodegeneration
Source: PLoS Genet. 2022 Apr 11;18(4):e1010138. doi: 10.1371/journal.pgen.1010138 (PMC9022806; doi:10.1371/journal.pgen.1010138)
Supplement: S11 File — (XLSX) [file pgen.1010138.s018.xlsx]

## Sheet: 8A-B
Figure 8A. Survival post NAC (%)						Figure 8B
No cut off						Cut off ≤35 days
Mouse #	Time (days)	Palb2Δ/Δ;Atg7Δ/Δ (n=11)	Palb2Δ/Δ;Atg7Δ/Δ + NAC (n=9)			Mouse #	Time (days)	Ubc-Cre Palb2 Atg7Δ/Δ(n=11)	Ubc-Cre Palb2Atg7Δ/Δ +NAC (n=9)
1403	39	1				1403	39	1
1420	39	1				1420	39	1
1422	48	1				1422	48	1
1827	37	1				1827	37	1
1073	53	1				1073	53	1
1070	5	1				1072	21	0
1072	21	1				692	66	1
692	66	1				694	70	1
694	70	1				1075	26	0
1075	26	1				1076	44	1
1076	44	1				1070	5	0
1413	59		1			1413	59		1
1425	65		1			1425	65		1
1834	68		1			1834	68		1
1841	74		1			1841	74		1
1823	75		1			1823	75		1
1824	55		1			1824	55		1
1830	35		1			1830	35		0
1836	28		1			1836	28		0
1835	7		1			1835	7		0

## Sheet: 8E
Figure 8E. Purkinje cells/mm
Palb2Δ/Δ;Atg7Δ/Δ	1	2	3
-NAC	1.5	2.4	0.9
+NAC	17.15	13.36	11.23
Figure 8E. γH2AX positive cells %
Palb2Δ/Δ;Atg7Δ/Δ	-NAC			+NAC
Purkinje cells				83	86	72
Midbrain Neurons	75	84	63	78	69	59
Figure 8E. 8-oxo-dG staining intensity
Palb2Δ/Δ;Atg7Δ/Δ	-NAC			+NAC
Purkinje cells				295	267	282
Midbrain Neurons	185	157	149	153	121	138
