# Supplementary material for: Tumor suppressor PALB2 maintains redox and mitochondrial homeostasis in the brain and cooperates with ATG7/autophagy to suppress neurodegeneration
Source: PLoS Genet. 2022 Apr 11;18(4):e1010138. doi: 10.1371/journal.pgen.1010138 (PMC9022806; doi:10.1371/journal.pgen.1010138)
Supplement: S12 File — (XLSX) [file pgen.1010138.s019.xlsx]

## Sheet: S5B
Supplementary Figure 5B. γH2AX positive Purkinje cells (%)
Weeks	Wap-Cre			Palb2f/f;Wap-Cre			Atg7f/f;Wap-Cre			Palb2f/f;Atg7f/f;Wap-Cre
2w	34.2342	37.2093	34.4086	67.5	54.9296	60	31	34.5679	38.1818	53.5714	69.6429	64
4w	17.1717	16.8067	17.8218	49	50.5882	57.1429	24	32.2917	28.0899	62.963	65.2174	52.9412
6w	16.5138	15.1351	18.0791	60.6061	64.2458
8w	26.8817	24.937	22.8261	58.6408	68.9655
10w	22.5225	31.6327	26.7016	67.5	61.5385

## Sheet: S5D
Supplementary Figure 5D. 8-oxo-dG positive Purkinje cells (%)
Weeks	Wap-Cre			Palb2f/f;Wap-Cre			Atg7f/f;Wap-Cre			Palb2f/f;Atg7f/f;Wap-Cre
2w	3.9823	3.98551	4.98008	52.0958	50.2703	46.789	43.8486	38.0328	29.653	86.7347	71.2062	76.5957
4w	2.8125	1.97629	3.52564	56.6667	53.2995	60.7143	32.6531	32.2917	28.0899	84.3137	90.4762	82.8571
6w	22.1344	20.5674	21.8295	48.764	54.712	59.7765
8w	27.0358	22.5316	28.483	58.4507	64.8649	66.2338
10w	24.7557	20.4013	30.7947	67.5	61.5385	70.5263

## Sheet: S5F
Supplementary Figure 5F. MT-CO1 staining intensity in Purkinje cells
Weeks		Wap-Cre			Palb2f/f;Wap-Cre			Atg7f/f;Wap-Cre			Palb2f/f;Atg7f/f;Wap-Cre
2w	135	127	141	223	214	195	175	187	195	207	194	183
4w	143	151	129	198	241	229	163	173	154	178	199	223
6w	158	139	135	211	227	202
8w	147	133	156	230	209	182
10w	150	142	155	238	229	208
