# Supplementary material for: Tumor suppressor PALB2 maintains redox and mitochondrial homeostasis in the brain and cooperates with ATG7/autophagy to suppress neurodegeneration
Source: PLoS Genet. 2022 Apr 11;18(4):e1010138. doi: 10.1371/journal.pgen.1010138 (PMC9022806; doi:10.1371/journal.pgen.1010138)
Supplement: S13 File — (XLSX) [file pgen.1010138.s020.xlsx]

## Sheet: S6B
Supplementary Figure S6B. Survival post radiation (%)
Days post radiation (%)	Ubc-Cre (n=9)	Palb2Δ/Δ (n=6)	Atg7Δ/Δ (n=12)	Palb2Δ/Δ;Atg7Δ/Δ (n=9)
13	1
11	1
12	1
12	1
15	1
14	1
13	1
12	1
11	1
6		1
9		1
6		1
6		1
7		1
10		1
12			1
11			1
10			1
11			1
6			1
11			1
12			1
15			1
14			1
13			1
14			1
12			1
10				1
8				1
13				1
7				1
2				1
8				1
8				1
6				1
